# Supplementary material for: Modeling and predicting meat yield and growth performance using morphological features of narrow-clawed crayfish with machine learning techniques
Source: Sci Rep. 2024 Aug 9;14:18499. doi: 10.1038/s41598-024-69539-5 (PMC11315914; doi:10.1038/s41598-024-69539-5)
Supplement: Supplementary file 1 — Supplementary Information. [file 41598_2024_69539_MOESM1_ESM.xlsx]

## Sheet: apolyont
Ör.No	Ay	Eşey	TL	CL	CW	AL	AW	CLF-R	CLF-L	SL-R	SL-L	SW-R	SW-L	TW	CH	AH	SH-R	SH-L	SMH-R	SMH-L	AMH	ANBsağ	ANBsol	TRBsağ1	TRBsağ2	CB NORM	CE NORM	AB NORM	AE NORM	CA NORM	AA NORM	AEA NORM	TB NORM	TA NORM	KAB SAĞ	KAB SOL	MB SAĞ	MB SOL	ME SAĞ	ME SOL	MA SAĞ	MA SOL	MAE SAĞ	MEA SOL	ANB SAĞ	ANB SOL	TRB SAĞ 1	TRB SAĞ2
1	2002-04-01	D	117.05	57.05	29.4	60	32.65	72.55	71.9	40.5	40.15	12.35	12.6	49.1	38.4	10.7	1.2	1.3	0.6	0.7	5.3	90.45	89.55	7	7.1	0.70829	0.632812	0.679426	0.268277	0.501359	0.664474	0.533333	0.73631	0.527335	0.403736	0.492234	0.384276	0.410463	0.467641	0.211732	0.123596	0.133333	0.0561798	0.122449	0.510286	0.548523	0.709302	0.717277
2	2002-04-01	D	121.3	59.7	30.65	61.6	34.7	78.35	79.3	43.6	45.6	14.9	13.75	40.1	29.7	10.4	1.8	1.1	0.8	0.6	5.6	88.5	42	6.25	6.05	0.763903	0.681641	0.710048	0.295039	0.383152	0.644737	0.566667	0.781499	0.424829	0.459291	0.551175	0.429831	0.483568	0.574113	0.232814	0.191011	0.111111	0.0786517	0.102041	0.498311	0.239857	0.622093	0.60733
3	2002-04-01	D	125.35	63.8	33.45	61.55	41.15	66.15	67.3	35.75	37.45	11.9	11.6	44.7	32.1	12.6	0.9	0.9	0.4	0.4	6.9	74.6	90.45	8.15	8.5	0.849948	0.791016	0.709091	0.379243	0.415761	0.789474	0.711111	0.824561	0.477221	0.342433	0.455595	0.314475	0.374245	0.448852	0.193401	0.0898876	0.0888889	0.0337079	0.0612245	0.412957	0.554365	0.843023	0.863874
4	2002-04-01	D	106.2	52.2	27.95	54.3	31.16	59.15	60.7	32.35	31.8	10.45	11.85	30.2	21.9	8.3	0.7	0.9	0.3	0.4	4.7	73.85	72.1	6.85	6.75	0.606506	0.576172	0.570335	0.248825	0.277174	0.506579	0.466667	0.620946	0.312073	0.275383	0.403027	0.264511	0.298457	0.388309	0.197984	0.0674157	0.0888889	0.0224719	0.0612245	0.408351	0.435248	0.69186	0.680628
5	2002-04-01	D	110.15	55.85	28.75	59.75	32.65	61.95	62.95	32.55	31.6	11.95	11.5	37	25.2	9.9	0.9	0.9	0.4	0.3	5.1	77.4	67.1	6.05	7.3	0.683106	0.607422	0.674641	0.268277	0.322011	0.611842	0.511111	0.662945	0.389522	0.302203	0.420948	0.26745	0.295775	0.450939	0.191567	0.0898876	0.0888889	0.0337079	0.0408163	0.43015	0.402791	0.598837	0.73822
6	2002-04-01	D	118.75	58.85	31.35	59.9	35.35	71.2	71.75	38.8	39.25	14.4	14.35	44.3	31.6	10.8	1.5	1.4	0.8	0.9	5	72.45	86.25	6.15	6	0.746065	0.708984	0.677512	0.303525	0.408967	0.671053	0.5	0.754386	0.472665	0.390805	0.491039	0.359295	0.39839	0.553236	0.243813	0.157303	0.144444	0.0786517	0.163265	0.399754	0.527102	0.610465	0.602094
7	2002-04-01	D	88.45	41.95	23.3	46.5	25.15	44.85	44.9	23.9	21.8	8	7.7	18.5	13.6	4.9	0.3	0.2	0.1	0.1	2.4	57.15	49.8	5.25	4.9	0.391396	0.394531	0.421053	0.170366	0.164402	0.282895	0.211111	0.432217	0.178815	0.13841	0.27718	0.140338	0.164319	0.286013	0.121907	0.0224719	0.0111111	0	0	0.305803	0.29049	0.505814	0.486911
8	2002-04-01	D	92	43.25	22.9	48.75	26.55	56.35	56.05	30.35	30.9	11.65	11.75	21.4	16	5.4	0.7	0.9	0.4	0.4	2.8	63	64	5.5	5.35	0.418678	0.378906	0.464115	0.188642	0.197011	0.315789	0.255556	0.469963	0.211845	0.248563	0.36599	0.235121	0.286385	0.438413	0.19615	0.0674157	0.0888889	0.0337079	0.0612245	0.341726	0.382668	0.534884	0.534031
9	2002-04-01	D	86.95	41.95	23.25	45	24.8	50.05	50.55	26.6	25.85	10.3	10.25	19.5	14.3	5.2	0.5	0.5	0.2	0.2	2.7	50.65	58.5	5.45	6	0.391396	0.392578	0.392344	0.165796	0.173913	0.302632	0.244444	0.416268	0.190205	0.188218	0.322182	0.180015	0.218645	0.382046	0.168653	0.0449438	0.0444444	0.011236	0.0204082	0.265889	0.346965	0.52907	0.602094
10	2002-04-01	E	94.15	49	25.6	45.15	21.34	68.8	69.2	38.6	38.6	12.1	12.05	27.6	20.1	5.6	1.1	1.1	0.6	0.5	3.3	39.42	61.82	6.7	5.6	0.539349	0.484375	0.395215	0.120627	0.252717	0.328947	0.311111	0.492823	0.28246	0.367816	0.470729	0.356356	0.389671	0.457203	0.20165	0.11236	0.111111	0.0561798	0.0816327	0.19693	0.368517	0.674419	0.560209
11	2002-04-01	E	117.8	58.65	31.8	59.15	23.85	90.25	90.2	51.2	51.9	16.1	15.7	44.6	31.9	9.4	2.5	2.4	1.2	1.3	5.7	84.9	105.2	7.85	7.7	0.741868	0.726562	0.663158	0.153394	0.413043	0.578947	0.577778	0.744285	0.476082	0.573276	0.637993	0.541514	0.568075	0.624217	0.268561	0.269663	0.255556	0.123596	0.244898	0.476205	0.650114	0.80814	0.780105
12	2002-04-01	D	128.4	61.15	32.95	67.25	35.5	83.35	83.45	45.95	45.8	15.75	15.85	65.6	36.4	13.8	2.2	2.4	0.9	1	6.5	99.65	87.85	7.8	7.85	0.794334	0.771484	0.818182	0.305483	0.474185	0.868421	0.666667	0.856991	0.715262	0.507184	0.584229	0.464364	0.486251	0.609603	0.271311	0.235955	0.255556	0.0898876	0.183673	0.566779	0.537488	0.802326	0.795812
13	2002-04-01	D	89.95	43.05	23.65	46.9	25.35	53.9	54.85	29.65	33.85	12.4	10.9	21.4	16.1	5.3	0.9	0.8	0.4	0.4	2.8	65.55	61.45	5.3	5.75	0.414481	0.408203	0.428708	0.172977	0.19837	0.309211	0.255556	0.448166	0.211845	0.225096	0.356432	0.224835	0.325956	0.469729	0.180568	0.0898876	0.0777778	0.0337079	0.0612245	0.357384	0.366115	0.511628	0.575916
14	2002-04-01	D	124.9	60.15	31.1	64.75	38.45	75.2	77.9	40.8	43.35	14.4	14.8	55.8	35	12.7	1.7	1.9	0.8	0.7	6.6	80.55	68.95	7.5	7.55	0.773347	0.699219	0.770335	0.343995	0.455163	0.796053	0.677778	0.819777	0.603645	0.429119	0.540024	0.388685	0.453387	0.553236	0.252062	0.179775	0.2	0.0786517	0.122449	0.449493	0.4148	0.767442	0.764398
15	2002-04-01	D	80.1	38.6	20	41.5	20.75	47.6	34.15	25.2	15.2	9.3	4.35	13.2	9.2	3.6	0.4	0.1	0.2	0.44	1.6	58.75	57.55	4.5	4.8	0.321091	0.265625	0.325359	0.112924	0.10462	0.197368	0.122222	0.343434	0.118451	0.164751	0.191557	0.159442	0.0757881	0.340292	0.060495	0.0337079	0	0.011236	0.0693878	0.315628	0.340798	0.418605	0.47644
16	2002-04-01	D	73.6	33.8	19.3	39.8	23.2	44.6	44.6	23.05	23.75	7.15	9.25	12.7	9.3	3.4	0.3	0.4	0.1	0.1	1.7	58.35	40.55	4.05	5.15	0.220357	0.238281	0.292823	0.144909	0.105978	0.184211	0.133333	0.274322	0.112756	0.136015	0.274791	0.127847	0.190476	0.250522	0.150321	0.0224719	0.0333333	0	0	0.313172	0.230445	0.366279	0.513089
17	2002-04-01	D	93.7	44.45	24.65	49.25	25.8	56.65	57.2	30.75	30.55	11.65	11.6	23.1	15.5	5.8	0.7	0.7	0.3	0.4	2.6	63.41	55.95	4.55	6.65	0.443861	0.447266	0.473684	0.178851	0.190217	0.342105	0.233333	0.488038	0.231207	0.251437	0.375149	0.240999	0.28169	0.438413	0.193401	0.0674157	0.0666667	0.0224719	0.0612245	0.344243	0.330412	0.424419	0.670157
18	2002-04-01	E	81.3	43.2	25.25	41.75	18.6	64.55	62.5	35	34.65	10.6	10.85	21.3	14.6	4	0.6	0.8	0.4	0.4	2.2	69.9	70.5	6.05	5.65	0.417629	0.470703	0.330144	0.0848564	0.177989	0.223684	0.188889	0.356194	0.210706	0.327107	0.417364	0.303453	0.336687	0.394572	0.179652	0.0561798	0.0777778	0.0337079	0.0612245	0.384096	0.424862	0.598837	0.565445
19	2002-04-01	E	89.8	46.65	23.35	43.15	19.1	63.6	64.6	31.5	36.55	12.9	11.65	20.8	15.6	4.5	0.9	1	0.4	0.4	2.8	72.1	72.2	5.75	5.75	0.490031	0.396484	0.356938	0.0913838	0.191576	0.256579	0.255556	0.446571	0.205011	0.318008	0.43409	0.252021	0.362173	0.490605	0.194317	0.0898876	0.1	0.0337079	0.0612245	0.397605	0.435897	0.563953	0.575916
20	2002-04-01	E	78.7	40.1	21.8	38.6	17.1	55.75	55.65	29.2	30.15	11.25	10.05	14.2	11.1	3.1	0.6	0.3	0.3	0.1	2.3	54.85	60.3	4.6	5.3	0.352571	0.335938	0.269856	0.0652742	0.130435	0.164474	0.2	0.328549	0.129841	0.242816	0.362804	0.218222	0.276325	0.421712	0.164986	0.0561798	0.0222222	0.0224719	0	0.291679	0.35865	0.430233	0.528796
21	2002-04-01	E	80.05	42.3	22.8	37.75	17.9	57.95	57	31.8	31.05	9.8	9.4	17.4	11.7	3.5	0.5	0.5	0.2	0.3	2	51.15	63.75	4.85	4.95	0.398741	0.375	0.253589	0.075718	0.138587	0.190789	0.166667	0.342903	0.166287	0.263889	0.373556	0.256429	0.288397	0.361169	0.153071	0.0449438	0.0444444	0.011236	0.0408163	0.268959	0.381045	0.459302	0.492147
22	2002-04-01	D	82.55	39.05	19.75	43.5	20	46.5	46.6	24.7	24.1	10.05	14.8	15.3	8.7	3.8	0.5	0.4	0.2	0.2	2.1	42.95	50.35	4.55	5.05	0.330535	0.255859	0.363636	0.103133	0.0978261	0.210526	0.177778	0.369484	0.142369	0.154215	0.290721	0.152094	0.195171	0.371608	0.252062	0.0449438	0.0333333	0.011236	0.0204082	0.218606	0.29406	0.424419	0.502618
23	2002-04-01	E	64.75	33.5	17.2	31.25	14.45	45.4	45.55	24.4	24.1	8	7.55	8.6	6.1	1.7	0.3	0.3	0.1	0.1	1	46.85	46.35	3.25	3.2	0.214061	0.15625	0.129187	0.0306789	0.0625	0.0723684	0.0555556	0.180223	0.0660592	0.143678	0.282358	0.147686	0.195171	0.286013	0.119157	0.0224719	0.0222222	0	0	0.242554	0.268095	0.273256	0.308901
24	2002-04-01	D	79.6	38	18.5	41.6	21.9	40.9	41.05	19.85	20.1	7.25	8.6	13.4	8.9	3.7	0.2	0.2	0.1	0.1	1.7	50.65	52.6	4.35	4.35	0.308499	0.207031	0.327273	0.127937	0.100543	0.203947	0.133333	0.338118	0.120729	0.100575	0.246515	0.0808229	0.141516	0.254697	0.138405	0.011236	0.0111111	0	0	0.265889	0.308666	0.401163	0.429319
25	2002-04-01	D	83.55	38.95	20.8	44.6	22.3	51.85	49.15	26.3	26.15	10.55	10.35	17.1	11.5	4	0.6	0.6	0.3	0.3	2.1	62.35	30.3	4.55	4.55	0.328437	0.296875	0.384689	0.133159	0.13587	0.223684	0.177778	0.380117	0.16287	0.20546	0.311031	0.175606	0.222669	0.392484	0.170486	0.0561798	0.0555556	0.0224719	0.0408163	0.337734	0.163908	0.424419	0.450262
26	2002-04-01	D	82.45	39.8	19.6	42.65	21.4	48.15	48.45	25.65	24.8	9.75	9.8	14.7	9.9	3.9	0.5	0.5	0.2	0.2	2	54.55	58.05	4.8	4.8	0.346275	0.25	0.347368	0.12141	0.11413	0.217105	0.166667	0.368421	0.135535	0.170019	0.305456	0.166054	0.204561	0.359081	0.160403	0.0449438	0.0444444	0.011236	0.0204082	0.289837	0.344044	0.453488	0.47644
27	2002-04-01	E	86.2	45.55	24.1	40.65	19.4	54.85	55.15	29.45	29.45	10.6	11.5	21.7	17.3	4.4	0.7	0.7	0.3	0.3	2.5	72.1	78.75	6.05	5.1	0.466946	0.425781	0.309091	0.0953003	0.214674	0.25	0.222222	0.408293	0.215262	0.234195	0.358821	0.221896	0.266935	0.394572	0.191567	0.0674157	0.0666667	0.0224719	0.0408163	0.397605	0.478416	0.598837	0.507853
28	2002-04-01	E	66.3	33.7	17.8	32.6	13.95	44.15	44.9	23.35	23.6	8.25	9.05	9.9	7.7	2.2	0.3	0.4	0.1	0.2	1.1	34.7	44.65	4.4	6	0.218258	0.179688	0.155024	0.0241514	0.0842391	0.105263	0.0666667	0.196704	0.0808656	0.131705	0.27718	0.132256	0.188464	0.296451	0.146654	0.0224719	0.0333333	0	0.0204082	0.167946	0.257059	0.406977	0.602094
29	2002-04-01	D	98.3	46.5	24.75	51.8	26.75	57.95	58.35	32.05	31.9	12.35	12.3	25.8	18	7.2	1	0.9	0.4	0.5	3.5	75.4	76.5	4.8	5	0.486884	0.451172	0.522488	0.191253	0.224185	0.434211	0.333333	0.536948	0.261959	0.263889	0.384309	0.260103	0.299799	0.467641	0.206233	0.101124	0.0888889	0.0337079	0.0816327	0.417869	0.46381	0.453488	0.497382
30	2002-04-01	D	93.85	44.45	24.9	49.4	26.35	57.45	57.65	31.75	30.3	11.2	11.1	24	15.9	5.7	0.8	0.8	0.3	0.3	2.9	73.95	75.75	5.35	5.45	0.443861	0.457031	0.476555	0.186031	0.195652	0.335526	0.266667	0.489633	0.241458	0.2591	0.378734	0.255694	0.278337	0.419624	0.184235	0.0786517	0.0777778	0.0224719	0.0408163	0.408965	0.458942	0.517442	0.544503
31	2002-04-01	D	90.95	42.15	22.25	48.8	24.95	50.95	48.65	26.2	24.4	9.3	8.1	20.8	12	4.8	0.5	0.3	0.1	0.1	2.2	63.35	62.5	4.95	5.35	0.395593	0.353516	0.465072	0.167755	0.142663	0.276316	0.188889	0.458799	0.205011	0.196839	0.307049	0.174137	0.199195	0.340292	0.129239	0.0449438	0.0222222	0	0	0.343875	0.372931	0.47093	0.534031
32	2002-04-01	E	88.05	46.35	26.45	41.7	19.35	68.3	67.3	38.75	38	12.75	12.7	30.8	25.7	5.2	1.3	1.2	0.6	0.6	3	68.95	72.95	5.8	5.45	0.483736	0.517578	0.329187	0.0946475	0.328804	0.302632	0.277778	0.427964	0.318907	0.363027	0.455595	0.35856	0.381623	0.484342	0.213566	0.134831	0.122222	0.0561798	0.102041	0.378262	0.440766	0.569767	0.544503
33	2002-04-01	E	90.6	47.5	24.05	43.1	20.5	69	68.35	38.7	38.2	12.5	12.55	25.2	17.7	5.2	1.3	1.4	0.7	0.7	3	65.05	72.3	6.35	5.3	0.50787	0.423828	0.355981	0.109661	0.220109	0.302632	0.277778	0.455077	0.255125	0.369732	0.463959	0.357825	0.384306	0.473904	0.210816	0.134831	0.144444	0.0674157	0.122449	0.354314	0.436547	0.633721	0.528796
34	2002-04-01	E	88.85	45	24.3	43.85	17.05	64.3	65.5	36.2	35.15	10.45	11.85	22.9	16.4	4.7	0.7	0.9	0.3	0.4	2.6	96.3	85.7	6.2	5.9	0.455404	0.433594	0.370335	0.0646214	0.202446	0.269737	0.233333	0.43647	0.228929	0.324713	0.441258	0.321087	0.343394	0.388309	0.197984	0.0674157	0.0888889	0.0224719	0.0612245	0.546208	0.523531	0.616279	0.591623
35	2002-04-01	D	77.3	35.05	19.45	42.25	19.5	44.9	46.2	23.75	23.9	9.15	9.2	13.4	8.8	3.5	0.4	0.4	0.1	0.1	1.8	55.85	45.55	4.5	4.1	0.24659	0.244141	0.339713	0.0966057	0.0991848	0.190789	0.144444	0.313663	0.120729	0.138889	0.287535	0.138134	0.192488	0.334029	0.149404	0.0337079	0.0333333	0	0	0.29782	0.262902	0.418605	0.403141
36	2002-04-01	D	92.15	44.85	22.15	47.3	26.5	52.95	52.55	28.45	27.55	11.1	10.8	21.2	14.7	5.4	0.7	0.7	0.3	0.3	2.7	55.6	44.4	5.7	4.9	0.452256	0.349609	0.436364	0.18799	0.179348	0.315789	0.244444	0.471558	0.209567	0.215996	0.338112	0.207201	0.241449	0.415449	0.178735	0.0674157	0.0666667	0.0224719	0.0408163	0.296285	0.255437	0.55814	0.486911
37	2002-04-01	D	81.45	39.9	20.55	41.55	23.55	49	48.45	27.45	25.8	10.55	9.9	15.5	11.6	3.9	0.6	0.5	0.2	0.2	2	53.9	61.2	4.7	4.6	0.348374	0.287109	0.326316	0.149478	0.137228	0.217105	0.166667	0.357788	0.144647	0.178161	0.305456	0.192506	0.217975	0.392484	0.162236	0.0561798	0.0444444	0.011236	0.0204082	0.285846	0.364492	0.44186	0.455497
38	2002-04-01	D	67.85	32.9	16.6	34.95	15.7	34.9	35.7	17.65	18.25	6.2	6.85	8.4	5.6	2.3	0.1	0.1	0.1	0.1	1.4	50.3	42.05	4.95	4.9	0.201469	0.132813	0.2	0.0469974	0.0557065	0.111842	0.1	0.213184	0.0637813	0.0431034	0.203903	0.0484938	0.1167	0.210856	0.106324	0	0	0	0	0.26374	0.240182	0.47093	0.486911
39	2002-04-01	D	70.95	33.95	17.6	37	18.3	39.7	39.8	20.55	20.15	7.85	7.9	9.9	7.1	2.8	0.2	0.3	0.1	0.1	1.8	45.25	53.75	3.5	3.6	0.223505	0.171875	0.239234	0.0809399	0.076087	0.144737	0.144444	0.246146	0.0808656	0.0890805	0.236559	0.0911095	0.142186	0.279749	0.125573	0.011236	0.0222222	0	0	0.23273	0.316131	0.302326	0.350785
40	2002-04-01	D	93.6	44.3	24.5	49.3	26.05	56.35	56.85	30.3	29.5	11.25	11.4	23.5	18	5.5	0.8	0.8	0.4	0.4	2.7	66.55	54.75	5.8	6.1	0.440714	0.441406	0.474641	0.182115	0.224185	0.322368	0.244444	0.486975	0.235763	0.248563	0.372362	0.234386	0.267606	0.421712	0.189734	0.0786517	0.0777778	0.0337079	0.0612245	0.363525	0.322623	0.569767	0.612565
41	2002-04-01	D	92.5	44.7	24.4	48.95	26.7	53.8	53.7	28.75	28.65	8.3	11	21.9	16.5	5.4	0.5	0.7	0.3	0.3	2.7	68.55	60.55	6	3.9	0.449108	0.4375	0.467943	0.190601	0.203804	0.315789	0.244444	0.475279	0.21754	0.224138	0.347272	0.211609	0.256204	0.298539	0.182401	0.0449438	0.0666667	0.0224719	0.0408163	0.375806	0.360273	0.593023	0.382199
42	2002-04-01	D	106.3	49.9	27.45	56.4	30.5	68.6	69.65	37.15	39.95	12.15	13.25	32.7	23.9	8.8	1.1	1.3	0.5	0.7	5	84.25	45.15	7.3	7.25	0.558237	0.556641	0.610526	0.240209	0.304348	0.539474	0.5	0.62201	0.340547	0.3659	0.474313	0.335048	0.40778	0.45929	0.223648	0.11236	0.133333	0.0449438	0.122449	0.472214	0.260305	0.744186	0.732984
43	2002-04-01	D	182.05	38.85	20.15	43.2	23.55	46.65	46.1	24.5	24.95	8.95	9.25	14	10.4	3.6	0.4	0.4	0.2	0.2	1.8	27.35	54.15	5	5.1	0.326338	0.271484	0.357895	0.149478	0.120924	0.197368	0.144444	1.42743	0.127563	0.155651	0.286738	0.149155	0.206573	0.325678	0.150321	0.0337079	0.0333333	0.011236	0.0204082	0.122812	0.318728	0.476744	0.507853
44	2002-04-01	E	93.45	45.8	29.35	47.25	21.1	68.8	70.7	38.5	38.15	11.3	11.3	29.1	19.8	4.9	1.1	1.1	0.7	0.5	2.8	78.2	72.55	5.95	6.05	0.472193	0.630859	0.435407	0.117493	0.248641	0.282895	0.255556	0.48538	0.299544	0.367816	0.482676	0.354886	0.383635	0.4238	0.187901	0.11236	0.111111	0.0674157	0.0816327	0.435063	0.438169	0.587209	0.60733
45	2002-04-01	E	79.5	41.4	20.7	38.1	17.45	54.8	55.6	30.15	30	10	10	16.3	11.5	3.3	0.6	0.6	0.3	0.3	1.7	40.85	20.1	5	4.9	0.379853	0.292969	0.260287	0.0698433	0.13587	0.177632	0.133333	0.337055	0.153759	0.233716	0.362405	0.232182	0.274313	0.36952	0.16407	0.0561798	0.0555556	0.0224719	0.0408163	0.205711	0.0976956	0.476744	0.486911
46	2002-04-01	D	86.15	40.85	20.95	45.3	22.1	49.6	49.95	27.15	26.8	10.35	10.45	16.9	11.9	4.1	0.6	0.6	0.2	0.2	2	64.45	64.7	4.9	5.1	0.368311	0.302734	0.398086	0.130548	0.141304	0.230263	0.166667	0.407762	0.160592	0.183908	0.317403	0.188097	0.231388	0.384134	0.172319	0.0561798	0.0555556	0.011236	0.0204082	0.350629	0.387212	0.465116	0.507853
47	2002-04-01	D	79.55	38.5	20.25	41.05	22.45	45.3	65.7	24.1	24.35	8.45	8.7	14.6	10.6	4	0.3	0.3	0.1	0.1	1.9	64.2	54.15	5.2	5.2	0.318993	0.275391	0.316746	0.135117	0.123641	0.223684	0.155556	0.337586	0.134396	0.14272	0.442851	0.143277	0.198524	0.304802	0.140238	0.0224719	0.0222222	0	0	0.349094	0.318728	0.5	0.518325
48	2002-04-01	D	72.4	33.45	18.15	38.95	17.85	42.35	42.15	23.1	22.2	8.4	8.6	10.9	7.5	2.7	0.3	0.3	0.1	0.1	1.7	52.75	50.4	3.9	3.8	0.213012	0.193359	0.276555	0.0750653	0.0815217	0.138158	0.133333	0.261563	0.0922551	0.114464	0.255277	0.128582	0.169685	0.302714	0.138405	0.0224719	0.0222222	0	0	0.278784	0.294385	0.348837	0.371728
49	2002-04-01	D	84.8	42.25	21.15	42.55	24.55	55.15	54.9	29.45	29.45	11.5	11.4	15.6	11.2	4.4	0.7	0.7	0.3	0.3	1.9	48.4	59.8	4.75	4.75	0.397692	0.310547	0.345455	0.162533	0.131793	0.25	0.155556	0.393408	0.145786	0.237069	0.35683	0.221896	0.266935	0.43215	0.189734	0.0674157	0.0666667	0.0224719	0.0408163	0.252072	0.355404	0.447674	0.471204
50	2002-04-01	D	87.65	41.6	21.55	46.05	23.95	52.4	52.75	28.6	27.7	10.85	10.55	17.2	12.7	4.5	0.7	0.6	0.3	0.3	1.9	66.1	66.1	4.6	4.85	0.38405	0.326172	0.41244	0.1547	0.152174	0.256579	0.155556	0.423711	0.164009	0.210728	0.339705	0.209405	0.243461	0.40501	0.174152	0.0674157	0.0555556	0.0224719	0.0408163	0.360761	0.3963	0.430233	0.481675
51	2002-04-01	D	70.6	34.45	18.75	36.9	16.15	40.45	39.45	21.05	19.2	8.45	7.3	10.4	7.7	2.7	0.2	0.2	0.1	0.1	1.8	47.45	55.65	4.2	4.25	0.233998	0.216797	0.237321	0.0528721	0.0842391	0.138158	0.144444	0.242424	0.0865604	0.0962644	0.233771	0.098457	0.129443	0.304802	0.114574	0.011236	0.0111111	0	0	0.246239	0.328465	0.383721	0.418848
52	2002-04-01	D	107.55	54.9	27.8	54.55	29.8	62.9	62.85	33.45	32.9	12.35	12.75	35.6	24.3	8.9	1	1	0.4	0.5	4.7	68.3	66.6	6.55	6.6	0.663169	0.570312	0.57512	0.23107	0.309783	0.546053	0.466667	0.6353	0.373576	0.311303	0.420151	0.280676	0.313213	0.467641	0.214482	0.101124	0.1	0.0337079	0.0816327	0.374271	0.399546	0.656977	0.664921
53	2002-04-01	D	88.75	43.25	23.1	45.5	25	52.05	52.75	28.1	27.7	10.75	10.55	18.2	13.3	4.9	0.6	0.6	0.2	0.3	2.6	50.85	76.5	5.5	5.9	0.418678	0.386719	0.401914	0.168407	0.160326	0.282895	0.233333	0.435407	0.175399	0.207375	0.339705	0.202057	0.243461	0.400835	0.174152	0.0561798	0.0555556	0.011236	0.0408163	0.267117	0.46381	0.534884	0.591623
54	2002-04-01	E	97.95	49.55	26.8	48.4	21.5	70.3	68.95	39.1	38.2	13.3	13.25	28.3	22.5	5.8	1.3	1.3	0.6	0.6	3.3	59.25	83.3	6.3	6.95	0.550892	0.53125	0.457416	0.122715	0.285326	0.342105	0.311111	0.533227	0.290433	0.382184	0.468738	0.363703	0.384306	0.507307	0.223648	0.134831	0.133333	0.0561798	0.102041	0.318698	0.507952	0.627907	0.701571
55	2002-04-01	D	98.55	46.75	25.95	51.8	25.2	60.1	59.65	32.85	31.8	11.85	13	26.8	20.3	6.5	0.9	1.1	0.5	0.5	3.3	74.7	73.95	5.9	6.9	0.49213	0.498047	0.522488	0.171018	0.255435	0.388158	0.311111	0.539607	0.273349	0.284483	0.394663	0.271859	0.298457	0.446764	0.219065	0.0898876	0.111111	0.0449438	0.0816327	0.413571	0.447257	0.581395	0.696335
56	2002-04-01	D	81.8	39	19.6	42.8	22.75	46.5	46.1	24.8	25.25	9.7	8.6	13.2	9.5	3.7	0.4	0.4	0.2	0.2	1.8	45.5	56.6	4	5	0.329486	0.25	0.350239	0.139034	0.108696	0.203947	0.144444	0.36151	0.118451	0.154215	0.286738	0.153564	0.210597	0.356994	0.138405	0.0337079	0.0333333	0.011236	0.0204082	0.234265	0.334632	0.360465	0.497382
57	2002-04-01	E	59.65	28.9	14.65	30.75	12.5	35.4	34.9	18.15	17.65	7	5.6	5.7	4.3	1.4	0.2	0.2	0.1	0.1	0.7	40.45	33.1	3.6	3.1	0.117524	0.0566406	0.119617	0.00522193	0.0380435	0.0526316	0.0222222	0.125997	0.0330296	0.0478927	0.197531	0.0558413	0.108652	0.244259	0.0834097	0.011236	0.0111111	0	0	0.203255	0.182084	0.313953	0.298429
58	2002-04-01	E	103.5	52.4	27.1	51.1	23.35	77.35	77.85	43.5	44.15	12.75	12.75	33.6	26.7	6.9	1.4	1.3	0.7	0.6	4.3	79.25	77.15	6.9	6.1	0.610703	0.542969	0.509091	0.146867	0.342391	0.414474	0.422222	0.592238	0.350797	0.449713	0.539626	0.428361	0.464118	0.484342	0.214482	0.146067	0.133333	0.0674157	0.102041	0.441511	0.46803	0.697674	0.612565
59	2002-04-01	D	88.4	43.2	23.35	45.2	19.35	50	50.5	26.9	27.2	9.85	10.1	18.3	12.4	4.5	0.5	0.5	0.3	0.3	2.7	64.95	66.35	4.95	4.1	0.417629	0.396484	0.396172	0.0946475	0.148098	0.256579	0.244444	0.431685	0.176538	0.187739	0.321784	0.184423	0.236754	0.363257	0.165903	0.0449438	0.0444444	0.0224719	0.0408163	0.3537	0.397923	0.47093	0.403141
60	2002-04-01	E	91	45.2	24.25	45.8	19	64.2	63.75	35.7	35.9	12.2	12.2	24.2	17.4	4.5	1.1	1.1	0.5	0.6	2.3	53.55	46.8	5.35	5.5	0.459601	0.431641	0.407656	0.0900783	0.216033	0.256579	0.2	0.45933	0.243736	0.323755	0.42732	0.31374	0.353454	0.461378	0.2044	0.11236	0.111111	0.0449438	0.102041	0.283697	0.271016	0.517442	0.549738
61	2002-04-01	E	87.55	44.65	22.45	42.9	19.45	61.8	60.4	34.6	33.6	11.25	10.7	20.6	16.3	4.3	0.5	0.8	0.2	0.4	2.1	69.95	62.65	5.85	5.4	0.448059	0.361328	0.352153	0.095953	0.201087	0.243421	0.177778	0.422648	0.202733	0.300766	0.400637	0.297575	0.322602	0.421712	0.176902	0.0449438	0.0777778	0.011236	0.0612245	0.384403	0.373905	0.575581	0.539267
62	2002-04-01	E	76.5	38.5	19.35	38	16.35	51.7	51.15	28.4	28.6	8.6	8.85	13.1	9.4	3	0.5	0.5	0.2	0.2	1.7	33.85	56.55	4.95	4.45	0.318993	0.240234	0.258373	0.055483	0.107337	0.157895	0.133333	0.305157	0.117312	0.204023	0.326961	0.206466	0.255533	0.311065	0.142988	0.0449438	0.0444444	0.011236	0.0204082	0.162726	0.334307	0.47093	0.439791
63	2002-04-01	D	69.35	33.35	18.75	36	17.65	40.3	40.15	21.05	21.15	8.35	8.55	10	7.4	2.6	0.3	0.3	0.1	0.1	1.4	48.7	52.4	4.45	3.6	0.210913	0.216797	0.220096	0.0724543	0.080163	0.131579	0.1	0.229133	0.0820046	0.0948276	0.239347	0.098457	0.1556	0.300626	0.137489	0.0224719	0.0222222	0	0	0.253915	0.307368	0.412791	0.350785
64	2002-04-01	D	83.8	40.4	21.35	43.4	19.85	47.4	41.55	25.5	20.35	10	9.95	15.9	10.5	4	0.5	0.2	0.2	0.1	2.3	57.05	58.15	5.05	5	0.358867	0.318359	0.361722	0.101175	0.122283	0.223684	0.2	0.382775	0.149203	0.162835	0.250498	0.16385	0.144869	0.36952	0.163153	0.0449438	0.0111111	0.011236	0	0.305189	0.344693	0.482558	0.497382
65	2002-04-01	E	79.15	38.8	20.5	40.35	16.8	46.85	46.5	24.25	24.65	8.45	8.55	13.1	10	3.1	0.4	0.4	0.2	0.2	1.8	63.41	59.2	2.5	2.5	0.325289	0.285156	0.303349	0.0613577	0.115489	0.164474	0.144444	0.333333	0.117312	0.157567	0.289924	0.145481	0.202549	0.304802	0.137489	0.0337079	0.0333333	0.011236	0.0204082	0.344243	0.351509	0.186047	0.235602
66	2002-04-01	D	83.4	39.95	20.9	43.45	24.15	46.8	47.65	25.05	24.55	9.45	9.75	14.6	10.8	3.8	0.4	0.5	0.2	0.2	1.6	54.85	45.4	5.4	4.8	0.349423	0.300781	0.362679	0.157311	0.126359	0.210526	0.122222	0.378522	0.134396	0.157088	0.299084	0.157237	0.201207	0.346555	0.159487	0.0337079	0.0444444	0.011236	0.0204082	0.291679	0.261928	0.523256	0.47644
67	2002-04-01	D	128.2	60.45	32.2	67.75	33.5	65.5	64.75	36.55	36.6	11.55	12.1	47.7	34.1	13.6	0.9	1	0.5	0.5	7.4	86.6	107.75	8.35	8.1	0.779643	0.742188	0.827751	0.279373	0.442935	0.855263	0.766667	0.854864	0.51139	0.336207	0.435285	0.326231	0.362844	0.434238	0.202566	0.0898876	0.1	0.0449438	0.0816327	0.486644	0.666667	0.866279	0.82199
68	2002-04-01	D	93.95	44.95	23.35	49	26.6	56.6	56.15	30.2	32.65	11.3	10.55	20.4	15.3	5.1	0.8	0.7	0.4	0.3	2.5	65.1	34.15	5.75	6.3	0.454355	0.396484	0.4689	0.189295	0.1875	0.296053	0.222222	0.490696	0.200456	0.250958	0.366786	0.232917	0.309859	0.4238	0.174152	0.0786517	0.0666667	0.0337079	0.0408163	0.354621	0.1889	0.563953	0.633508
69	2002-04-01	D	95.55	45.95	23.65	49.6	25.35	56.4	55.9	30.7	29.5	11.35	9.95	22.9	16.5	5.8	0.8	0.8	0.4	0.4	3.1	65.1	34.15	5.75	6.1	0.475341	0.408203	0.480383	0.172977	0.203804	0.342105	0.288889	0.507709	0.228929	0.249042	0.364795	0.240265	0.267606	0.425887	0.163153	0.0786517	0.0777778	0.0337079	0.0612245	0.354621	0.1889	0.563953	0.612565
70	2002-04-01	D	97.05	46.35	25.05	50.7	26.05	58.6	58.6	31.75	32.5	12	10.65	24.1	17.6	6.5	0.8	0.7	0.4	0.4	3.2	78.6	73.8	6.15	6	0.483736	0.462891	0.501435	0.182115	0.21875	0.388158	0.3	0.523658	0.242597	0.270115	0.3863	0.255694	0.307847	0.453027	0.175985	0.0786517	0.0666667	0.0337079	0.0612245	0.437519	0.446284	0.610465	0.602094
71	2002-04-01	E	107.9	56.25	28.5	51.65	23.25	82.2	82.25	47.35	47.1	13.65	12.5	38.7	29.1	8.1	1.8	1.8	0.9	1	4.5	95.45	88.75	7.85	7.55	0.691501	0.597656	0.519617	0.145561	0.375	0.493421	0.444444	0.639022	0.408884	0.496169	0.574671	0.484938	0.503689	0.521921	0.209899	0.191011	0.188889	0.0898876	0.183673	0.540989	0.54333	0.80814	0.764398
72	2002-04-01	D	90.7	44.4	23.15	46.3	25.85	54.05	54.45	30.15	28.65	10.15	10.5	19.3	13.8	5.5	0.6	0.6	0.3	0.3	2.7	70.85	59.3	5.5	5.55	0.442812	0.388672	0.417225	0.179504	0.16712	0.322368	0.244444	0.45614	0.187927	0.226533	0.353246	0.232182	0.256204	0.375783	0.173236	0.0561798	0.0555556	0.0224719	0.0408163	0.389929	0.352158	0.534884	0.554974
73	2002-04-01	E	94.3	48	24.65	45.65	20.8	67.8	67.35	37.8	36.9	12.85	11	25.4	18.7	5.2	1.3	1.2	0.6	0.6	3.1	79.85	86	5.75	5.55	0.518363	0.447266	0.404785	0.113577	0.233696	0.302632	0.288889	0.494418	0.257403	0.358238	0.455994	0.3446	0.366868	0.488518	0.182401	0.134831	0.122222	0.0561798	0.102041	0.445195	0.525479	0.563953	0.554974
74	2002-04-01	E	89	42.7	21.25	46.3	25.85	52.9	52.45	27.7	28	10.35	11	17.8	13.2	4.6	0.6	0.6	0.3	0.3	2.4	60.35	63.85	4.7	5.75	0.407135	0.314453	0.417225	0.179504	0.158967	0.263158	0.211111	0.438065	0.170843	0.215517	0.337316	0.196179	0.247485	0.384134	0.182401	0.0561798	0.0555556	0.0224719	0.0408163	0.325453	0.381694	0.44186	0.575916
75	2002-04-01	E	91.45	45.85	25.05	45.6	20.2	53.9	54.35	28.7	29.75	10.65	11.05	22.7	17.9	4.8	0.6	0.6	0.2	0.3	2.8	78.7	59.2	6.8	6	0.473242	0.462891	0.403828	0.105744	0.222826	0.276316	0.255556	0.464115	0.226651	0.225096	0.352449	0.210874	0.270959	0.39666	0.183318	0.0561798	0.0555556	0.011236	0.0408163	0.438133	0.351509	0.686047	0.602094
76	2002-04-01	E	63.4	33.25	16.3	32.9	14.1	46.3	45.6	24.45	24.05	9.1	9.25	8.6	4.1	4.5	0.4	0.4	0.2	0.2	1.1	43.35	46.5	3.4	3.6	0.208814	0.121094	0.160766	0.0261097	0.0353261	0.256579	0.0666667	0.165869	0.0660592	0.152299	0.282756	0.14842	0.1945	0.331942	0.150321	0.0337079	0.0333333	0.011236	0.0204082	0.221062	0.269068	0.290698	0.350785
77	2002-04-01	D	113.45	56.5	29.25	56.95	29.9	68.85	69.1	38.15	38.95	14.65	11.8	40.9	30.9	10	1.7	1	0.9	0.6	5.7	77.9	45.7	3.4	3.6	0.696747	0.626953	0.621053	0.232376	0.399457	0.618421	0.577778	0.698033	0.433941	0.368295	0.469932	0.349743	0.394366	0.563674	0.197067	0.179775	0.1	0.0898876	0.102041	0.433221	0.263875	0.290698	0.350785
78	2002-04-01	D	117.7	55.05	27.85	62.65	31.65	63.85	63.5	34.05	32.6	11.9	11.9	37.5	26.2	9.8	1.1	1	0.5	0.4	4.7	70.9	77.45	7.25	7.3	0.666317	0.572266	0.730144	0.255222	0.335598	0.605263	0.466667	0.743222	0.395216	0.320402	0.425329	0.289493	0.309188	0.448852	0.1989	0.11236	0.1	0.0449438	0.0612245	0.390236	0.469977	0.738372	0.73822
79	2002-04-01	D	91.75	45.3	23.6	46.45	25.95	55.2	54.95	29.15	28.6	11.15	10.65	20.8	15.1	5.7	0.7	0.7	0.3	0.3	2.7	71.25	70.1	5.85	5.95	0.4617	0.40625	0.420096	0.180809	0.184783	0.335526	0.244444	0.467305	0.205011	0.237548	0.357228	0.217487	0.255533	0.417537	0.175985	0.0674157	0.0666667	0.0224719	0.0408163	0.392386	0.422265	0.575581	0.596859
80	2002-04-01	E	112.8	58.15	30.2	54.65	24.1	93.8	79.3	53.7	45.6	15.85	13.75	43.7	35	8.7	2.6	1.1	1.4	0.6	5	79.45	68.2	7.95	7.95	0.731375	0.664062	0.577033	0.156658	0.455163	0.532895	0.5	0.691122	0.465831	0.60728	0.551175	0.578251	0.483568	0.613779	0.232814	0.280899	0.111111	0.146067	0.102041	0.442739	0.409932	0.819767	0.806283
81	2002-04-01	D	116.9	57.05	30.15	59.85	32.05	75.1	74.05	39.4	38.6	15.15	14.25	39.9	29.9	10	1.5	1.4	0.8	0.7	5.3	88.75	78.5	7.6	4.5	0.70829	0.662109	0.676555	0.260444	0.38587	0.618421	0.533333	0.734716	0.422551	0.428161	0.509359	0.368112	0.389671	0.584551	0.24198	0.157303	0.144444	0.0786517	0.122449	0.499846	0.476793	0.77907	0.445026
82	2002-04-01	D	88.8	43.15	21.8	45.65	25.75	53.05	54.85	28.6	29.55	8.05	11.2	34.5	29.6	4.9	0.6	0.7	0.3	0.3	2.3	59.05	52.25	6.25	5.9	0.416579	0.335938	0.404785	0.178198	0.381793	0.282895	0.2	0.435938	0.361048	0.216954	0.356432	0.209405	0.268276	0.2881	0.186068	0.0561798	0.0666667	0.0224719	0.0408163	0.31747	0.306394	0.622093	0.591623
83	2002-04-01	D	96	47.5	23.4	48.5	25.85	54.1	54.4	28.9	29.2	10.95	10.4	20.5	14.9	5.6	0.7	0.7	0.4	0.3	2.7	49.6	69.25	6.25	5.05	0.50787	0.398438	0.45933	0.179504	0.182065	0.328947	0.244444	0.512493	0.201595	0.227011	0.352847	0.213813	0.263581	0.409186	0.171402	0.0674157	0.0666667	0.0337079	0.0408163	0.259441	0.416748	0.622093	0.502618
84	2002-04-01	E	95.4	49.4	27.2	46	21.55	80.35	79.8	46.65	45.6	14.15	13.75	30.2	24.8	5.4	1.7	1.1	0.8	0.5	2.7	71.9	55.45	7.15	6.4	0.547744	0.546875	0.411483	0.123368	0.316576	0.315789	0.244444	0.506114	0.312073	0.478448	0.555157	0.474651	0.483568	0.542797	0.232814	0.179775	0.111111	0.0786517	0.0816327	0.396377	0.327167	0.726744	0.643979
85	2002-04-01	D	90.7	44.35	23.95	46.35	22.8	54.55	53.75	29.2	28.95	10.8	11.1	21.1	15.4	5.2	0.7	0.7	0.3	0.3	3.1	67.75	60.5	4.15	5.9	0.441763	0.419922	0.418182	0.139687	0.188859	0.302632	0.288889	0.45614	0.208428	0.231322	0.34767	0.218222	0.260228	0.402923	0.184235	0.0674157	0.0666667	0.0224719	0.0408163	0.370893	0.359948	0.377907	0.591623
86	2002-04-01	D	100.75	48.65	24.8	52.1	28.8	66.95	61.9	37.7	34.3	12.05	11.45	26.6	19.9	6.7	1.2	1.1	0.6	0.6	3	88.8	62.35	6.3	6.3	0.532004	0.453125	0.52823	0.218016	0.25	0.401316	0.277778	0.562998	0.271071	0.350096	0.412585	0.34313	0.331992	0.455115	0.190651	0.123596	0.111111	0.0561798	0.102041	0.500154	0.371957	0.627907	0.633508
87	2002-04-01	D	87.6	43.45	22.95	47.15	25.6	53.8	53.85	28.75	28.8	8.3	11.65	18.3	13.1	5.2	0.7	0.5	0.3	0.3	2.4	14.05	44.35	5.35	5.95	0.422875	0.380859	0.433493	0.17624	0.157609	0.302632	0.211111	0.423179	0.176538	0.224138	0.348467	0.211609	0.258216	0.298539	0.194317	0.0674157	0.0444444	0.0224719	0.0408163	0.0411422	0.255112	0.517442	0.596859
88	2002-04-01	E	94	47.4	24.6	46.6	19.4	65.15	65.3	26.85	36.3	10.5	11.65	24.5	19.4	5.1	0.8	1	0.3	0.6	2.4	66.05	31.1	6.65	5.6	0.505771	0.445313	0.422967	0.0953003	0.243207	0.296053	0.211111	0.491228	0.247153	0.332854	0.439665	0.183688	0.35882	0.390397	0.194317	0.0786517	0.1	0.0224719	0.102041	0.360454	0.169101	0.668605	0.560209
89	2002-04-01	D	99.5	49	24.55	50.5	28.2	71.6	70.6	38.8	39.1	12.6	11.6	24.1	17.2	6.9	1.2	1.2	0.6	0.6	3.6	70.05	67.35	5.85	6.15	0.539349	0.443359	0.497608	0.210183	0.213315	0.414474	0.344444	0.549708	0.242597	0.394636	0.48188	0.359295	0.396378	0.478079	0.193401	0.123596	0.122222	0.0561798	0.102041	0.385017	0.404414	0.575581	0.617801
90	2002-04-01	D	84.15	41.25	21.35	42.9	22.95	49.25	50.75	26	27.6	10.3	10.3	15.3	11	3.8	0.5	0.5	0.2	0.2	1.9	52.65	53.15	3.9	5.3	0.376705	0.318359	0.352153	0.141645	0.129076	0.210526	0.155556	0.386497	0.142369	0.180556	0.323775	0.171198	0.242119	0.382046	0.169569	0.0449438	0.0444444	0.011236	0.0204082	0.27817	0.312236	0.348837	0.528796
91	2002-04-01	D	95	45.35	24.25	49.65	21.65	54.8	54.95	28.85	29.75	11.5	11.1	22.7	16.7	6	0.6	0.7	0.3	0.5	3.8	67.85	57.4	5.2	5.2	0.462749	0.431641	0.48134	0.124674	0.206522	0.355263	0.366667	0.501861	0.226651	0.233716	0.357228	0.213079	0.270959	0.43215	0.184235	0.0561798	0.0666667	0.0224719	0.0816327	0.371508	0.339825	0.5	0.518325
92	2002-04-01	D	93.35	45.9	23.35	47.45	27.75	52.35	51.75	27.35	25.05	10.25	10.3	22.2	14.9	5.6	0.6	0.5	0.3	0.3	3.1	25.35	31.5	4.7	5.05	0.474292	0.396484	0.439234	0.204308	0.182065	0.328947	0.288889	0.484317	0.220957	0.210249	0.33174	0.191036	0.207914	0.379958	0.169569	0.0561798	0.0444444	0.0224719	0.0408163	0.110531	0.171698	0.44186	0.502618
93	2002-04-01	D	94.35	45.6	23.55	48.75	25.45	52.45	53.45	28.05	29	10.8	10.45	19.6	14.3	5.3	0.6	0.6	0.3	0.3	3.2	64.9	55.9	5.45	5.65	0.467996	0.404297	0.464115	0.174282	0.173913	0.309211	0.3	0.494949	0.191344	0.211207	0.345281	0.201323	0.260899	0.402923	0.172319	0.0561798	0.0555556	0.0224719	0.0408163	0.353393	0.330088	0.52907	0.565445
94	2002-04-01	D	83.55	40.8	21.4	42.75	20.4	47.6	47	24.5	24.45	8.65	9.55	16.2	12	4.2	0.4	0.4	0.2	0.2	2.3	54.25	46.3	4.75	5.6	0.367261	0.320312	0.349282	0.108355	0.142663	0.236842	0.2	0.380117	0.15262	0.164751	0.293907	0.149155	0.199866	0.313152	0.15582	0.0337079	0.0333333	0.011236	0.0204082	0.287995	0.26777	0.447674	0.560209
95	2002-04-01	E	85.1	43	25.85	42.05	17.85	58.05	60.05	32.3	32.1	10.3	10.45	20.5	13.4	3.9	0.8	0.7	0.3	0.4	2.1	54.6	27.7	4.35	4.95	0.413431	0.494141	0.335885	0.0750653	0.161685	0.217105	0.177778	0.396598	0.201595	0.264847	0.397849	0.263777	0.302482	0.382046	0.172319	0.0786517	0.0666667	0.0224719	0.0612245	0.290144	0.14703	0.401163	0.492147
96	2002-04-01	D	71.9	34.85	16.7	37.05	15.9	42.45	42.3	21.75	21.6	8.85	8.6	9.2	6.8	2.4	0.3	0.3	0.1	0.1	1.5	35.85	38.3	3.7	3.6	0.242392	0.136719	0.240191	0.0496084	0.0720109	0.118421	0.111111	0.256247	0.0728929	0.115421	0.256472	0.108744	0.161636	0.321503	0.138405	0.0224719	0.0222222	0	0	0.175008	0.215839	0.325581	0.350785
97	2002-04-01	E	73.15	36.05	17.95	37.1	15.35	46.2	46.8	25.55	23.95	8.45	7.1	10.7	8.2	2.5	0.4	0.2	0.2	0.1	1.5	50.65	59.2	4.95	4.4	0.267576	0.185547	0.241148	0.0424282	0.0910326	0.125	0.111111	0.269537	0.0899772	0.151341	0.292314	0.164585	0.193159	0.304802	0.110907	0.0337079	0.0111111	0.011236	0	0.265889	0.351509	0.47093	0.434555
98	2002-04-01	D	87.2	42.65	21.45	44.55	20.1	50.65	50.8	26.3	26.75	9.95	10.1	17.1	12.9	4.2	0.5	0.5	0.2	0.2	2.4	55.55	61.82	4.75	5.55	0.406086	0.322266	0.383732	0.104439	0.154891	0.236842	0.211111	0.418926	0.16287	0.193966	0.324174	0.175606	0.230718	0.367432	0.165903	0.0449438	0.0444444	0.011236	0.0204082	0.295978	0.368517	0.447674	0.554974
99	2002-04-01	D	82.3	40	20.75	42.3	19.15	51.35	50.45	27.35	26.65	10.85	10.75	15.5	11.5	4	0.6	0.6	0.3	0.3	2.5	51.95	54.8	5.1	4.5	0.350472	0.294922	0.34067	0.0920366	0.13587	0.223684	0.222222	0.366826	0.144647	0.20067	0.321386	0.191036	0.229376	0.40501	0.177819	0.0561798	0.0555556	0.0224719	0.0408163	0.273872	0.322947	0.488372	0.445026
100	2002-04-01	D	92.7	45.15	24.05	47.55	25.15	50.15	50.1	26.65	25.6	10.3	7.9	19.9	14.6	5.3	0.5	0.3	0.3	0.1	2.7	59.5	65.8	5.35	5.2	0.458552	0.423828	0.441148	0.170366	0.177989	0.309211	0.244444	0.477406	0.194761	0.189176	0.318598	0.180749	0.215292	0.382046	0.125573	0.0449438	0.0222222	0.0224719	0	0.320233	0.394352	0.517442	0.518325
101	2002-04-01	D	72.85	35	19.2	37.85	20.4	40	40.4	20.85	21.6	8.55	7.35	10.8	7.8	3	0.3	0.3	0.1	0.1	1.4	50.6	55	4.1	3.85	0.24554	0.234375	0.255502	0.108355	0.0855978	0.157895	0.1	0.266348	0.0911162	0.091954	0.241338	0.095518	0.161636	0.308977	0.11549	0.0224719	0.0222222	0	0	0.265582	0.324245	0.372093	0.376963
102	2002-04-01	D	101.25	49.95	25.1	51.3	27.35	71.65	70.55	38.85	39.15	12.65	11.65	29.1	19.6	6.2	1.2	1.2	0.6	0.6	3.2	67.55	68.95	6.2	5.85	0.559286	0.464844	0.512919	0.199086	0.245924	0.368421	0.3	0.568315	0.299544	0.395115	0.481481	0.360029	0.397049	0.480167	0.194317	0.123596	0.122222	0.0561798	0.102041	0.369665	0.4148	0.616279	0.586387
103	2002-04-01	D	96.9	47.15	25.1	49.75	28.85	50.85	52.1	27	25.8	9.9	9.05	23	17	6	0.4	0.4	0.2	0.2	3.1	56.1	61.82	5.75	5.3	0.500525	0.464844	0.483254	0.218668	0.210598	0.355263	0.288889	0.522063	0.230068	0.195881	0.334528	0.185893	0.217975	0.365344	0.146654	0.0337079	0.0333333	0.011236	0.0204082	0.299355	0.368517	0.563953	0.528796
104	2002-04-01	E	110.5	57.35	31.25	53.15	23.85	94.8	94.45	50.95	55.55	16.05	16.1	49.2	35.8	8.9	2.7	2.7	1.4	1.4	4.9	50.2	81.5	7.55	7.25	0.714586	0.705078	0.548325	0.153394	0.466033	0.546053	0.488889	0.666667	0.528474	0.616858	0.671844	0.53784	0.617036	0.622129	0.275894	0.292135	0.288889	0.146067	0.265306	0.263126	0.496267	0.773256	0.732984
105	2002-04-01	E	96.6	49.95	26.8	46.65	21.35	71.65	70.55	38.85	39.15	12.65	11.65	28.1	19.6	6.2	1.2	1.2	0.6	0.6	3.4	67.75	28.05	6.1	6.45	0.559286	0.53125	0.423923	0.120757	0.245924	0.368421	0.322222	0.518873	0.288155	0.395115	0.481481	0.360029	0.397049	0.480167	0.194317	0.123596	0.122222	0.0561798	0.102041	0.370893	0.149302	0.604651	0.649215
106	2002-04-01	E	87.9	45.65	21.65	42.25	18.75	59.8	59.1	32.3	29.85	9.8	11.05	18	13.5	3.9	0.6	0.8	0.2	0.4	2	40	56.6	5.1	5.85	0.469045	0.330078	0.339713	0.0868146	0.163043	0.217105	0.166667	0.426369	0.173121	0.281609	0.390283	0.263777	0.2723	0.361169	0.183318	0.0561798	0.0777778	0.011236	0.0612245	0.200491	0.334632	0.488372	0.586387
107	2002-04-01	D	82.5	40.4	21.55	42.1	20.65	46.55	45.8	24.25	24.1	9	9.05	15.5	11.4	4.1	0.4	0.4	0.2	0.2	2.2	34.4	20.85	4.05	4	0.358867	0.326172	0.336842	0.111619	0.134511	0.230263	0.188889	0.368953	0.144647	0.154693	0.284349	0.145481	0.195171	0.327766	0.146654	0.0337079	0.0333333	0.011236	0.0204082	0.166104	0.102564	0.366279	0.39267
108	2002-04-01	E	84.2	42.8	24.75	41.4	18.15	59.7	59.95	33.1	33.05	10.8	10.85	20.6	14.9	4.1	0.9	1	0.4	0.5	2.5	67.05	27.65	5.3	4.85	0.409234	0.451172	0.323445	0.0789817	0.182065	0.230263	0.222222	0.387028	0.202733	0.280651	0.397053	0.275533	0.315225	0.402923	0.179652	0.0898876	0.1	0.0337079	0.0816327	0.366595	0.146706	0.511628	0.481675
109	2002-04-01	E	85.15	42.75	21.75	42.4	18.65	59.75	59.5	33.15	32.95	10.3	10.05	17.7	12.6	3.9	0.7	0.7	0.3	0.3	2	35.55	55	5.3	5.8	0.408185	0.333984	0.342584	0.0855091	0.150815	0.217105	0.166667	0.397129	0.169704	0.28113	0.393469	0.276267	0.313883	0.382046	0.164986	0.0674157	0.0666667	0.0224719	0.0408163	0.173165	0.324245	0.511628	0.581152
110	2002-04-01	D	74.25	36.95	18.85	37.3	18	39.45	39.9	19.6	21.5	6.7	8.1	10.4	7.8	2.6	0.2	0.2	0.1	0.1	1.4	52.45	52.8	4.6	4.6	0.286464	0.220703	0.244976	0.0770235	0.0855978	0.131579	0.1	0.281233	0.0865604	0.0866858	0.237356	0.0771492	0.160295	0.231733	0.129239	0.011236	0.0111111	0	0	0.276942	0.309964	0.430233	0.455497
111	2002-04-01	D	88.25	42.9	21.5	45.35	24.85	49.1	50.1	21.05	25.6	9.85	7.9	16.8	12.1	4.7	0.4	0.3	0.2	0.1	2.5	62.8	47.5	5.75	5.35	0.411333	0.324219	0.399043	0.166449	0.144022	0.269737	0.222222	0.43009	0.159453	0.179119	0.318598	0.098457	0.215292	0.363257	0.125573	0.0337079	0.0222222	0.011236	0	0.340497	0.27556	0.563953	0.534031
112	2002-04-01	D	90.35	42.5	21.55	47.85	25.05	49.9	49.75	24.05	26.4	8.5	9.45	18.5	13.6	4.9	0.3	0.5	0.1	0.2	2.5	58.35	65.45	5.1	5.45	0.402938	0.326172	0.44689	0.16906	0.164402	0.282895	0.222222	0.452419	0.178815	0.186782	0.31581	0.142542	0.226023	0.306889	0.153987	0.0224719	0.0444444	0	0.0204082	0.313172	0.39208	0.488372	0.544503
113	2002-04-01	D	90.25	45.1	21.8	45.15	25.5	58.85	57.4	32.05	30.95	11.6	11.75	19.9	15	4.9	0.8	0.8	0.4	0.4	2.3	57.2	60.5	5.45	5.6	0.457503	0.335938	0.395215	0.174935	0.183424	0.282895	0.2	0.451356	0.194761	0.27251	0.376742	0.260103	0.287056	0.436326	0.19615	0.0786517	0.0777778	0.0337079	0.0612245	0.30611	0.359948	0.52907	0.560209
114	2002-04-01	D	87.85	42.65	22.15	45.2	20.3	50.85	50.6	26.85	26.3	7.6	9.65	17.3	12.6	4.7	0.3	0.4	0.1	0.2	2.5	65.75	56.05	5.05	5	0.406086	0.349609	0.396172	0.10705	0.150815	0.269737	0.222222	0.425837	0.165148	0.195881	0.322581	0.183688	0.224681	0.269311	0.157654	0.0224719	0.0333333	0	0.0204082	0.358612	0.331061	0.482558	0.497382
115	2002-04-01	D	95.2	47.45	24.15	47.75	28.95	57.45	57.3	30.6	30.85	11.8	11.35	23.8	17.6	6.2	0.6	0.8	0.3	0.4	3.2	65.45	74.4	5.75	6.25	0.506821	0.427734	0.444976	0.219974	0.21875	0.368421	0.3	0.503987	0.23918	0.2591	0.375946	0.238795	0.285714	0.444676	0.188818	0.0561798	0.0777778	0.0224719	0.0612245	0.35677	0.450179	0.563953	0.628272
116	2002-04-01	D	78.9	37.95	18.75	40.95	21.65	35.45	35.25	18.6	16.4	6.6	5.75	11.3	8	3.3	0.1	0.1	0.1	0.1	1.7	51.4	50	4.4	4.75	0.30745	0.216797	0.314833	0.124674	0.0883152	0.177632	0.133333	0.330675	0.0968109	0.0483716	0.200319	0.0624541	0.0918846	0.227557	0.0861595	0	0	0	0	0.270494	0.291788	0.406977	0.471204
117	2002-04-01	E	92.8	48.7	25.2	44.1	20.75	59.75	58.85	32.05	32	12.55	11.35	23.6	18.7	4.9	0.9	0.7	0.4	0.4	2.5	73.15	68	6.1	6.7	0.533054	0.46875	0.37512	0.112924	0.233696	0.282895	0.222222	0.478469	0.236902	0.28113	0.388292	0.260103	0.30114	0.475992	0.188818	0.0898876	0.0666667	0.0337079	0.0612245	0.404053	0.408634	0.604651	0.675393
118	2002-04-01	D	90.35	42.95	22.65	47.4	25.3	49.95	49.95	26.2	26.45	9.5	10.25	19.7	14.7	5	0.4	0.5	0.2	0.2	2.7	60.35	72.65	6.35	5.1	0.412382	0.369141	0.438278	0.172324	0.179348	0.289474	0.244444	0.452419	0.192483	0.187261	0.317403	0.174137	0.226693	0.348643	0.168653	0.0337079	0.0444444	0.011236	0.0204082	0.325453	0.438819	0.633721	0.507853
119	2002-04-01	D	93.7	46.1	24.05	47.6	28.95	55.4	53.85	30.05	29	11.65	10.4	19.8	14.1	5.9	0.7	0.6	0.3	0.3	2.8	66.5	70	5.4	5.4	0.478489	0.423828	0.442105	0.219974	0.171196	0.348684	0.255556	0.488038	0.193622	0.239464	0.348467	0.230713	0.260899	0.438413	0.171402	0.0674157	0.0555556	0.0224719	0.0408163	0.363218	0.421616	0.523256	0.539267
120	2002-04-01	E	77.55	39.95	20.3	37.6	16.7	42.85	43.15	22.3	22.55	8.5	8.65	13.7	10.5	3.2	0.3	0.3	0.1	0.1	1.9	25.4	41.65	5.3	5.05	0.349423	0.277344	0.250718	0.0600522	0.122283	0.171053	0.155556	0.316321	0.124146	0.119253	0.263242	0.116826	0.17438	0.306889	0.139322	0.0224719	0.0222222	0	0	0.110838	0.237585	0.511628	0.502618
121	2002-04-01	D	83.75	40.75	21.25	43	23.15	50.85	50.25	26.85	26.9	7.6	9.55	15.7	11	4.4	0.3	0.5	0.1	0.2	2.4	62.1	58.05	5	5.15	0.366212	0.314453	0.354067	0.144256	0.129076	0.25	0.211111	0.382243	0.146925	0.195881	0.319793	0.183688	0.23273	0.269311	0.15582	0.0224719	0.0444444	0	0.0204082	0.336199	0.344044	0.476744	0.513089
122	2002-04-01	D	66.4	32.6	17.2	33.8	15.4	36.05	35.65	17.65	17.55	6	6.5	7.5	4.9	2	0.1	0.1	0.1	0.1	1.3	28.3	22.6	4.1	4.1	0.195173	0.15625	0.17799	0.0430809	0.0461957	0.0921053	0.0888889	0.197767	0.0535308	0.0541188	0.203505	0.0484938	0.107311	0.202505	0.0999083	0	0	0	0	0.128646	0.113924	0.372093	0.403141
123	2002-04-01	D	78.35	37.25	19.4	41.1	22.15	42.3	41.85	27.25	21.5	8.1	8.05	12	8.1	3.2	0.3	0.3	0.1	0.1	1.7	54.8	29.35	4.25	4.4	0.29276	0.242187	0.317703	0.131201	0.0896739	0.171053	0.133333	0.324827	0.104784	0.113985	0.252887	0.189566	0.160295	0.290188	0.128323	0.0224719	0.0222222	0	0	0.291372	0.157741	0.389535	0.434555
124	2002-04-01	E	66.6	33.95	17.55	32.65	14.05	44.7	44.6	23.75	24.2	9.25	9.15	10.4	7.6	2.2	0.4	0.4	0.2	0.2	1.2	47.8	52.6	4.25	3.9	0.223505	0.169922	0.155981	0.0254569	0.0828804	0.105263	0.0777778	0.199894	0.0865604	0.136973	0.274791	0.138134	0.196512	0.338205	0.148488	0.0337079	0.0333333	0.011236	0.0204082	0.248388	0.308666	0.389535	0.382199
125	2002-04-01	D	82.3	39.6	20.65	42.7	19.8	45.35	47.35	22.7	24.3	8.75	9.15	13.9	9.4	4	0.3	0.3	0.1	0.1	2.5	56.5	26.95	4.6	4.45	0.342078	0.291016	0.348325	0.100522	0.107337	0.223684	0.222222	0.366826	0.126424	0.143199	0.296695	0.122704	0.197854	0.317328	0.148488	0.0224719	0.0222222	0	0	0.301811	0.142162	0.430233	0.439791
126	2002-04-01	D	92.55	44.8	21.55	47.75	24.85	53.45	53.35	28.9	28.8	10.5	10.35	19	12.8	5.1	0.6	0.6	0.3	0.3	2.6	51.95	60.05	5.8	5.65	0.451207	0.326172	0.444976	0.166449	0.153533	0.296053	0.233333	0.475811	0.18451	0.220785	0.344484	0.213813	0.258216	0.390397	0.170486	0.0561798	0.0555556	0.0224719	0.0408163	0.273872	0.357027	0.569767	0.565445
127	2002-04-01	D	71.55	35.1	18.1	36.45	17.55	42.85	42	22.45	21.15	8.05	8.05	10	6.4	2.7	0.3	0.3	0.1	0.1	1.6	29.45	56.95	3.8	4.6	0.247639	0.191406	0.228708	0.0711488	0.0665761	0.138158	0.122222	0.252525	0.0820046	0.119253	0.254082	0.11903	0.1556	0.2881	0.128323	0.0224719	0.0222222	0	0	0.135708	0.336904	0.337209	0.455497
128	2002-04-01	D	79.65	38.55	20.15	41.1	18.8	43.95	43.2	23.25	21.3	8.7	7.95	12.6	8.9	3.5	0.3	0.3	0.1	0.1	2.1	50.75	12.8	4.45	3.05	0.320042	0.271484	0.317703	0.0874674	0.100543	0.190789	0.177778	0.33865	0.111617	0.129789	0.26364	0.130786	0.157612	0.31524	0.126489	0.0224719	0.0222222	0	0	0.266503	0.0503083	0.412791	0.293194
129	2002-04-01	E	82.75	42.45	21.7	40.3	19.2	51.9	52	28.4	27.95	12	10.4	16.8	12.9	3.6	0.9	0.5	0.3	0.2	1.8	63.41	61.82	5.45	5.95	0.401889	0.332031	0.302392	0.0926893	0.154891	0.197368	0.144444	0.371611	0.159453	0.205939	0.333732	0.206466	0.246814	0.453027	0.171402	0.0898876	0.0444444	0.0224719	0.0204082	0.344243	0.368517	0.52907	0.596859
130	2002-04-01	E	89.3	44.2	22.55	45.1	24.3	52.05	52.2	27.55	28	10.4	10.75	17.4	12.1	4.5	0.4	0.6	0.1	0.3	2.4	53.65	61.05	5.5	5.35	0.438615	0.365234	0.394258	0.159269	0.144022	0.256579	0.211111	0.441255	0.166287	0.207375	0.335325	0.193975	0.247485	0.386221	0.177819	0.0337079	0.0555556	0	0.0408163	0.284311	0.363518	0.534884	0.534031
131	2002-04-01	D	121.3	59.7	30.65	61.6	34.7	78.35	79.3	43.6	45.6	14.9	13.75	40.1	29.7	10.4	1.8	1.1	0.8	0.6	5.6	88.5	42	6.25	6.05	0.763903	0.681641	0.710048	0.295039	0.383152	0.644737	0.566667	0.781499	0.424829	0.459291	0.551175	0.429831	0.483568	0.574113	0.232814	0.191011	0.111111	0.0786517	0.102041	0.498311	0.239857	0.622093	0.60733
132	2002-04-01	D	92	43.25	22.9	48.75	26.55	56.35	56.05	30.35	30.9	11.65	11.75	21.4	16	5.4	0.7	0.9	0.4	0.4	2.8	63	64	5.5	5.35	0.418678	0.378906	0.464115	0.188642	0.197011	0.315789	0.255556	0.469963	0.211845	0.248563	0.36599	0.235121	0.286385	0.438413	0.19615	0.0674157	0.0888889	0.0337079	0.0612245	0.341726	0.382668	0.534884	0.534031
133	2002-04-01	E	78.7	40.1	21.8	38.6	17.1	59.75	55.65	29.2	30.15	11.25	10.05	14.2	11.1	3.1	0.6	0.3	0.3	0.1	2.3	54.85	60.3	4.6	5.3	0.352571	0.335938	0.269856	0.0652742	0.130435	0.164474	0.2	0.328549	0.129841	0.28113	0.362804	0.218222	0.276325	0.421712	0.164986	0.0561798	0.0222222	0.0224719	0	0.291679	0.35865	0.430233	0.528796
134	2002-04-01	E	64.75	33.5	17.2	31.25	14.45	45.4	45.55	24.4	24.1	8	7.55	8.6	6.1	1.7	0.3	0.3	0.1	0.1	1	46.85	46.35	3.25	3.2	0.214061	0.15625	0.129187	0.0306789	0.0625	0.0723684	0.0555556	0.180223	0.0660592	0.143678	0.282358	0.147686	0.195171	0.286013	0.119157	0.0224719	0.0222222	0	0	0.242554	0.268095	0.273256	0.308901
135	2002-04-01	D	90.95	42.15	22.25	45.8	24.95	50.95	48.65	26.2	24.4	9.3	8.1	20.8	12	4.8	0.5	0.3	0.1	0.1	2.2	63.35	62.5	4.95	5.35	0.395593	0.353516	0.407656	0.167755	0.142663	0.276316	0.188889	0.458799	0.205011	0.196839	0.307049	0.174137	0.199195	0.340292	0.129239	0.0449438	0.0222222	0	0	0.343875	0.372931	0.47093	0.534031
136	2002-04-01	E	93.45	45.8	29.35	47.25	21.1	68.8	70.7	38.5	38.15	11.3	11.3	29.1	19.8	4.9	1.1	1.1	0.7	0.5	2.8	78.2	72.55	5.95	6.05	0.472193	0.630859	0.435407	0.117493	0.248641	0.282895	0.255556	0.48538	0.299544	0.367816	0.482676	0.354886	0.383635	0.4238	0.187901	0.11236	0.111111	0.0674157	0.0816327	0.435063	0.438169	0.587209	0.60733
137	2002-04-01	E	90.6	47.5	24.05	43.1	20.5	69	68.35	38.7	38.2	12.5	12.55	25.2	17.7	5.2	1.3	1.4	0.7	0.7	3	65	72.1	6.4	5.4	0.50787	0.423828	0.355981	0.109661	0.220109	0.302632	0.277778	0.455077	0.255125	0.369732	0.463959	0.357825	0.384306	0.473904	0.210816	0.134831	0.144444	0.0674157	0.122449	0.354007	0.435248	0.639535	0.539267
138	2002-04-01	D	81.8	39	19.6	42.8	22.75	46.5	46.1	24.8	25.25	9.7	8.6	13.2	9.5	3.7	0.4	0.4	0.2	0.2	1.8	45.5	56.6	4	5	0.329486	0.25	0.350239	0.139034	0.108696	0.203947	0.144444	0.36151	0.118451	0.154215	0.286738	0.153564	0.210597	0.356994	0.138405	0.0337079	0.0333333	0.011236	0.0204082	0.234265	0.334632	0.360465	0.497382
139	2002-04-01	D	117.7	55.05	27.85	62.65	31.65	63.85	63.5	34.05	32.6	11.9	11.9	37.5	26.2	9.8	1.1	1	0.5	0.4	4.7	70.9	77.45	7.25	7.3	0.666317	0.572266	0.730144	0.255222	0.335598	0.605263	0.466667	0.743222	0.395216	0.320402	0.425329	0.289493	0.309188	0.448852	0.1989	0.11236	0.1	0.0449438	0.0612245	0.390236	0.469977	0.738372	0.73822
140	2002-04-01	E	78.15	39.2	20.45	38.95	15.25	48.85	48.6	27.75	25.7	8.8	9.6	13.3	9.5	2.9	0.4	0.5	0.2	0.3	1.6	57.25	65.7	4.9	4.75	0.333683	0.283203	0.276555	0.0411227	0.108696	0.151316	0.122222	0.322701	0.11959	0.176724	0.306651	0.196914	0.216633	0.319415	0.156737	0.0337079	0.0444444	0.011236	0.0408163	0.306417	0.393703	0.465116	0.471204
141	2002-04-01	E	66.6	33.15	15.95	33.45	14.45	42.05	43.55	22.7	23.25	7.2	9.35	17.3	15	2	0.3	0.4	0.1	0.2	1.4	48.75	62.65	5.55	5.4	0.206716	0.107422	0.171292	0.0306789	0.183424	0.0921053	0.1	0.199894	0.165148	0.11159	0.266428	0.122704	0.183769	0.25261	0.152154	0.0224719	0.0333333	0	0.0204082	0.254222	0.373905	0.540698	0.539267
142	2002-04-01	D	112.6	54.15	28.4	58.45	31.65	62.55	61.25	33.6	34.25	12.45	12.15	35.2	23.5	9.1	1	1	0.5	0.5	4.6	78.4	57.65	6.95	6.7	0.647429	0.59375	0.649761	0.255222	0.298913	0.559211	0.455556	0.688995	0.369021	0.30795	0.407407	0.28288	0.331321	0.471816	0.203483	0.101124	0.1	0.0449438	0.0816327	0.436291	0.341448	0.703488	0.675393
143	2002-04-01	D	122.95	60.35	30.9	62.6	37.6	72.6	72.1	40.35	40.15	14.2	14.15	45.6	32.9	11.3	1.4	1.4	0.7	0.6	5.6	80.3	61.8	7.5	7.5	0.777545	0.691406	0.729187	0.332898	0.42663	0.703947	0.566667	0.799043	0.487472	0.404215	0.493827	0.382072	0.410463	0.544885	0.240147	0.146067	0.144444	0.0674157	0.102041	0.447958	0.368387	0.767442	0.759162
144	2002-04-01	D	109.45	53.8	28.05	56.25	31	62.25	63.75	34.05	34.35	12	12.65	32.4	22.2	8.5	1	1	0.5	0.5	4.5	79.65	68	6.55	5.45	0.640084	0.580078	0.607656	0.246736	0.28125	0.519737	0.444444	0.655502	0.33713	0.305077	0.42732	0.289493	0.332663	0.453027	0.212649	0.101124	0.1	0.0449438	0.0816327	0.443967	0.408634	0.656977	0.544503
145	2002-04-01	D	108.35	53.1	28.6	55.25	29.55	61.15	61.75	33.95	34.55	12.45	13.95	32.7	22.1	7.5	1	1	0.4	0.5	3.8	72.6	61.6	6.25	6.1	0.625393	0.601563	0.588517	0.227807	0.279891	0.453947	0.366667	0.643806	0.340547	0.29454	0.41139	0.288024	0.335345	0.471816	0.23648	0.101124	0.1	0.0337079	0.0816327	0.400675	0.367089	0.622093	0.612565
146	2002-04-01	E	100.9	52.25	26.45	48.65	22.2	77.65	76.1	44.1	43.8	13.45	12.85	29.7	21.2	6.2	1.5	1.5	0.7	0.7	3.6	90.5	87.55	6.9	6.9	0.607555	0.517578	0.462201	0.131854	0.267663	0.368421	0.344444	0.564593	0.306378	0.452586	0.525687	0.437179	0.459423	0.51357	0.216315	0.157303	0.155556	0.0674157	0.122449	0.510593	0.53554	0.697674	0.696335
147	2002-04-01	D	93.5	45.1	23.25	48.4	25.7	53.15	53.5	28.5	28.5	11.25	11.3	19.9	13.9	5.5	0.7	0.8	0.3	0.4	2.8	55.05	65.15	5.3	5.5	0.457503	0.392578	0.457416	0.177546	0.168478	0.322368	0.255556	0.485912	0.194761	0.217912	0.345679	0.207935	0.254192	0.421712	0.187901	0.0674157	0.0777778	0.0224719	0.0612245	0.292908	0.390133	0.511628	0.549738
148	2002-04-01	D	80	39.65	20.4	40.35	22.45	46.5	46.2	24.8	24.75	9.35	9.45	13.9	9.4	3.4	0.4	0.4	0.2	0.2	1.7	52.9	56.25	3.85	4.9	0.343127	0.28125	0.303349	0.135117	0.107337	0.184211	0.133333	0.342371	0.126424	0.154215	0.287535	0.153564	0.20389	0.34238	0.153987	0.0337079	0.0333333	0.011236	0.0204082	0.279705	0.33236	0.343023	0.486911
149	2002-04-01	E	88.6	46.35	23.1	42.25	19.7	54.85	54.36	29.15	29.3	10.65	13.05	21	15	4.4	0.6	0.9	0.4	0.4	2.4	70.4	64.75	5.25	5.95	0.483736	0.386719	0.339713	0.0992167	0.183424	0.25	0.211111	0.433812	0.207289	0.234195	0.352529	0.217487	0.264923	0.39666	0.219982	0.0561798	0.0888889	0.0337079	0.0612245	0.387166	0.387537	0.505814	0.596859
150	2002-04-01	E	88.35	45.7	23.25	42.65	19.05	62.4	62.9	34.15	35	10.9	11.1	21.5	15.4	4.6	0.9	0.8	0.5	0.4	2.7	58.45	67.55	3.75	5.7	0.470094	0.392578	0.347368	0.0907311	0.188859	0.263158	0.244444	0.431154	0.212984	0.306513	0.42055	0.290963	0.341382	0.407098	0.184235	0.0898876	0.0777778	0.0449438	0.0612245	0.313786	0.405712	0.331395	0.570681
151	2002-04-01	E	89.55	46.15	23.45	43.4	20	67.8	68.35	37.95	37.15	11.7	12.4	21.9	16.5	4.7	0.7	0.6	0.3	0.3	2	56	71.15	5.8	6.15	0.479538	0.400391	0.361722	0.103133	0.203804	0.269737	0.166667	0.443913	0.21754	0.358238	0.463959	0.346804	0.370221	0.440501	0.208066	0.0674157	0.0555556	0.0224719	0.0408163	0.298741	0.429081	0.569767	0.617801
152	2002-04-01	D	92.75	43.95	22.55	48.8	27.35	54.1	54.7	29.25	29.65	10.8	11.05	19.7	13.5	5.5	0.7	0.7	0.3	0.3	2.8	48.75	62.65	5.55	5.4	0.433368	0.365234	0.465072	0.199086	0.163043	0.322368	0.255556	0.477937	0.192483	0.227011	0.355237	0.218957	0.269618	0.402923	0.183318	0.0674157	0.0666667	0.0224719	0.0408163	0.254222	0.373905	0.540698	0.539267
153	2002-04-01	D	96.9	47.05	24.8	49.85	25.9	58.25	57.85	31.3	30	11.8	10.85	24.7	17.3	6	0.9	0.7	0.4	0.3	3.1	63.45	67.25	6.3	7.45	0.498426	0.453125	0.485167	0.180157	0.214674	0.355263	0.288889	0.522063	0.249431	0.266762	0.380327	0.249082	0.274313	0.444676	0.179652	0.0898876	0.0666667	0.0337079	0.0408163	0.344489	0.403765	0.627907	0.753927
154	2002-04-01	D	94.35	45.95	23.55	48.4	25.85	53.45	53.8	29	28.15	10.45	10.55	21.4	14.9	5.8	0.6	0.6	0.3	0.3	2.9	28.6	38.8	5.75	5.4	0.475341	0.404297	0.457416	0.179504	0.182065	0.342105	0.266667	0.494949	0.211845	0.220785	0.348068	0.215283	0.249497	0.388309	0.174152	0.0561798	0.0555556	0.0224719	0.0408163	0.130488	0.219085	0.563953	0.539267
155	2002-04-01	D	75.05	36.6	18.65	38.45	18.3	43.7	43.85	23.25	23.1	9.25	9.1	11.7	8.1	3	0.4	0.4	0.2	0.1	1.7	54.2	47.65	5.2	4.1	0.279119	0.212891	0.266986	0.0809399	0.0896739	0.157895	0.133333	0.28974	0.101367	0.127395	0.268817	0.130786	0.181757	0.338205	0.147571	0.0337079	0.0333333	0.011236	0	0.287688	0.276534	0.5	0.403141
156	2002-04-01	E	69.85	35.45	19.2	34.4	16.5	45.65	45.85	24.65	25.05	8.85	8.85	11.6	8.4	2.3	0.4	0.4	0.2	0.2	1.1	16.75	10.25	4.25	4.05	0.254984	0.234375	0.189474	0.0574413	0.09375	0.111842	0.0666667	0.23445	0.100228	0.146073	0.284747	0.151359	0.207914	0.321503	0.142988	0.0337079	0.0333333	0.011236	0.0204082	0.0577218	0.0337553	0.389535	0.397906
157	2002-04-01	E	76.5	38.7	21.4	37.8	16.8	52.15	52.5	28.65	28.25	9.45	9.15	14.1	10.1	2.7	0.5	0.5	0.2	0.2	1.5	35.3	63.3	4.9	4.9	0.32319	0.320312	0.254545	0.0613577	0.116848	0.138158	0.111111	0.305157	0.128702	0.208333	0.337714	0.21014	0.250838	0.346555	0.148488	0.0449438	0.0444444	0.011236	0.0204082	0.17163	0.378124	0.465116	0.486911
158	2002-04-01	E	81.55	42.1	20.85	39.45	17.5	57.3	57.45	31.3	31.15	10.2	10.05	16	11.8	3.6	0.7	0.7	0.3	0.3	2	55.45	24.3	5.6	5.35	0.394544	0.298828	0.286124	0.0704961	0.139946	0.197368	0.166667	0.358852	0.150342	0.257663	0.377141	0.249082	0.289738	0.377871	0.164986	0.0674157	0.0666667	0.0224719	0.0408163	0.295364	0.124959	0.546512	0.534031
159	2002-04-01	D	81.85	40.05	21	41.7	19.5	49.05	49.3	26.15	27.1	10.45	10.7	15.1	10.4	4	0.6	0.6	0.3	0.3	2	64.9	54.5	4.7	5	0.351522	0.304688	0.329187	0.0966057	0.120924	0.223684	0.166667	0.362041	0.140091	0.17864	0.312226	0.173402	0.235412	0.388309	0.176902	0.0561798	0.0555556	0.0224719	0.0408163	0.353393	0.321	0.44186	0.497382
160	2002-04-01	D	80	38.95	20.1	41.05	22.3	47.45	46.15	25.6	24.15	10.6	9.35	13.6	9.6	3.5	0.5	0.4	0.2	0.2	2	39.45	41.4	4.55	4.55	0.328437	0.269531	0.316746	0.133159	0.110054	0.190789	0.166667	0.342371	0.123007	0.163314	0.287137	0.16532	0.195842	0.394572	0.152154	0.0449438	0.0333333	0.011236	0.0204082	0.197114	0.235962	0.424419	0.450262
161	2002-04-01	D	85.95	41.85	20.55	44.1	24.4	49.05	49.75	26.15	26.35	10.45	9.8	15.9	11.5	4.1	0.6	0.5	0.3	0.3	1.8	60.55	51.15	4.9	5.1	0.389297	0.287109	0.37512	0.160574	0.13587	0.230263	0.144444	0.405635	0.149203	0.17864	0.31581	0.173402	0.225352	0.388309	0.160403	0.0561798	0.0444444	0.0224719	0.0408163	0.326681	0.299253	0.465116	0.507853
162	2002-04-01	D	126.8	60.9	32.7	65.9	41.05	75	82.45	36.05	46.15	12.1	15.75	53.9	36.8	13.2	1.1	2	0.4	0.9	6.7	82.15	92.25	7.65	8.45	0.789087	0.761719	0.792344	0.377937	0.47962	0.828947	0.688889	0.839979	0.582005	0.427203	0.576264	0.318883	0.490946	0.457203	0.269478	0.11236	0.211111	0.0337079	0.163265	0.459318	0.56605	0.784884	0.858639
163	2002-04-01	D	134	65.55	35.15	68.45	40.6	81.05	80.45	42.05	41.7	19.05	19.05	59.4	42	15.8	1.6	1.5	0.8	0.7	7.4	96.45	71	8.35	8.1	0.886674	0.857422	0.841148	0.372063	0.550272	1	0.766667	0.916534	0.644647	0.485153	0.560335	0.407054	0.431254	0.74739	0.329973	0.168539	0.155556	0.0786517	0.122449	0.547129	0.428108	0.866279	0.82199
164	2002-04-01	D	114.55	55.1	28.5	59.45	31.25	68.8	68.6	37.25	37.45	12.75	12.4	35.7	25.3	9	1.1	1.1	0.5	0.4	4.3	25.35	75.15	6.95	6.8	0.667366	0.597656	0.6689	0.25	0.32337	0.552632	0.422222	0.709729	0.374715	0.367816	0.46595	0.336517	0.374245	0.484342	0.208066	0.11236	0.111111	0.0449438	0.0612245	0.110531	0.455047	0.703488	0.685864
165	2002-04-01	D	117.45	56.05	29.95	61.4	32.75	68.35	68.35	37.15	38.55	12.4	12.45	36.4	26.4	10	0.7	1.2	0.3	0.6	5.4	86.05	66.75	7.8	6.4	0.687303	0.654297	0.70622	0.269582	0.338315	0.618421	0.544444	0.740564	0.382688	0.363506	0.463959	0.335048	0.389001	0.469729	0.208983	0.0674157	0.122222	0.0224719	0.102041	0.483267	0.400519	0.802326	0.643979
166	2002-04-01	D	88.6	43.6	21.75	45	25.85	51.6	51.45	27.15	27.25	8.15	10.05	16.6	12	4.7	0.4	0.5	0.2	0.2	2	63.41	61.82	5.25	5.15	0.426023	0.333984	0.392344	0.179504	0.142663	0.269737	0.166667	0.433812	0.157175	0.203065	0.329351	0.188097	0.237425	0.292276	0.164986	0.0337079	0.0444444	0.011236	0.0204082	0.344243	0.368517	0.505814	0.513089
167	2002-04-01	D	89.45	43.5	22.55	45.95	25.45	53.15	53.35	28.5	28.7	10.6	11.25	18.1	12.8	5.1	0.5	0.5	0.3	0.3	2.4	67.35	67.4	5.25	5.05	0.423924	0.365234	0.410526	0.174282	0.153533	0.296053	0.211111	0.44285	0.17426	0.217912	0.344484	0.207935	0.256875	0.394572	0.186984	0.0449438	0.0444444	0.0224719	0.0408163	0.368437	0.404739	0.505814	0.502618
168	2002-04-01	D	93.45	44.6	23.2	48.85	26.2	56.8	56.05	30.6	30.25	12.2	12.05	22.1	15.9	5.4	0.9	0.8	0.3	0.4	2.8	64.8	60.25	5.95	5.55	0.447009	0.390625	0.466029	0.184073	0.195652	0.315789	0.255556	0.48538	0.219818	0.252874	0.36599	0.238795	0.277666	0.461378	0.20165	0.0898876	0.0777778	0.0224719	0.0612245	0.352779	0.358325	0.587209	0.554974
169	2002-04-01	D	96.2	47.7	23.65	48.5	24.5	63.3	62.75	34.45	33.35	12.4	12	22.4	15.4	5.3	0.9	0.9	0.4	0.4	2.6	71.15	62.2	4.8	4.8	0.512067	0.408203	0.45933	0.16188	0.188859	0.309211	0.233333	0.51462	0.223235	0.315134	0.419355	0.295371	0.319249	0.469729	0.200733	0.0898876	0.0888889	0.0337079	0.0612245	0.391772	0.370983	0.453488	0.47644
170	2002-04-01	D	98.25	47.4	24.65	50.85	28	58.75	58.6	31.95	31.75	11.75	12	23.1	16.8	6	0.8	0.8	0.4	0.4	2.7	72.7	62	5.7	6.3	0.505771	0.447266	0.504306	0.207572	0.20788	0.355263	0.244444	0.536417	0.231207	0.271552	0.3863	0.258633	0.297787	0.442589	0.200733	0.0786517	0.0777778	0.0337079	0.0612245	0.40129	0.369685	0.55814	0.633508
171	2002-04-01	D	91.85	45.6	22.75	46.25	25.75	55	49.1	30.2	23.9	11.25	8.05	20.7	14.7	5	0.7	0.3	0.3	0.1	2.2	71.4	71.35	5.65	6.05	0.467996	0.373047	0.416268	0.178198	0.179348	0.289474	0.188889	0.468368	0.203872	0.235632	0.310633	0.232917	0.192488	0.421712	0.128323	0.0674157	0.0222222	0.0224719	0	0.393307	0.43038	0.552326	0.60733
172	2002-04-01	E	78.1	38.45	20.4	39.65	18.5	56.55	56.4	31.4	31.35	10.45	10.25	15.2	11.1	3.2	0.6	0.6	0.3	0.3	1.8	63.65	49.65	4.5	5.6	0.317943	0.28125	0.289952	0.0835509	0.130435	0.171053	0.144444	0.322169	0.14123	0.250479	0.368777	0.250551	0.292421	0.388309	0.168653	0.0561798	0.0555556	0.0224719	0.0408163	0.345717	0.289516	0.418605	0.560209
173	2002-04-01	D	91.5	44.2	23.6	47.3	28.15	54.85	54.4	29.15	29.8	10.65	11.5	20.7	14.3	5.8	0.6	0.7	0.4	0.4	2.5	68.35	64.8	5.6	5.8	0.438615	0.40625	0.436364	0.20953	0.173913	0.342105	0.222222	0.464646	0.203872	0.234195	0.352847	0.217487	0.27163	0.39666	0.191567	0.0561798	0.0666667	0.0337079	0.0612245	0.374578	0.387861	0.546512	0.581152
174	2002-04-01	D	91.35	44.75	22.95	46.6	26.2	54.8	59.15	29.25	29.45	11.4	11.5	19.5	14.1	5.1	0.7	0.7	0.3	0.3	2.6	51.35	41.15	5.55	6.25	0.450157	0.380859	0.422967	0.184073	0.171196	0.296053	0.233333	0.463052	0.190205	0.233716	0.390681	0.218957	0.266935	0.427975	0.191567	0.0674157	0.0666667	0.0224719	0.0408163	0.270187	0.23434	0.540698	0.628272
175	2002-04-01	E	74.65	37.5	19.05	37.15	16.55	53.05	53.45	29.9	29.95	9.55	8.2	12.4	9	2.7	0.6	0.4	0.2	0.2	1.4	39.7	31.35	5	4.6	0.298006	0.228516	0.242105	0.058094	0.101902	0.138158	0.1	0.285486	0.109339	0.216954	0.345281	0.228508	0.273642	0.350731	0.131072	0.0561798	0.0333333	0.011236	0.0204082	0.198649	0.170724	0.476744	0.455497
176	2002-04-01	E	71	35.6	18.6	35.4	15.95	51.1	50.4	28.95	26.95	7.95	10.55	10.8	8	2.3	0.4	0.6	0.2	0.3	1.2	25.25	25	5.05	4.7	0.258132	0.210938	0.208612	0.0502611	0.0883152	0.111842	0.0777778	0.246677	0.0911162	0.198276	0.320988	0.214548	0.2334	0.283925	0.174152	0.0337079	0.0555556	0.011236	0.0408163	0.109917	0.129503	0.482558	0.465969
177	2002-04-01	D	79.25	38.1	19.75	41.15	18.1	42.35	42.3	21.85	21.6	8.05	8.6	12.9	9.1	3.3	0.2	0.3	0.1	0.1	2	52	40.95	4.35	4.35	0.310598	0.255859	0.31866	0.078329	0.103261	0.177632	0.166667	0.334397	0.115034	0.114464	0.256472	0.110213	0.161636	0.2881	0.138405	0.011236	0.0222222	0	0	0.274179	0.233041	0.401163	0.429319
178	2002-04-01	E	92.6	47.85	24.75	44.75	20.35	56.85	56.85	30.35	31.7	11.7	12.15	21.1	15.9	4.8	0.8	0.9	0.4	0.4	2.4	60.45	75.85	5.75	5.65	0.515215	0.451172	0.38756	0.107702	0.195652	0.276316	0.211111	0.476342	0.208428	0.253352	0.372362	0.235121	0.297116	0.440501	0.203483	0.0786517	0.0888889	0.0337079	0.0612245	0.326067	0.459591	0.563953	0.565445
179	2002-04-01	E	83.6	41.45	21.7	42.15	17.7	57.6	57.65	31.8	31.9	10.75	10.4	15.8	12.1	3.5	0.6	0.7	0.4	0.3	2.1	47.65	31.95	5.4	5.6	0.380902	0.332031	0.337799	0.073107	0.144022	0.190789	0.177778	0.380649	0.148064	0.260536	0.378734	0.256429	0.299799	0.400835	0.171402	0.0561798	0.0666667	0.0337079	0.0408163	0.247467	0.174619	0.523256	0.560209
180	2002-04-01	D	94.8	45.3	23.6	49.5	27.15	54.25	54.35	29.3	29.75	11.25	11.05	20.7	14.4	5.7	0.7	0.6	0.3	0.3	2.7	67.05	63.85	6	6.15	0.4617	0.40625	0.478469	0.196475	0.175272	0.335526	0.244444	0.499734	0.203872	0.228448	0.352449	0.219691	0.270959	0.421712	0.183318	0.0674157	0.0555556	0.0224719	0.0408163	0.366595	0.381694	0.593023	0.617801
181	2002-04-01	D	83.75	40.8	22.05	42.95	18.3	47	46.5	24.45	24.75	9.55	9.7	15.3	10.8	3.8	0.4	0.4	0.2	0.2	2.2	57.35	44.85	5	4.95	0.367261	0.345703	0.35311	0.0809399	0.126359	0.210526	0.188889	0.382243	0.142369	0.159004	0.289924	0.14842	0.20389	0.350731	0.15857	0.0337079	0.0333333	0.011236	0.0204082	0.307031	0.258358	0.476744	0.492147
182	2002-04-01	D	71.75	35.35	17.6	36.4	17.5	45.55	45.8	24.45	24.1	9.45	9.05	9.9	7.3	2.5	0.4	0.4	0.2	0.2	1.3	46.2	52.2	4.35	4.75	0.252886	0.171875	0.227751	0.0704961	0.0788043	0.125	0.0888889	0.254652	0.0808656	0.145115	0.284349	0.14842	0.195171	0.346555	0.146654	0.0337079	0.0333333	0.011236	0.0204082	0.238563	0.306069	0.401163	0.471204
183	2002-04-01	D	85.8	42.85	22.1	42.95	23.7	53.9	53.8	28.7	28.15	10.65	10.55	16.7	11.7	4.3	0.6	0.6	0.3	0.3	2.2	57.2	57	4.85	5.75	0.410283	0.347656	0.35311	0.151436	0.138587	0.243421	0.188889	0.40404	0.158314	0.225096	0.348068	0.210874	0.249497	0.39666	0.174152	0.0561798	0.0555556	0.0224719	0.0408163	0.30611	0.337228	0.459302	0.575916
184	2002-04-01	D	78	36.6	19.7	41.4	21.7	54.8	54.45	28.85	28.65	11.5	10.5	13.3	9.4	3.4	0.6	0.6	0.3	0.2	1.8	58.3	52.7	4.15	4.85	0.279119	0.253906	0.323445	0.125326	0.107337	0.184211	0.144444	0.321106	0.11959	0.233716	0.353246	0.213079	0.256204	0.43215	0.173236	0.0561798	0.0555556	0.0224719	0.0204082	0.312865	0.309315	0.377907	0.481675
185	2002-04-01	D	79.05	38.95	21.6	40.1	18	45.8	45.3	26.2	24.1	10.35	8.45	14.5	10.2	3.6	0.6	0.3	0.3	0.1	2.2	49.8	39.4	5	5.05	0.328437	0.328125	0.298565	0.0770235	0.118207	0.197368	0.188889	0.33227	0.133257	0.14751	0.280366	0.174137	0.195171	0.384134	0.135655	0.0561798	0.0222222	0.0224719	0	0.260669	0.22298	0.476744	0.502618
186	2002-04-01	E	69.35	34.85	18.15	34.5	14.85	37.3	46.55	17.3	24.95	5.1	8.2	9.6	7.2	2.2	0.1	0.4	0.1	0.1	1.2	56.6	53.5	4.4	4.55	0.242392	0.193359	0.191388	0.0359008	0.0774457	0.105263	0.0777778	0.229133	0.0774487	0.066092	0.290323	0.0433505	0.206573	0.164927	0.131072	0	0.0333333	0	0	0.302426	0.314508	0.406977	0.450262
187	2002-04-01	D	77.5	37.45	19.15	40.05	20.1	42.85	42.15	22.3	21.75	8.5	7.85	11.8	8.4	3.3	0.3	0.3	0.1	0.1	1.8	61.6	47.6	4.55	4.95	0.296957	0.232422	0.297608	0.104439	0.09375	0.177632	0.144444	0.315789	0.102506	0.119253	0.255277	0.116826	0.163649	0.306889	0.124656	0.0224719	0.0222222	0	0	0.333129	0.276209	0.424419	0.492147
188	2002-04-01	D	69.4	33.2	17.1	36.2	16.4	43.15	42.95	22.55	23.15	8.65	7.3	9.2	6.5	2.5	0.3	0.3	0.1	0.1	1.6	63.41	61.82	4.05	3.6	0.207765	0.152344	0.223923	0.0561358	0.0679348	0.125	0.122222	0.229665	0.0728929	0.122126	0.261649	0.1205	0.182428	0.313152	0.114574	0.0224719	0.0222222	0	0	0.344243	0.368517	0.366279	0.350785
189	2002-04-01	D	80.4	40.15	20.75	40.3	19.45	47	46.3	24.45	24.4	9.55	9.1	13	9.5	3.3	0.4	0.4	0.2	0.2	1.9	53.85	66.4	4.9	4.8	0.35362	0.294922	0.302392	0.095953	0.108696	0.177632	0.155556	0.346624	0.116173	0.159004	0.288331	0.14842	0.199195	0.350731	0.147571	0.0337079	0.0333333	0.011236	0.0204082	0.285539	0.398247	0.465116	0.47644
190	2002-04-01	E	69.3	35.35	17.35	33.95	15.85	46.95	46.3	25.4	24.45	8.3	9.1	9.8	7.4	2	0.4	0.4	0.2	0.2	1	37.55	50.05	4.3	4.7	0.252886	0.162109	0.180861	0.0489556	0.080163	0.0921053	0.0555556	0.228602	0.0797267	0.158525	0.288331	0.162381	0.199866	0.298539	0.147571	0.0337079	0.0333333	0.011236	0.0204082	0.185447	0.292113	0.395349	0.465969
191	2002-04-01	D	112.15	54.7	28.1	57.45	33.45	67.8	70.2	36.8	37	13.15	13.35	37.4	26.7	9.8	1.3	1.2	0.5	0.6	5.3	71.25	76.05	7	7.45	0.658972	0.582031	0.630622	0.278721	0.342391	0.605263	0.533333	0.684211	0.394077	0.358238	0.478694	0.329904	0.368209	0.501044	0.225481	0.134831	0.122222	0.0449438	0.102041	0.392386	0.460889	0.709302	0.753927
192	2002-04-01	E	123.05	64.7	33.45	58.35	26.6	106.6	56.94	62.7	30.97	19.85	10.06	58.6	42.9	10.7	4.8	0.89	2.6	0.44	6.1	82.2	98.75	8.95	8.4	0.868835	0.791016	0.647847	0.189295	0.5625	0.664474	0.622222	0.800106	0.635535	0.729885	0.373078	0.710507	0.287324	0.780793	0.16517	0.52809	0.0877778	0.280899	0.0693878	0.459625	0.608244	0.936047	0.853403
193	2002-04-01	D	96.35	47.8	25.1	48.55	23.15	58.55	57.45	32.25	32.05	11.35	11.25	23.9	17	6	0.8	0.8	0.4	0.4	3.5	70.8	68.45	5.3	5.85	0.514166	0.464844	0.460287	0.144256	0.210598	0.355263	0.333333	0.516215	0.240319	0.269636	0.377141	0.263042	0.301811	0.425887	0.186984	0.0786517	0.0777778	0.0337079	0.0612245	0.389622	0.411555	0.511628	0.586387
194	2002-04-01	D	104.45	51.1	27.4	53.35	28.15	62.15	61.95	33.35	33.35	12.1	12.35	31.6	20.6	8	1	1	0.4	0.4	4	74.5	81.15	6.85	6.95	0.583421	0.554688	0.552153	0.20953	0.259511	0.486842	0.388889	0.602339	0.328018	0.304119	0.412983	0.279206	0.319249	0.457203	0.207149	0.101124	0.1	0.0337079	0.0612245	0.412343	0.493995	0.69186	0.701571
195	2002-04-01	D	108.25	54	26.7	54.25	30.6	66.45	65.8	37.35	35.8	10.95	11.95	31.4	22.8	8.1	0.8	0.8	0.4	0.4	3.9	84.25	84.8	7.2	6.65	0.644281	0.527344	0.569378	0.241514	0.289402	0.493421	0.377778	0.642743	0.32574	0.345307	0.443648	0.337987	0.352113	0.409186	0.199817	0.0786517	0.0777778	0.0337079	0.0612245	0.472214	0.517689	0.732558	0.670157
196	2002-04-01	E	102.65	53.75	26.9	48.9	22.9	79.8	80.8	44.2	45.05	12.75	12.9	32.8	24.9	6.6	1.5	1.5	0.6	0.6	3.9	77.3	82.45	7.05	6.8	0.639035	0.535156	0.466986	0.140992	0.317935	0.394737	0.377778	0.5832	0.341686	0.47318	0.563122	0.438648	0.47619	0.484342	0.217232	0.157303	0.155556	0.0561798	0.102041	0.429536	0.502434	0.715116	0.685864
197	2002-04-01	E	94.85	49.25	25.25	45.6	20.7	68.6	68.2	37.15	37.55	12.15	15.4	25.5	20.9	5.2	1.1	1.9	0.7	1	3	89.15	91.95	6.45	6.35	0.544596	0.470703	0.403828	0.112272	0.263587	0.302632	0.277778	0.500266	0.258542	0.3659	0.462764	0.335048	0.375587	0.45929	0.263061	0.11236	0.2	0.0674157	0.183673	0.502303	0.564103	0.645349	0.638743
198	2002-04-01	E	97.65	49.45	26.4	48.2	21.3	68	69.1	37.95	38.95	11.45	11.8	27.9	20.9	5.2	1	1	0.5	0.5	2.8	79.6	79.55	4.55	6.45	0.548793	0.515625	0.453589	0.120104	0.263587	0.302632	0.255556	0.530037	0.285877	0.360153	0.469932	0.346804	0.394366	0.430063	0.197067	0.101124	0.1	0.0449438	0.0816327	0.44366	0.483609	0.424419	0.649215
199	2002-04-01	D	93	46	23.9	47.85	27.3	58.9	58.9	32.85	32.35	11	11.05	22	15.9	5.7	0.8	0.8	0.3	0.3	2.7	61.1	61.5	6.4	6.4	0.47639	0.417969	0.44689	0.198433	0.195652	0.335526	0.244444	0.480595	0.218679	0.272989	0.38869	0.271859	0.305835	0.411273	0.183318	0.0786517	0.0777778	0.0224719	0.0408163	0.330058	0.366439	0.639535	0.643979
200	2002-04-01	D	86.95	42.1	21.9	44.85	24.5	48.1	48.95	24.95	26.05	9.5	9.9	19.6	13.8	4.4	0.5	0.5	0.2	0.2	2.2	53.35	69.95	5.35	5.1	0.394544	0.339844	0.389474	0.16188	0.16712	0.25	0.188889	0.416268	0.191344	0.16954	0.309438	0.155768	0.221328	0.348643	0.162236	0.0449438	0.0444444	0.011236	0.0204082	0.282469	0.421292	0.517442	0.507853
201	2002-04-01	D	93.15	47.75	23.3	54.4	22.05	56.9	57.3	30.2	29.65	12.2	11.05	21.4	15.6	5.4	0.8	0.7	0.5	0.3	3	52.75	29.6	5.8	5.75	0.513116	0.394531	0.572249	0.129896	0.191576	0.315789	0.277778	0.48219	0.211845	0.253831	0.375946	0.232917	0.269618	0.461378	0.183318	0.0786517	0.0666667	0.0449438	0.0408163	0.278784	0.159364	0.569767	0.575916
202	2002-04-01	E	65.15	33.05	16.05	32.1	14.65	45.6	45.8	24	24.2	9	10.05	8.8	6.6	2	0.4	0.5	0.2	0.3	1	35.1	43	4.95	4.4	0.204617	0.111328	0.145455	0.0332898	0.0692935	0.0921053	0.0555556	0.184476	0.0683371	0.145594	0.284349	0.141807	0.196512	0.327766	0.164986	0.0337079	0.0444444	0.011236	0.0408163	0.170402	0.246349	0.47093	0.434555
203	2002-04-01	E	77.1	39	18.55	38.1	17.15	45.6	45.3	24.05	24.1	9.25	8.45	12.3	9.2	3	0.4	0.3	0.2	0.1	1.4	45.25	38.85	5.25	5.3	0.329486	0.208984	0.260287	0.0659269	0.10462	0.157895	0.1	0.311536	0.1082	0.145594	0.280366	0.142542	0.195171	0.338205	0.135655	0.0337079	0.0222222	0.011236	0	0.23273	0.219409	0.505814	0.528796
204	2002-04-01	E	84.85	42.65	21.45	42.2	18.2	50.55	50.15	25.9	25.9	10.3	7.55	17.6	12.5	4.2	0.5	0.3	0.2	0.1	2.2	61.8	54.7	4.9	4.95	0.406086	0.322266	0.338756	0.0796345	0.149457	0.236842	0.188889	0.393939	0.168565	0.193008	0.318996	0.169728	0.219316	0.382046	0.119157	0.0449438	0.0222222	0.011236	0	0.334357	0.322298	0.465116	0.492147
205	2002-04-01	E	83.1	42.2	21.7	40.9	18.6	60.45	60.75	33	34	10.8	10.7	19.5	14.2	4	0.9	0.9	0.4	0.4	2.2	73.25	74.25	6.15	5.8	0.396642	0.332031	0.313876	0.0848564	0.172554	0.223684	0.188889	0.375332	0.190205	0.287835	0.403425	0.274063	0.327968	0.402923	0.176902	0.0898876	0.0888889	0.0337079	0.0612245	0.404667	0.449205	0.610465	0.581152
206	2002-04-01	E	83.35	42.8	22.05	40.55	18.75	58.6	58.75	32.5	32.05	10.65	10.45	20.9	15.6	4	0.8	0.7	0.3	0.4	2	75.05	56.25	6.2	5.9	0.409234	0.345703	0.307177	0.0868146	0.191576	0.223684	0.166667	0.37799	0.20615	0.270115	0.387495	0.266716	0.301811	0.39666	0.172319	0.0786517	0.0666667	0.0224719	0.0612245	0.41572	0.33236	0.616279	0.591623
207	2002-04-01	D	91.4	44.3	21.9	47.1	26.9	56.6	56.95	30.25	31	10.25	12.15	20.5	14.7	5.5	0.6	0.9	0.3	0.4	3.1	78.25	36.85	5.65	6.95	0.440714	0.339844	0.432536	0.193211	0.179348	0.322368	0.288889	0.463583	0.201595	0.250958	0.373158	0.233652	0.287726	0.379958	0.203483	0.0561798	0.0888889	0.0224719	0.0612245	0.43537	0.206426	0.552326	0.701571
208	2002-04-01	E	91.6	47.6	24.25	44	19.95	68.55	69	39.1	38.95	12.1	11.95	23.7	18.3	4.4	1	1	0.4	0.5	2.6	62.5	73.45	6.5	6.3	0.509969	0.431641	0.373206	0.10248	0.228261	0.25	0.233333	0.46571	0.238041	0.365421	0.469136	0.363703	0.394366	0.457203	0.199817	0.101124	0.1	0.0337079	0.0816327	0.338655	0.444012	0.651163	0.633508
209	2002-04-01	D	62.45	30.3	14.65	32.15	14.35	32.9	32.95	16.55	16.55	6.45	6.6	6.2	4.3	1.6	0.1	0.1	0.1	0.1	1	21.05	21.15	2.85	3.7	0.146905	0.0566406	0.146411	0.0293734	0.0380435	0.0657895	0.0555556	0.155768	0.0387244	0.0239464	0.181999	0.0323292	0.0938967	0.221294	0.101742	0	0	0	0	0.0841265	0.104512	0.226744	0.361257
210	2002-04-01	D	86.65	41.5	20.9	45.15	25.8	50.85	50.15	26.8	26.85	9.55	10	17.8	12.8	4.7	0.6	0.4	0.3	0.2	2.3	59.95	21.75	5.22	5.16	0.381952	0.300781	0.395215	0.178851	0.153533	0.269737	0.2	0.413078	0.170843	0.195881	0.318996	0.182954	0.232059	0.350731	0.16407	0.0561798	0.0333333	0.0224719	0.0204082	0.322997	0.108406	0.502326	0.514136
211	2002-04-01	E	93.85	48.6	24.4	45.25	20	73.2	72.55	42	41.25	14.05	13.7	26.3	20.7	5.2	1.5	1.5	0.7	0.8	3.1	75.6	56.8	6.9	6.7	0.530955	0.4375	0.397129	0.103133	0.26087	0.302632	0.288889	0.489633	0.267654	0.409962	0.497411	0.406319	0.425218	0.538622	0.231897	0.157303	0.155556	0.0674157	0.142857	0.419097	0.33593	0.697674	0.675393
212	2002-04-01	E	88.35	44.65	21.85	43.7	19.25	66.45	66.95	37.35	37.25	10.95	11.85	20.6	13.4	4.5	0.8	1	0.4	0.5	2.7	47.2	68.3	6.2	5.9	0.448059	0.337891	0.367464	0.093342	0.161685	0.256579	0.244444	0.431154	0.202733	0.345307	0.452808	0.337987	0.371563	0.409186	0.197984	0.0786517	0.1	0.0337079	0.0816327	0.244704	0.410581	0.616279	0.591623
213	2002-04-01	E	86	43.05	22.75	42.95	18.6	62.55	62.5	34.75	34.5	11.1	11.25	20.9	14.8	4.1	0.9	0.9	0.4	0.4	2.3	52.7	38.55	6	5.85	0.414481	0.373047	0.35311	0.0848564	0.180707	0.230263	0.2	0.406167	0.20615	0.30795	0.417364	0.29978	0.334675	0.415449	0.186984	0.0898876	0.0888889	0.0337079	0.0612245	0.278477	0.217462	0.593023	0.586387
214	2002-04-01	D	70.3	31.9	18.45	38.4	19.45	39.7	37.4	20.75	20.55	7.3	7.2	9.7	6.9	2.5	0.2	0.2	0.1	0.1	1.5	26.95	12.05	4.65	4.05	0.180483	0.205078	0.266029	0.095953	0.0733696	0.125	0.111111	0.239234	0.0785877	0.0890805	0.217443	0.0940485	0.147552	0.256785	0.112741	0.011236	0.0111111	0	0	0.120356	0.0454398	0.436047	0.397906
215	2002-04-01	D	82	40.8	20.4	41.2	18.8	47.1	47	24.95	24.45	9.5	9.55	14.8	1.5	3.7	0.4	0.4	0.2	0.2	2.4	53.95	57.5	4.9	4.9	0.367261	0.28125	0.319617	0.0874674	0	0.203947	0.211111	0.363636	0.136674	0.159962	0.293907	0.155768	0.199866	0.348643	0.15582	0.0337079	0.0333333	0.011236	0.0204082	0.286153	0.340474	0.465116	0.486911
216	2002-04-01	E	69.1	34.95	17.25	34.15	14.5	46.2	46.2	23.8	24.05	9.25	8.1	9.6	7.1	2.2	0.4	0.4	0.2	0.2	1.2	32.35	47.15	4.35	4.05	0.244491	0.158203	0.184689	0.0313316	0.076087	0.105263	0.0777778	0.226475	0.0774487	0.151341	0.287535	0.138868	0.1945	0.338205	0.129239	0.0337079	0.0333333	0.011236	0.0204082	0.153516	0.273288	0.401163	0.397906
217	2002-04-01	D	64.45	36.2	20.45	28.25	18.65	41.45	40.9	21.25	20.55	8.7	7.2	13	9.1	3.5	0.3	0.2	0.1	0.1	2.4	19.2	17.25	3.95	4.25	0.270724	0.283203	0.0717703	0.0855091	0.103261	0.190789	0.211111	0.177033	0.116173	0.105843	0.245321	0.101396	0.147552	0.31524	0.112741	0.0224719	0.0111111	0	0	0.0727663	0.0791951	0.354651	0.418848
218	2002-04-01	E	94.2	38.4	18.25	35.8	16.6	49.1	48.95	26	26.05	8.6	8.45	12	8.8	2.7	0.3	0.3	0.1	0.1	1.5	39.45	43.65	3.6	4.35	0.316894	0.197266	0.216268	0.0587467	0.0991848	0.138158	0.111111	0.493355	0.104784	0.179119	0.309438	0.171198	0.221328	0.311065	0.135655	0.0224719	0.0222222	0	0	0.197114	0.250568	0.313953	0.429319
219	2002-04-01	E	80.5	41.45	20.254	39.05	17.95	57.3	57.1	31.3	31.45	10.2	1.05	15.2	11.3	3.2	0.6	0.7	0.3	0.3	1.7	51.35	17.2	5	5.65	0.380902	0.275547	0.278469	0.0763708	0.133152	0.171053	0.133333	0.347687	0.14123	0.257663	0.374353	0.249082	0.293763	0.377871	0	0.0561798	0.0666667	0.0224719	0.0408163	0.270187	0.0788705	0.476744	0.565445
220	2002-04-01	E	84.9	43.3	21.55	41.6	19.2	60.5	60.4	34.05	33.6	11.05	10.7	17.9	13.5	3.8	0.9	0.8	0.4	0.4	2.1	69.1	64.8	5.75	5.55	0.419727	0.326172	0.327273	0.0926893	0.163043	0.210526	0.177778	0.394471	0.171982	0.288314	0.400637	0.289493	0.322602	0.413361	0.176902	0.0898876	0.0777778	0.0337079	0.0612245	0.379183	0.387861	0.563953	0.554974
221	2002-04-01	E	83.85	42.6	21.1	41.25	18.65	60.5	60.45	33.4	33.1	10.55	12.05	18	13.7	3.8	0.7	0.9	0.3	0.5	2.3	27.95	56.45	5.3	4.5	0.405037	0.308594	0.320574	0.0855091	0.165761	0.210526	0.2	0.383307	0.173121	0.288314	0.401035	0.279941	0.315895	0.392484	0.20165	0.0674157	0.0888889	0.0224719	0.0816327	0.126497	0.333658	0.511628	0.445026
222	2002-04-01	D	82.55	40.95	20.9	41.6	20.25	49.25	49.2	26	26.5	10.3	9.85	15.7	11	3.8	0.5	0.5	0.2	0.2	2.2	48.9	41.65	5.2	5.3	0.370409	0.300781	0.327273	0.106397	0.129076	0.210526	0.188889	0.369484	0.146925	0.180556	0.31143	0.171198	0.227364	0.382046	0.16132	0.0449438	0.0444444	0.011236	0.0204082	0.255143	0.237585	0.5	0.528796
223	2002-04-01	D	76.9	37.85	20.85	39.05	17.7	41.45	40.9	21.25	20.55	8.7	7.2	12.2	8.2	2.9	0.3	0.2	0.1	0.1	2.1	16.45	19.3	4.15	5.15	0.305352	0.298828	0.278469	0.073107	0.0910326	0.151316	0.177778	0.30941	0.107062	0.105843	0.245321	0.101396	0.147552	0.31524	0.112741	0.0224719	0.0111111	0	0	0.0558796	0.0925024	0.377907	0.513089
224	2002-04-01	E	74.15	37.7	18.2	36.45	17.4	42.85	42	20.8	21.15	7.25	8.05	11.5	8.3	2.9	0.2	0.3	0.1	0.1	1.5	59.6	24.5	4.75	3.7	0.302204	0.195312	0.228708	0.0691906	0.0923913	0.151316	0.111111	0.28017	0.0990888	0.119253	0.254082	0.0947832	0.1556	0.254697	0.128323	0.011236	0.0222222	0	0	0.320847	0.126258	0.447674	0.361257
225	2002-04-01	E	63.8	31.05	17	32.75	14.35	42.3	43.45	27.25	22.6	8.1	8.05	8.9	6.5	1.8	0.3	0.3	0.1	0.1	1.2	63.41	20.2	4.35	4.5	0.162644	0.148438	0.157895	0.0293734	0.0679348	0.0789474	0.0777778	0.170122	0.0694761	0.113985	0.265631	0.189566	0.17505	0.290188	0.128323	0.0224719	0.0222222	0	0	0.344243	0.0983447	0.401163	0.445026
226	2002-04-01	E	91.05	47.05	23.1	44	19.95	72.25	72.25	40	39.35	13	14.3	24.7	18.7	4.8	1.4	1.5	0.6	0.8	2.7	63.45	78.55	5.75	5.2	0.498426	0.386719	0.373206	0.10248	0.233696	0.276316	0.244444	0.459862	0.249431	0.400862	0.495022	0.376929	0.399732	0.494781	0.242896	0.146067	0.155556	0.0561798	0.142857	0.344489	0.477118	0.563953	0.518325
227	2002-04-01	E	85.8	43.45	23.3	42.35	18.4	65.65	61.9	36.55	32.4	11.95	12	21.2	16.2	3.9	1.1	1	0.5	0.6	2.3	75.05	84.05	5.95	5.6	0.422875	0.394531	0.341627	0.0822454	0.199728	0.217105	0.2	0.40404	0.209567	0.337644	0.412585	0.326231	0.306506	0.450939	0.200733	0.11236	0.1	0.0449438	0.102041	0.41572	0.512821	0.587209	0.560209
228	2002-04-01	D	59.3	61.8	30.25	76.75	34.05	76.25	42.1	42.1	15.05	15.65	55.6	33.9	17.9	11.9	1.9	1	0.9	0.5	6.4	93.2	88.7	7.6	7.4	0.807975	0.666016	1	0.286554	0.222826	0.743421	0.655556	0.122275	0.354214	0.439176	0.254879	0.407788	0.073776	0.605428	1	0.202247	0.1	0.0898876	0.0816327	0.527172	0.543006	0.77907	0.748691
229	2002-04-01	D	120	57.2	28	62.8	32.55	76.15	79.3	40.55	45.55	15.05	13.75	39.5	26.5	11	1.7	1.1	0.9	0.5	5.4	63.41	87.55	7.05	6.6	0.711438	0.578125	0.733014	0.266971	0.339674	0.684211	0.544444	0.767677	0.417995	0.438218	0.551175	0.385011	0.482897	0.580376	0.232814	0.179775	0.111111	0.0898876	0.0816327	0.344243	0.53554	0.715116	0.664921
230	2002-04-01	D	81.85	39	18.95	42.85	22.65	43.85	44.5	23.1	24.4	9.1	9.25	13.1	8.9	3.5	0.4	0.3	0.2	0.1	1.7	47.9	35.35	4.65	5.25	0.329486	0.224609	0.351196	0.137728	0.100543	0.190789	0.133333	0.362041	0.117312	0.128831	0.273994	0.128582	0.199195	0.331942	0.150321	0.0337079	0.0222222	0.011236	0	0.249002	0.196689	0.436047	0.52356
231	2002-04-01	D	110.9	54.35	27.25	56.55	28.6	65.65	63.6	33.75	32	9.85	10	40.3	22.5	9.7	0.7	0.7	0.3	0.3	4.7	55.95	83.05	6.1	6.7	0.651626	0.548828	0.613397	0.215405	0.285326	0.598684	0.466667	0.67092	0.427107	0.337644	0.426125	0.285084	0.30114	0.363257	0.16407	0.0674157	0.0666667	0.0224719	0.0408163	0.298434	0.506329	0.604651	0.675393
232	2002-04-01	D	78.75	37.35	19.15	41.4	20.25	43.1	43.65	27.4	22.25	8.6	7.75	12.6	7.8	3.3	0.3	0.3	0.1	0.1	1.8	63.41	20.8	4.25	4.35	0.294858	0.232422	0.323445	0.106397	0.0855978	0.177632	0.144444	0.32908	0.111617	0.121648	0.267224	0.191771	0.170355	0.311065	0.122823	0.0224719	0.0222222	0	0	0.344243	0.10224	0.389535	0.429319
233	2002-04-01	D	105.85	52.05	26.2	53.8	30.2	60.95	61.4	32.25	31.15	11.5	10.8	29.5	21.2	7.7	1	0.8	0.4	0.3	3.6	69.55	61.35	6.4	6.85	0.603358	0.507812	0.560766	0.236292	0.267663	0.467105	0.344444	0.617225	0.3041	0.292625	0.408602	0.263042	0.289738	0.43215	0.178735	0.101124	0.0777778	0.0337079	0.0408163	0.381947	0.365466	0.639535	0.691099
234	2002-04-01	D	90.55	44.2	21.7	46.35	25.4	55.1	55.85	29.4	29.4	9.75	9.85	19.2	13.2	4.8	0.7	0.6	0.3	0.3	2.4	41.5	62.2	5.45	6.65	0.438615	0.332031	0.418182	0.173629	0.158967	0.276316	0.211111	0.454545	0.186788	0.23659	0.364397	0.221161	0.266264	0.359081	0.16132	0.0674157	0.0555556	0.0224719	0.0408163	0.209702	0.370983	0.52907	0.670157
235	2002-04-01	D	87.7	42.25	21.45	45.45	24.85	51.8	52.75	27.55	28.15	8.45	10.75	17.3	12.2	4.4	0.4	0.6	0.2	0.2	2.1	55.6	56.85	5.35	5.45	0.397692	0.322266	0.400957	0.166449	0.14538	0.25	0.177778	0.424242	0.165148	0.204981	0.339705	0.193975	0.249497	0.304802	0.177819	0.0337079	0.0555556	0.011236	0.0204082	0.296285	0.336254	0.517442	0.544503
236	2002-04-01	D	77.85	35.85	20	42	21.35	45.6	45.8	24	24.2	9	10.05	13.3	8.8	3.4	0.4	0.5	0.2	0.3	1.6	35.85	59.7	4.85	4.95	0.263379	0.265625	0.334928	0.120757	0.0991848	0.184211	0.122222	0.319511	0.11959	0.145594	0.284349	0.141807	0.196512	0.327766	0.164986	0.0337079	0.0444444	0.011236	0.0408163	0.175008	0.354755	0.459302	0.492147
237	2002-04-01	D	83.65	41.45	19.9	42.2	22.25	43.2	42.85	23.35	20.8	9.2	7.25	14.2	9.8	3.8	0.3	0.3	0.1	0.1	1.9	53.35	41	5.35	4.9	0.380902	0.261719	0.338756	0.132507	0.112772	0.210526	0.155556	0.38118	0.129841	0.122605	0.260852	0.132256	0.150905	0.336117	0.113657	0.0224719	0.0222222	0	0	0.282469	0.233366	0.517442	0.486911
238	2002-04-01	D	99.8	49.4	25.4	50.4	27.4	59.75	58.75	31.75	32.25	11.4	11.45	25.6	18.2	6.3	0.8	0.8	0.4	0.4	2.9	59.2	57.6	6.25	5.75	0.547744	0.476562	0.495694	0.199739	0.226902	0.375	0.266667	0.552897	0.259681	0.28113	0.387495	0.255694	0.304494	0.427975	0.190651	0.0786517	0.0777778	0.0337079	0.0612245	0.318391	0.341123	0.622093	0.575916
239	2002-04-01	D	80	38.8	19.1	41.2	22.45	40.4	40.15	21.6	21.15	7.35	8.55	12.7	8.2	3.4	0.5	0.3	0.3	0.1	1.7	63.41	61.82	4.65	4.8	0.325289	0.230469	0.319617	0.135117	0.0910326	0.184211	0.133333	0.342371	0.112756	0.0957854	0.239347	0.106539	0.1556	0.258873	0.137489	0.0449438	0.0222222	0.0224719	0	0.344243	0.368517	0.436047	0.47644
240	2002-04-01	D	74.75	36.65	18.9	38.1	19.8	39.45	39.9	19.6	21.5	6.7	8.1	10.6	7.4	2.9	0.2	0.2	0.1	0.1	1.5	45.95	61.82	4.05	5.16	0.280168	0.222656	0.260287	0.100522	0.080163	0.151316	0.111111	0.28655	0.0888383	0.0866858	0.237356	0.0771492	0.160295	0.231733	0.129239	0.011236	0.0111111	0	0	0.237028	0.368517	0.366279	0.514136
241	2002-04-01	D	86.8	42.05	20.05	44.75	24.45	50.15	50.15	26.85	26.65	10	10.3	14.5	9.8	4.1	0.4	0.5	0.2	0.3	1.9	61.8	40.45	5.35	4.5	0.393494	0.267578	0.38756	0.161227	0.112772	0.230263	0.155556	0.414673	0.133257	0.189176	0.318996	0.183688	0.229376	0.36952	0.169569	0.0337079	0.0444444	0.011236	0.0408163	0.334357	0.229796	0.517442	0.445026
242	2002-04-01	E	99.75	51.25	26.3	48.5	22.05	78.85	79.7	45.5	46.2	14.6	14.75	33.9	25.8	6.4	2	2	1	1	3.7	41.2	60	6.65	6.75	0.586569	0.511719	0.45933	0.129896	0.330163	0.381579	0.355556	0.552366	0.354214	0.46408	0.554361	0.457752	0.491616	0.561587	0.251146	0.213483	0.211111	0.101124	0.183673	0.20786	0.356702	0.668605	0.680628
243	2002-04-01	E	92.15	47.75	24.75	44.4	20.4	71.75	72.5	40.7	40.8	12.15	12.1	25	19	4.7	1.2	1.2	0.6	0.6	2.5	77	71.1	5.9	5.55	0.513116	0.451172	0.380861	0.108355	0.237772	0.269737	0.222222	0.471558	0.252847	0.396073	0.497013	0.387215	0.419182	0.45929	0.202566	0.123596	0.122222	0.0561798	0.102041	0.427694	0.428757	0.581395	0.554974
244	2002-04-01	E	93.75	48.85	24.55	44.9	19.75	68.95	69.55	38.75	38.9	12.1	12.3	24.6	18.8	5.1	1.1	1.1	0.4	0.4	2.6	41.55	62.55	5.75	5.7	0.536201	0.443359	0.390431	0.0998695	0.235054	0.296053	0.233333	0.48857	0.248292	0.369253	0.473517	0.35856	0.393696	0.457203	0.206233	0.11236	0.111111	0.0337079	0.0612245	0.210009	0.373255	0.563953	0.570681
245	2002-04-01	D	70.15	34.25	19.15	35.9	15.9	38.05	37.45	18.75	18.9	7.45	7.3	10.4	7.2	2.4	0.2	0.2	0.1	0.1	1.6	33.25	40.75	4.45	4	0.229801	0.232422	0.218182	0.0496084	0.0774457	0.118421	0.122222	0.23764	0.0865604	0.0732759	0.217841	0.0646583	0.125419	0.263048	0.114574	0.011236	0.0111111	0	0	0.159042	0.231743	0.412791	0.39267
246	2002-04-01	D	87.15	43.4	21.85	43.75	21.75	50.9	50.3	26.8	27.25	10.65	10.6	17.7	13	4.5	0.7	0.6	0.3	0.3	2.6	63.41	61.05	5.2	4.75	0.421826	0.337891	0.368421	0.125979	0.15625	0.256579	0.233333	0.418394	0.169704	0.19636	0.320191	0.182954	0.237425	0.39666	0.175069	0.0674157	0.0555556	0.0224719	0.0408163	0.344243	0.363518	0.5	0.471204
247	2002-04-01	D	89.45	43.55	21.75	45.9	25.15	56.6	56.65	30.2	30.15	11.3	11.15	20	14.2	5.2	0.8	0.8	0.4	0.4	2.4	66.45	56.2	5.35	5.25	0.424974	0.333984	0.409569	0.170366	0.172554	0.302632	0.211111	0.44285	0.1959	0.250958	0.370769	0.232917	0.276325	0.4238	0.185151	0.0786517	0.0777778	0.0337079	0.0612245	0.362911	0.332035	0.517442	0.52356
248	2002-04-01	E	87.8	45.3	23.95	42.5	19.05	63.3	63.1	34.45	34.3	12.4	10.75	19.8	15.4	4	0.9	0.8	0.2	0.3	2.2	67.45	66.95	4.9	5.75	0.4617	0.419922	0.344498	0.0907311	0.188859	0.223684	0.188889	0.425306	0.193622	0.315134	0.422143	0.295371	0.331992	0.469729	0.177819	0.0898876	0.0777778	0.011236	0.0408163	0.369051	0.401818	0.465116	0.575916
249	2002-04-01	D	92.8	45.55	22.15	47.25	25.55	53.8	53.7	28.75	28.65	8.3	11	20	13.7	5.5	0.8	0.8	0.4	0.4	2.8	69.15	60.2	5.55	5.5	0.466946	0.349609	0.435407	0.175587	0.165761	0.322368	0.255556	0.478469	0.1959	0.224138	0.347272	0.211609	0.256204	0.298539	0.182401	0.0786517	0.0777778	0.0337079	0.0612245	0.37949	0.358001	0.540698	0.549738
250	2002-04-01	E	85.55	43.6	21.75	41.95	18.4	57.05	56.45	30.4	29.95	10.95	10.2	17.7	13.4	3.9	0.7	0.6	0.3	0.3	2.4	40.45	61.82	5.55	5.85	0.426023	0.333984	0.333971	0.0822454	0.161685	0.217105	0.211111	0.401382	0.169704	0.255268	0.369176	0.235856	0.273642	0.409186	0.167736	0.0674157	0.0555556	0.0224719	0.0408163	0.203255	0.368517	0.540698	0.586387
251	2002-04-01	E	81.6	42.45	20.9	39.15	22.7	54.25	53.2	28	27.35	8.9	8.55	15.6	12	3.2	0.5	0.4	0.2	0.2	1.9	32.5	40.45	5.25	5.25	0.401889	0.300781	0.280383	0.138381	0.142663	0.171053	0.155556	0.359383	0.145786	0.228448	0.34329	0.200588	0.238766	0.323591	0.137489	0.0449438	0.0333333	0.011236	0.0204082	0.154437	0.229796	0.505814	0.52356
252	2002-04-01	E	74	38.1	19.45	35.9	16.6	53.9	53.55	28.7	29.45	10.65	9.4	12.6	9.7	2.8	0.6	0.5	0.3	0.2	1.5	60.2	61.25	4.1	4.95	0.310598	0.244141	0.218182	0.0587467	0.111413	0.144737	0.111111	0.278575	0.111617	0.225096	0.346077	0.210874	0.266935	0.39666	0.153071	0.0561798	0.0444444	0.0224719	0.0204082	0.324532	0.364817	0.372093	0.492147
253	2002-04-01	D	90.3	44.15	22.5	46.15	25.75	54.8	54.5	28.9	28.5	11.95	11.3	19.2	13.9	4.8	0.8	0.8	0.4	0.4	2.3	56.55	60.35	5.25	4.95	0.437566	0.363281	0.414354	0.178198	0.168478	0.276316	0.2	0.451887	0.186788	0.233716	0.353644	0.213813	0.254192	0.450939	0.187901	0.0786517	0.0777778	0.0337079	0.0612245	0.302119	0.358974	0.505814	0.492147
254	2002-04-01	D	81.5	39.95	19.65	41.55	23.9	47	47.5	24.45	24.45	9.55	18.9	13.8	9.6	3.7	0.4	0.4	0.2	0.2	1.8	40.95	38.9	5.25	5.2	0.349423	0.251953	0.326316	0.154047	0.110054	0.203947	0.144444	0.35832	0.125285	0.159004	0.297889	0.14842	0.199866	0.350731	0.327223	0.0337079	0.0333333	0.011236	0.0204082	0.206325	0.219734	0.505814	0.518325
255	2002-04-01	D	87.4	42.1	21.55	45.3	26.1	51.8	52.05	27.55	27.55	8.45	10.4	17.8	11.9	4.7	0.4	0.4	0.2	0.2	2.5	58.65	58.9	5.3	5.5	0.394544	0.326172	0.398086	0.182768	0.141304	0.269737	0.222222	0.421053	0.170843	0.204981	0.33413	0.193975	0.241449	0.304802	0.171402	0.0337079	0.0333333	0.011236	0.0204082	0.315014	0.349562	0.511628	0.549738
256	2002-04-01	E	90.55	47	23.7	43.95	19.1	67.25	66.85	38.1	37.55	12	11.9	22.9	17.1	4.5	1.1	1.1	0.5	0.5	2.5	71.1	69.95	5.45	5.45	0.497377	0.410156	0.372249	0.0913838	0.211957	0.256579	0.222222	0.454545	0.228929	0.352969	0.452011	0.349008	0.375587	0.453027	0.1989	0.11236	0.111111	0.0449438	0.0816327	0.391465	0.421292	0.52907	0.544503
257	2002-04-01	E	97.15	48.65	23.95	48.5	26.6	70.3	68.9	39.1	38.25	13.25	13.2	24.3	16.7	6.2	1.2	1.2	0.6	0.6	2.9	41.95	57.4	5.8	6.3	0.532004	0.419922	0.45933	0.189295	0.206522	0.368421	0.266667	0.524721	0.244875	0.382184	0.468339	0.363703	0.384977	0.505219	0.222731	0.123596	0.122222	0.0561798	0.102041	0.212465	0.339825	0.569767	0.633508
258	2002-04-01	E	84.85	42.95	22.75	41.9	18.25	50.8	49.95	26.3	24.1	9.35	8.9	17.1	12.8	3.9	0.4	0.4	0.2	0.2	2.1	62.1	66.85	5.8	5.4	0.412382	0.373047	0.333014	0.0802872	0.153533	0.217105	0.177778	0.393939	0.16287	0.195402	0.317403	0.175606	0.195171	0.34238	0.143905	0.0337079	0.0333333	0.011236	0.0204082	0.336199	0.401168	0.569767	0.539267
259	2002-04-01	D	70.05	34.3	16.65	35.75	16.2	30.45	31.15	14.35	14.3	4.7	4.85	8.3	5.6	2.4	0.1	0.1	0.1	0.1	1.6	32.85	32.95	5.22	5.16	0.23085	0.134766	0.215311	0.0535248	0.0557065	0.118421	0.122222	0.236576	0.0626424	0.000478927	0.167662	0	0.0637156	0.148225	0.0696609	0	0	0	0	0.156586	0.18111	0.502326	0.514136
260	2002-04-01	D	78.2	36.95	18.65	41.25	20.75	44.85	45.5	23.75	24.4	8.65	9.4	13.4	8.1	3	0.4	0.4	0.2	0.2	1.5	33.6	39.55	4.8	4.85	0.286464	0.212891	0.320574	0.112924	0.0896739	0.157895	0.111111	0.323232	0.120729	0.13841	0.281959	0.138134	0.199195	0.313152	0.153071	0.0337079	0.0333333	0.011236	0.0204082	0.161191	0.223953	0.453488	0.481675
261	2002-04-01	E	80.1	40.3	20.35	39.8	18.15	56.75	56.6	30.7	30.25	9.9	10.25	14.6	11.2	3.1	0.6	0.6	0.3	0.3	1.6	62.2	56.5	4.8	4.8	0.356768	0.279297	0.292823	0.0789817	0.131793	0.164474	0.122222	0.343434	0.134396	0.252395	0.37037	0.240265	0.277666	0.365344	0.168653	0.0561798	0.0555556	0.0224719	0.0408163	0.336813	0.333982	0.453488	0.47644
262	2002-04-01	D	71.55	35.05	17.75	36.5	16.6	30.9	31.5	14.6	14.95	4.7	4.85	9.3	6.6	2.4	0.1	0.1	0.1	0.1	1.7	37.9	38.6	4.35	4.3	0.24659	0.177734	0.229665	0.0587467	0.0692935	0.118421	0.133333	0.252525	0.0740319	0.00478927	0.17045	0.00367377	0.0724346	0.148225	0.0696609	0	0	0	0	0.187596	0.217786	0.401163	0.424084
263	2002-04-01	D	74.6	36.65	17.35	37.95	18.35	46.2	44.9	23.8	23.75	9.4	9.25	10.3	7.6	2.5	0.4	0.4	0.2	0.2	1.6	13.45	29.8	4.05	4	0.280168	0.162109	0.257416	0.0815927	0.0828804	0.125	0.122222	0.284955	0.0854214	0.151341	0.27718	0.138868	0.190476	0.344468	0.150321	0.0337079	0.0333333	0.011236	0.0204082	0.0374578	0.160662	0.366279	0.39267
264	2002-04-01	D	84.15	42.65	21.6	41.5	25.45	50.05	50.85	26.6	26.85	10.3	7.6	16.4	11.7	4.1	0.5	0.3	0.2	0.1	1.5	50.95	52.55	4.5	4.85	0.406086	0.328125	0.325359	0.174282	0.138587	0.230263	0.111111	0.386497	0.154897	0.188218	0.324572	0.180015	0.232059	0.382046	0.120073	0.0449438	0.0222222	0.011236	0	0.267731	0.308341	0.418605	0.481675
265	2002-04-01	D	87.3	43.55	22.05	43.75	23.7	52.75	52.4	27.7	28.6	10.55	9.4	16.9	12.3	4.2	0.6	0.5	0.3	0.3	2.1	42.95	41.6	5.3	5.2	0.424974	0.345703	0.368421	0.151436	0.146739	0.236842	0.177778	0.419989	0.160592	0.21408	0.336918	0.196179	0.255533	0.392484	0.153071	0.0561798	0.0444444	0.0224719	0.0408163	0.218606	0.237261	0.511628	0.518325
266	2002-04-01	D	99.3	48.55	23.4	50.75	29.8	68.35	38.35	38.55	37.15	12.45	12.4	24.3	17.4	6.2	1.2	0.7	0.6	0.3	2.8	71.25	46.3	5.35	5.35	0.529906	0.398438	0.502392	0.23107	0.216033	0.368421	0.255556	0.547581	0.244875	0.363506	0.22501	0.355621	0.370221	0.471816	0.208066	0.123596	0.0666667	0.0561798	0.0408163	0.392386	0.26777	0.517442	0.534031
267	2002-04-01	D	88.1	43.55	20.45	44.55	25.45	52.45	52.3	28	27.6	11	10.1	16.9	12.1	4.4	0.6	0.6	0.3	0.3	2.1	65.2	53.4	4.85	4.9	0.424974	0.283203	0.383732	0.174282	0.144022	0.25	0.177778	0.428495	0.160592	0.211207	0.336121	0.200588	0.242119	0.411273	0.165903	0.0561798	0.0555556	0.0224719	0.0408163	0.355235	0.313859	0.459302	0.486911
268	2002-04-01	D	90.35	45	22	45.35	24.35	51.5	50.55	26.8	27.1	9.75	10.2	18.1	12.7	4.9	0.5	0.6	0.3	0.3	2.5	54.05	61.82	5.2	5.4	0.455404	0.34375	0.399043	0.159922	0.152174	0.282895	0.222222	0.452419	0.17426	0.202107	0.322182	0.182954	0.235412	0.359081	0.167736	0.0449438	0.0555556	0.0224719	0.0408163	0.286767	0.368517	0.5	0.539267
269	2002-04-01	D	79.3	39.55	18.7	39.75	21.65	40.45	41.95	21.05	22.15	8.45	7.95	11.8	8.2	3.1	0.2	0.3	0.1	0.1	1.5	21.55	59.5	4.45	4.6	0.341028	0.214844	0.291866	0.124674	0.0910326	0.164474	0.111111	0.334928	0.102506	0.0962644	0.253684	0.098457	0.169014	0.304802	0.126489	0.011236	0.0222222	0	0	0.0871968	0.353457	0.412791	0.455497
270	2002-04-01	D	79.85	38.75	19.4	41.1	21.35	46.2	46.1	24.9	25.25	9.2	8.6	13.4	9.4	3.5	0.4	0.4	0.2	0.2	1.8	55.5	32.45	4.8	4.5	0.324239	0.242187	0.317703	0.120757	0.107337	0.190789	0.144444	0.340776	0.120729	0.151341	0.286738	0.155033	0.210597	0.336117	0.138405	0.0337079	0.0333333	0.011236	0.0204082	0.295671	0.177864	0.453488	0.445026
271	2002-04-01	D	95.2	45.75	23.5	49.35	26.4	53.8	53.7	28.75	28.65	8.3	11	22.6	15.1	5.7	0.6	0.6	0.3	0.3	3	68.35	68.8	5.1	5.3	0.471144	0.402344	0.475598	0.186684	0.184783	0.335526	0.277778	0.503987	0.225513	0.224138	0.347272	0.211609	0.256204	0.298539	0.182401	0.0561798	0.0555556	0.0224719	0.0408163	0.374578	0.413827	0.488372	0.528796
272	2002-04-01	E	90	46.9	23.65	43.1	19.7	67.55	69.65	37.45	34.45	11.45	12.4	21.9	16.9	4.5	1	1.1	0.5	0.5	2.4	63.41	61.82	4.95	5.65	0.495278	0.408203	0.355981	0.0992167	0.209239	0.256579	0.211111	0.448698	0.21754	0.355843	0.474313	0.339456	0.334004	0.430063	0.208066	0.101124	0.111111	0.0449438	0.0816327	0.344243	0.368517	0.47093	0.565445
273	2002-04-01	D	93.05	46.25	23.8	46.8	23.25	63.5	64.4	31.4	36	12.8	11.9	22.8	16.3	5.6	1	1	0.5	0.5	3.2	17.6	46.3	5.8	6	0.481637	0.414063	0.426794	0.145561	0.201087	0.328947	0.3	0.481127	0.22779	0.31705	0.432497	0.250551	0.354795	0.48643	0.1989	0.101124	0.1	0.0449438	0.0816327	0.0629414	0.26777	0.569767	0.602094
274	2002-04-01	E	70.95	36.95	17.35	34.1	15.1	46.5	46.3	24.7	25.05	10.15	8.9	10.1	7.4	2.3	0.4	0.4	0.2	0.2	1.3	48.65	47.6	4.25	5.16	0.286464	0.162109	0.183732	0.0391645	0.080163	0.111842	0.0888889	0.246146	0.0831435	0.154215	0.288331	0.152094	0.207914	0.375783	0.143905	0.0337079	0.0333333	0.011236	0.0204082	0.253608	0.276209	0.389535	0.514136
275	2002-04-01	D	86	42.55	19.6	43.45	19.5	44.8	44.9	23.9	21.8	8	7.7	14.8	9.8	4.1	0.3	0.3	0.1	0.1	2.2	62.2	51.95	4.8	5.85	0.403987	0.25	0.362679	0.0966057	0.112772	0.230263	0.188889	0.406167	0.136674	0.137931	0.27718	0.140338	0.164319	0.286013	0.121907	0.0224719	0.0222222	0	0	0.336813	0.304447	0.453488	0.586387
276	2002-04-01	D	86.6	42.95	21.85	43.65	21.05	52.05	52.75	28.1	27.7	10.75	10.55	16.9	12.1	4.2	0.6	0.6	0.3	0.3	2.5	44.85	61.82	5.22	5.55	0.412382	0.337891	0.366507	0.116841	0.144022	0.236842	0.222222	0.412547	0.160592	0.207375	0.339705	0.202057	0.243461	0.400835	0.174152	0.0561798	0.0555556	0.0224719	0.0408163	0.230273	0.368517	0.502326	0.554974
277	2002-04-01	E	84.1	42.5	22.75	41.6	18.15	54.2	54.1	27.85	28.9	7.6	10.95	17.2	12.1	3.8	0.4	0.7	0.2	0.3	2	47.4	31.1	5.35	5.2	0.402938	0.373047	0.327273	0.0789817	0.144022	0.210526	0.166667	0.385965	0.164009	0.227969	0.350458	0.198384	0.259557	0.269311	0.181485	0.0337079	0.0666667	0.011236	0.0408163	0.245932	0.169101	0.517442	0.518325
278	2002-04-01	D	73.2	35.6	18.5	37.6	16.85	43.15	43.9	22.55	21.75	8.65	8.85	10.6	7.3	2.6	0.3	0.3	0.1	0.1	1.7	46.2	37	4.4	4.45	0.258132	0.207031	0.250718	0.0620104	0.0788043	0.131579	0.133333	0.270069	0.0888383	0.122126	0.269215	0.1205	0.163649	0.313152	0.142988	0.0224719	0.0222222	0	0	0.238563	0.2074	0.406977	0.439791
279	2002-04-01	E	79.35	41.5	21.35	37.85	17.55	55.75	55.5	29.2	30.1	11.25	10.15	16	10.5	3.4	0.6	0.6	0.3	0.3	1.7	56.7	59.25	4.85	4.8	0.381952	0.318359	0.255502	0.0711488	0.122283	0.184211	0.133333	0.33546	0.150342	0.242816	0.361609	0.218222	0.275654	0.421712	0.166819	0.0561798	0.0555556	0.0224719	0.0408163	0.30304	0.351834	0.459302	0.47644
280	2002-04-01	E	80.55	41.05	20.7	39.5	16.9	57.35	57.2	31.85	30.55	10.55	11.6	15.7	11.4	3.4	0.7	0.7	0.3	0.3	1.8	64.35	59.45	5.55	5.9	0.372508	0.292969	0.287081	0.0626632	0.134511	0.184211	0.144444	0.348219	0.146925	0.258142	0.375149	0.257164	0.28169	0.392484	0.193401	0.0674157	0.0666667	0.0224719	0.0408163	0.350015	0.353132	0.540698	0.591623
281	2002-04-01	D	91.4	45	22.9	46.4	23.5	63.6	63.1	34.45	34.3	12.4	10.75	19.5	14.1	4.6	0.9	0.8	0.4	0.4	2.2	32	68.85	5.15	5.2	0.455404	0.378906	0.419139	0.148825	0.171196	0.263158	0.188889	0.463583	0.190205	0.318008	0.422143	0.295371	0.331992	0.469729	0.177819	0.0898876	0.0777778	0.0337079	0.0612245	0.151366	0.414151	0.494186	0.518325
282	2002-04-01	E	81.35	41.3	20.1	40.05	18.05	44.85	44.9	23.9	21.8	8	7.7	14.2	10.1	3.2	0.3	0.3	0.1	0.1	1.8	32.45	28.3	5.15	5.35	0.377754	0.269531	0.297608	0.0776762	0.116848	0.171053	0.144444	0.356725	0.129841	0.13841	0.27718	0.140338	0.164319	0.286013	0.121907	0.0224719	0.0222222	0	0	0.15413	0.150925	0.494186	0.534031
283	2002-04-01	D	81.3	40.7	20.65	40.6	18.7	49.25	50.75	26	27.6	10.3	10.3	14.8	10.5	3.7	0.5	0.5	0.2	0.2	2.2	51.55	54.8	4.95	5.2	0.365163	0.291016	0.308134	0.0861619	0.122283	0.203947	0.188889	0.356194	0.136674	0.180556	0.323775	0.171198	0.242119	0.382046	0.169569	0.0449438	0.0444444	0.011236	0.0204082	0.271415	0.322947	0.47093	0.518325
284	2002-04-01	D	90.9	44.05	22.75	46.85	25.3	56.6	56.95	30.25	31	10.25	12.15	18.3	13	4.6	0.6	0.6	0.3	0.3	2.3	61.8	33.5	5.6	5.6	0.435467	0.373047	0.427751	0.172324	0.15625	0.263158	0.2	0.458267	0.176538	0.250958	0.373158	0.233652	0.287726	0.379958	0.203483	0.0561798	0.0555556	0.0224719	0.0408163	0.334357	0.18468	0.546512	0.560209
285	2002-04-01	D	78.95	38.95	20.35	40	17.9	40.9	41.05	19.85	20.1	7.25	8.6	11.9	8.4	3.2	0.2	0.2	0.1	0.1	1.8	51.8	9.9	4.65	4.5	0.328437	0.279297	0.296651	0.075718	0.09375	0.171053	0.144444	0.331207	0.103645	0.100575	0.246515	0.0808229	0.141516	0.254697	0.138405	0.011236	0.0111111	0	0	0.272951	0.0314833	0.436047	0.445026
286	2002-04-01	E	67.45	34.25	16.75	33.2	14.75	44.85	44.75	23.9	24.1	8	7.25	9.4	6.8	2	0.3	0.3	0.1	0.1	1.1	7.35	38.25	4.25	4.1	0.229801	0.138672	0.166507	0.0345953	0.0720109	0.0921053	0.0666667	0.208931	0.0751708	0.13841	0.275986	0.140338	0.195171	0.286013	0.113657	0.0224719	0.0222222	0	0	0	0.215514	0.389535	0.403141
287	2002-04-01	D	80.95	39.6	19.75	41.35	19.7	49	48.45	27.45	25.8	10.55	9.9	13.2	9.1	3.6	0.6	0.5	0.3	0.3	2	24.1	48.15	5.5	4.35	0.342078	0.255859	0.322488	0.0992167	0.103261	0.197368	0.166667	0.352472	0.118451	0.178161	0.305456	0.192506	0.217975	0.392484	0.162236	0.0561798	0.0444444	0.0224719	0.0408163	0.102855	0.279779	0.534884	0.429319
288	2002-04-01	D	66.1	31.1	14.6	35	14.2	33.55	34.15	16.3	17.1	5.75	5.6	6.9	4.8	1.8	0.1	0.1	0.1	0.1	1.3	46.3	41.6	3.65	3.55	0.163694	0.0546875	0.200957	0.0274151	0.044837	0.0789474	0.0888889	0.194577	0.046697	0.0301724	0.191557	0.0286554	0.101274	0.192067	0.0834097	0	0	0	0	0.239177	0.237261	0.319767	0.34555
289	2002-04-01	E	84.45	42.7	21.05	41.75	18.4	59.6	59.1	32.8	29.85	10.9	11.05	17.9	13.2	3.8	0.8	0.8	0.4	0.4	1.9	30	19.4	4.95	4.05	0.407135	0.306641	0.330144	0.0822454	0.158967	0.210526	0.155556	0.389686	0.171982	0.279693	0.390283	0.271124	0.2723	0.407098	0.183318	0.0786517	0.0777778	0.0337079	0.0612245	0.139085	0.0931516	0.47093	0.397906
290	2002-04-01	E	85.85	43.75	21.15	42.1	18.6	62.25	61.85	34.05	34.35	12	11	18.9	14.3	4	1	0.9	0.5	0.4	2.2	23.4	42.15	6.05	5.35	0.429171	0.310547	0.336842	0.0848564	0.173913	0.223684	0.188889	0.404572	0.183371	0.305077	0.412186	0.289493	0.332663	0.453027	0.182401	0.101124	0.0888889	0.0449438	0.0612245	0.098557	0.240831	0.598837	0.534031
291	2002-04-01	D	69.25	32.7	16.9	36.55	15.55	35.2	34.8	18.6	18.1	6.85	6.55	8.8	5.8	2.2	0.1	0.1	0.1	0.1	1.6	8.65	11.05	3.3	3.8	0.197272	0.144531	0.230622	0.0450392	0.0584239	0.105263	0.122222	0.22807	0.0683371	0.045977	0.196734	0.0624541	0.114688	0.237996	0.100825	0	0	0	0	0.00798281	0.0389484	0.27907	0.371728
292	2002-04-01	D	72.35	35.65	17.95	36.7	17.2	34.95	35.4	15.95	17.7	5.35	6.8	9.5	6.6	2.6	0.1	0.1	0.1	0.1	1.6	50.3	28.3	3.9	4.4	0.259182	0.185547	0.233493	0.0665796	0.0692935	0.131579	0.122222	0.261031	0.0763098	0.0435824	0.201513	0.0235121	0.109323	0.175365	0.105408	0	0	0	0	0.26374	0.150925	0.348837	0.434555
293	2002-04-01	E	69.85	34.9	17.45	34.95	15.4	40.45	40.8	21.05	24.25	8.45	7.55	9.7	7.1	2.1	0.2	0.3	0.1	0.1	1.3	43.8	33.4	4.1	5.1	0.243442	0.166016	0.2	0.0430809	0.076087	0.0986842	0.0888889	0.23445	0.0785877	0.0962644	0.244524	0.098457	0.197183	0.304802	0.119157	0.011236	0.0222222	0	0	0.223826	0.184031	0.372093	0.507853
294	2002-04-01	E	64.4	32.35	16.05	32.05	14.1	40.95	40.15	21.9	21.15	7.3	8.55	8	5.7	1.8	0.2	0.3	0.1	0.1	1.1	28.8	30.8	4.15	4.1	0.189927	0.111328	0.144498	0.0261097	0.0570652	0.0789474	0.0666667	0.176502	0.0592255	0.101054	0.239347	0.110948	0.1556	0.256785	0.137489	0.011236	0.0222222	0	0	0.131716	0.167154	0.377907	0.403141
295	2002-04-01	E	72.3	37.65	18.05	34.65	16.2	50.85	51.7	27	27.9	9.9	8.35	11.2	7.9	2.4	0.4	0.5	0.2	0.2	1.5	60.15	14.1	4.65	4.65	0.301154	0.189453	0.194258	0.0535248	0.0869565	0.118421	0.111111	0.2605	0.095672	0.195881	0.331342	0.185893	0.246144	0.365344	0.133822	0.0337079	0.0444444	0.011236	0.0204082	0.324225	0.0587472	0.436047	0.460733
296	2002-04-01	D	91.7	42.65	23.95	49.05	26.05	56.5	57.15	30.5	31	11.25	11.5	23.1	16.9	5.5	0.8	0.8	0.4	0.4	2.8	70.15	70.4	5.55	5.55	0.406086	0.419922	0.469856	0.182115	0.209239	0.322368	0.255556	0.466773	0.231207	0.25	0.374751	0.237325	0.287726	0.421712	0.191567	0.0786517	0.0777778	0.0337079	0.0612245	0.385631	0.424213	0.540698	0.554974
1	2002-05-01	D	114.45	55.7	27.55	58.75	31.5	69.2	71.45	40.05	40.3	15.35	15.6	39.9	28.6	10.8	1.7	1.9	0.9	1	6	75.1	74.9	6.3	6.3	0.679958	0.560547	0.655502	0.253264	0.368207	0.671053	0.611111	0.708666	0.422551	0.371648	0.48865	0.377663	0.412475	0.592902	0.266728	0.179775	0.2	0.0898876	0.183673	0.416027	0.453424	0.627907	0.633508
2	2002-05-01	E	111.7	57	30.05	54.7	24.3	87.05	87	50.1	49.6	16.3	16.5	42	31.4	9.3	2.4	2.5	1.2	1.2	6.1	109.85	39.3	6.2	5.65	0.70724	0.658203	0.57799	0.159269	0.40625	0.572368	0.622222	0.679426	0.446469	0.542625	0.612505	0.525349	0.537223	0.632568	0.283226	0.258427	0.266667	0.123596	0.22449	0.629414	0.22233	0.616279	0.565445
3	2002-05-01	D	89.5	42.8	20.25	46.7	24.7	48.15	48.05	24.95	24.75	10.2	9.95	17.6	12.4	5	0.5	0.5	0.2	0.2	2.9	43.6	39.45	5.1	4.6	0.409234	0.275391	0.42488	0.164491	0.148098	0.289474	0.266667	0.443381	0.168565	0.170019	0.30227	0.155768	0.20389	0.377871	0.163153	0.0449438	0.0444444	0.011236	0.0204082	0.222597	0.223304	0.488372	0.455497
4	2002-05-01	D	100.6	49.6	24.55	51	27.5	58.65	58.5	31.3	31.45	12	11.7	24.4	17.8	6.1	0.9	0.8	0.4	0.4	3.5	17.7	24.6	5.45	5.2	0.551941	0.443359	0.507177	0.201044	0.221467	0.361842	0.333333	0.561404	0.246014	0.270594	0.385504	0.249082	0.293763	0.453027	0.195234	0.0898876	0.0777778	0.0337079	0.0612245	0.0635554	0.126907	0.52907	0.518325
5	2002-05-01	E	73.85	37	18.65	36.85	16.8	45.4	44.4	23.8	23.5	8.55	8.5	11.3	7.8	2.9	0.4	0.4	0.2	0.2	1.9	48.1	47.5	3.1	3.4	0.287513	0.212891	0.236364	0.0613577	0.0855978	0.151316	0.155556	0.27698	0.0968109	0.143678	0.273198	0.138868	0.187123	0.308977	0.136572	0.0337079	0.0333333	0.011236	0.0204082	0.25023	0.27556	0.255814	0.329843
6	2002-05-01	D	102.85	49.4	24.85	53.45	30	61.7	62.15	33.65	33.95	13.05	13.25	28.5	20.2	7.7	1.1	1.1	0.6	0.5	4.7	69.1	66.2	5.05	4.75	0.547744	0.455078	0.554067	0.233681	0.254076	0.467105	0.466667	0.585327	0.292711	0.299808	0.414576	0.283615	0.327297	0.496868	0.223648	0.11236	0.111111	0.0561798	0.0816327	0.379183	0.396949	0.482558	0.471204
7	2002-05-01	D	100.2	50	24.45	50.2	24.35	59.4	60	31.7	32.8	11.75	10.9	23.9	16.8	6.4	0.8	0.8	0.4	0.4	4.4	54.5	78.4	5.7	5.8	0.560336	0.439453	0.491866	0.159922	0.20788	0.381579	0.433333	0.55715	0.240319	0.277778	0.397451	0.25496	0.311871	0.442589	0.180568	0.0786517	0.0777778	0.0337079	0.0612245	0.28953	0.476144	0.55814	0.581152
8	2002-05-01	D	84.4	40.1	21.1	44.3	21.1	47.15	46.8	24.35	24.25	9.4	9.5	15.6	10.9	4.3	0.5	0.4	0.2	0.2	2.8	48	10.15	3.9	4.4	0.352571	0.308594	0.378947	0.117493	0.127717	0.243421	0.255556	0.389155	0.145786	0.160441	0.292314	0.146951	0.197183	0.344468	0.154904	0.0449438	0.0333333	0.011236	0.0204082	0.249616	0.0331061	0.348837	0.434555
9	2002-05-01	D	77.95	37.3	18.65	40.65	19.75	41.5	42.15	21.3	21.6	8.5	8.7	12.1	8.5	3.3	0.3	0.3	0.1	0.1	2.1	49.35	33.8	4	4	0.293809	0.212891	0.309091	0.0998695	0.0951087	0.177632	0.177778	0.320574	0.105923	0.106322	0.255277	0.102131	0.161636	0.306889	0.140238	0.0224719	0.0222222	0	0	0.257906	0.186628	0.360465	0.39267
10	2002-05-01	E	85.35	45.55	21.9	39.8	18.05	52.5	51.8	29.1	28.7	10.9	11.15	14.6	12	3.6	0.8	0.8	0.4	0.4	2.5	68	58	4.45	4.65	0.466946	0.339844	0.292823	0.0776762	0.142663	0.197368	0.222222	0.399256	0.134396	0.211686	0.332139	0.216752	0.256875	0.407098	0.185151	0.0786517	0.0777778	0.0337079	0.0612245	0.372429	0.34372	0.412791	0.460733
11	2002-05-01	D	121.35	59.7	30.7	61.65	34.75	78.4	79.35	43.65	45.7	14.95	13.8	40.3	29.9	10.6	1.8	1.8	0.9	0.9	5.8	87.1	17.25	6.3	6.1	0.763903	0.683594	0.711005	0.295692	0.38587	0.657895	0.588889	0.782031	0.427107	0.45977	0.551573	0.430566	0.484909	0.5762	0.233731	0.191011	0.188889	0.0898876	0.163265	0.489714	0.0791951	0.627907	0.612565
12	2002-05-01	D	80.4	38.7	20.1	41.7	20.8	47.5	46.75	25.25	24.1	9.45	9.1	13.6	9.6	4	0.4	0.4	0.2	0.2	2	60.45	63.1	4.55	4.9	0.32319	0.269531	0.329187	0.113577	0.110054	0.223684	0.166667	0.346624	0.123007	0.163793	0.291916	0.160176	0.195171	0.346555	0.147571	0.0337079	0.0333333	0.011236	0.0204082	0.326067	0.376826	0.424419	0.486911
13	2002-05-01	D	72.7	33.85	19.4	38.85	23.25	44.7	43.1	23.7	23.15	8.05	9.1	13	9.6	3.7	0.4	0.4	0.2	0.2	2	59.25	20.2	4.15	5	0.221406	0.242187	0.274641	0.145561	0.110054	0.203947	0.166667	0.264753	0.116173	0.136973	0.262843	0.137399	0.182428	0.2881	0.147571	0.0337079	0.0333333	0.011236	0.0204082	0.318698	0.0983447	0.377907	0.497382
14	2002-05-01	D	106.75	52.25	28	54.5	31.15	59.7	60.9	32.4	32.1	10.55	11	30.4	22.1	8.5	0.9	0.9	0.4	0.4	4.9	78.15	42.5	6.9	6.85	0.607555	0.578125	0.574163	0.248695	0.279891	0.519737	0.488889	0.626794	0.314351	0.280651	0.40462	0.265246	0.302482	0.392484	0.182401	0.0898876	0.0888889	0.0337079	0.0612245	0.434756	0.243103	0.697674	0.691099
15	2002-05-01	D	118.9	58.9	31.45	60	35.5	71.25	70.5	38.95	39	14.5	14.5	44.6	31.9	11.1	1.4	1.4	0.7	0.7	5.3	71.75	96.8	6.25	6.3	0.747114	0.712891	0.679426	0.305483	0.413043	0.690789	0.533333	0.755981	0.476082	0.391284	0.481083	0.361499	0.395037	0.557411	0.246563	0.146067	0.144444	0.0674157	0.122449	0.395456	0.595586	0.622093	0.633508
16	2002-05-01	D	125.45	63.85	33.5	61.6	41.2	66.3	67.35	35.85	36.5	11.95	11.85	44.9	32.3	12.8	1	1	0.5	0.5	7.1	79.8	61.75	8.2	8.65	0.850997	0.792969	0.710048	0.379896	0.418478	0.802632	0.733333	0.825625	0.479499	0.34387	0.455994	0.315944	0.361502	0.450939	0.197984	0.101124	0.1	0.0449438	0.0816327	0.444888	0.368062	0.848837	0.879581
17	2002-05-01	D	114.65	55.8	27.65	58.85	31.6	70	71.4	40.1	41.5	15.4	14.85	40.1	28.8	11	1.9	2	1	1	6.2	97.75	100.1	6.35	6.75	0.682057	0.564453	0.657416	0.254569	0.370924	0.684211	0.633333	0.710792	0.424829	0.37931	0.488252	0.378398	0.428571	0.59499	0.252979	0.202247	0.211111	0.101124	0.183673	0.555112	0.617007	0.633721	0.680628
18	2002-05-01	D	85.2	40.5	22.1	44.7	21.15	47.5	46.65	24.7	23.05	9.3	8.75	15.7	11	4.4	0.5	0.5	0.2	0.2	2.9	48.7	12.25	3.95	4.05	0.360965	0.347656	0.386603	0.118146	0.129076	0.25	0.266667	0.397661	0.146925	0.163793	0.291119	0.152094	0.181087	0.340292	0.141155	0.0449438	0.0444444	0.011236	0.0204082	0.253915	0.0467381	0.354651	0.397906
19	2002-05-01	E	64.65	33.35	17.8	31.3	14.15	44.5	43.1	23.9	24.05	9.2	9.35	10.7	7.9	2.5	0.5	0.5	0.2	0.2	1.5	42.1	21.25	4.35	4.25	0.210913	0.179688	0.130144	0.0267624	0.0869565	0.125	0.111111	0.17916	0.0899772	0.135057	0.262843	0.140338	0.1945	0.336117	0.152154	0.0449438	0.0444444	0.011236	0.0204082	0.213387	0.105161	0.401163	0.418848
20	2002-05-01	D	100.2	48.5	24.9	51.7	28.4	57.1	59.15	32.25	31	12.05	11.75	24.8	18.2	6.5	1	1	0.5	0.5	3.9	29.95	62.7	5.55	5.25	0.528856	0.457031	0.520574	0.212794	0.226902	0.388158	0.377778	0.55715	0.250569	0.255747	0.390681	0.263042	0.287726	0.455115	0.19615	0.101124	0.1	0.0449438	0.0816327	0.138778	0.374229	0.540698	0.52356
21	2002-05-01	D	94.3	46.2	24.15	48.1	28.9	55.5	54.05	30.2	28.75	12	11.1	20.1	14.3	6.1	0.8	0.8	0.4	0.4	3	61.45	71.1	5.5	5.3	0.480588	0.427734	0.451675	0.219321	0.173913	0.361842	0.277778	0.494418	0.197039	0.240421	0.35006	0.232917	0.257545	0.453027	0.184235	0.0786517	0.0777778	0.0337079	0.0612245	0.332208	0.428757	0.534884	0.528796
22	2002-05-01	E	73.25	37.4	18.1	35.85	16.9	46	45.5	24.05	22.7	8.75	8.1	12.3	8.8	3.9	0.5	0.5	0.2	0.2	2.9	75.4	47.1	3.55	3.4	0.295908	0.191406	0.217225	0.0626632	0.0991848	0.217105	0.266667	0.270601	0.1082	0.149425	0.281959	0.142542	0.176392	0.317328	0.129239	0.0449438	0.0444444	0.011236	0.0204082	0.417869	0.272963	0.30814	0.329843
23	2002-05-01	D	72.9	35.7	16.95	37.2	14.7	43.4	42.5	21.8	22.1	8.95	8.1	9.4	7	2.6	0.4	0.4	0.2	0.2	1.7	36.4	25.9	3.7	3.95	0.260231	0.146484	0.243062	0.0339426	0.0747283	0.131579	0.133333	0.266879	0.0751708	0.124521	0.258065	0.109478	0.168343	0.325678	0.129239	0.0337079	0.0333333	0.011236	0.0204082	0.178385	0.135346	0.325581	0.387435
24	2002-05-01	E	111.5	58.1	30.4	53.4	24.5	86.4	87.9	51.5	50.35	16.75	17.1	43	32.4	10.3	2.6	2.6	1.3	1.3	7.1	72.4	84.5	6.4	6.35	0.730325	0.671875	0.55311	0.16188	0.419837	0.638158	0.733333	0.677299	0.457859	0.536398	0.619673	0.545922	0.547284	0.651357	0.294225	0.280899	0.277778	0.134831	0.244898	0.399447	0.515742	0.639535	0.638743
25	2002-05-01	D	92.3	44.5	22.3	47.8	26.65	53	52.5	28.55	27.1	11.15	11.2	21.3	14.9	5.6	0.8	0.8	0.4	0.4	2.9	55.8	46.9	5.9	4.45	0.444911	0.355469	0.445933	0.189948	0.182065	0.328947	0.266667	0.473153	0.210706	0.216475	0.337714	0.20867	0.235412	0.417537	0.186068	0.0786517	0.0777778	0.0337079	0.0612245	0.297513	0.271665	0.581395	0.439791
26	2002-05-01	D	128.1	60.5	32.3	67.6	33.55	65.6	66.4	36.7	37.15	12.02	11.75	47.9	34.3	13.8	1	1	0.5	0.5	7.6	101.1	89.95	8.5	8.7	0.780693	0.746094	0.82488	0.280026	0.445652	0.868421	0.788889	0.853801	0.513667	0.337165	0.448427	0.328435	0.370221	0.453862	0.19615	0.101124	0.1	0.0449438	0.0816327	0.575683	0.55112	0.883721	0.884817
27	2002-05-01	E	60.05	29.1	14.75	30.95	13.1	35.5	36.4	18.7	19	7.1	6.95	5.9	4.5	1.6	0.3	0.3	0.1	0.1	0.9	40.4	37.35	3.65	3.2	0.121721	0.0605469	0.123445	0.0130548	0.0407609	0.0657895	0.0444444	0.13025	0.0353075	0.0488506	0.209478	0.0639236	0.126761	0.248434	0.108158	0.0224719	0.0222222	0	0	0.202947	0.209672	0.319767	0.308901
28	2002-05-01	D	89.6	42.85	20.3	46.75	24.8	48.2	49	24.75	23.95	10.15	9.5	18.6	13.4	6	0.6	0.6	0.3	0.3	3.9	72.4	66.45	5.25	4.95	0.410283	0.277344	0.425837	0.165796	0.161685	0.355263	0.377778	0.444444	0.179954	0.170498	0.309837	0.152829	0.193159	0.375783	0.154904	0.0561798	0.0555556	0.0224719	0.0408163	0.399447	0.398572	0.505814	0.492147
29	2002-05-01	E	88.5	46.7	26.5	41.8	19.75	68.55	67.6	38.8	37.7	12.8	11.15	31	25.9	5.3	1.4	1.4	0.7	0.7	3.2	69.7	72.9	5.85	5.6	0.491081	0.519531	0.3311	0.0998695	0.331522	0.309211	0.3	0.432749	0.321185	0.365421	0.457985	0.359295	0.377599	0.48643	0.185151	0.146067	0.144444	0.0674157	0.122449	0.382868	0.440441	0.575581	0.560209
30	2002-05-01	E	118.6	58.7	31.9	59.9	23.95	90.4	91.5	51.5	52.15	16.25	15.45	44.8	32.1	9.6	2.5	2.4	1.2	1.2	5.9	82.85	62.5	7.95	7.8	0.742917	0.730469	0.677512	0.1547	0.415761	0.592105	0.6	0.752791	0.47836	0.574713	0.648347	0.545922	0.571429	0.63048	0.263978	0.269663	0.255556	0.123596	0.22449	0.463617	0.372931	0.819767	0.790576
31	2002-05-01	E	66.6	33.9	17.9	32.7	14	44.25	44.8	23.5	22.7	8.25	9.1	10	7.8	2.3	0.4	0.4	0.2	0.2	1.2	46.5	43.1	4.5	4.45	0.222455	0.183594	0.156938	0.0248042	0.0855978	0.111842	0.0777778	0.199894	0.0820046	0.132663	0.276384	0.13446	0.176392	0.296451	0.147571	0.0337079	0.0333333	0.011236	0.0204082	0.240405	0.246998	0.418605	0.439791
32	2002-05-01	D	114.25	55.45	26.95	58.8	31.65	68.95	70.6	40.15	41.75	15.6	14.8	40.3	30	11.2	2	2	1	1	6.4	62.25	96.4	6.4	6.55	0.674711	0.537109	0.656459	0.255222	0.387228	0.697368	0.655556	0.706539	0.427107	0.369253	0.48188	0.379133	0.431925	0.60334	0.252062	0.213483	0.211111	0.101124	0.183673	0.33712	0.592989	0.639535	0.659686
33	2002-05-01	D	114.55	55.4	26.9	59.15	31.4	68.75	69.4	41.4	40.65	16.1	14.75	38	27.5	10	1.9	1.8	0.9	0.8	5.2	42.75	26.1	5.95	6	0.673662	0.535156	0.663158	0.251958	0.353261	0.618421	0.522222	0.709729	0.400911	0.367337	0.472322	0.397502	0.41717	0.624217	0.251146	0.202247	0.188889	0.0898876	0.142857	0.217378	0.136644	0.587209	0.602094
34	2002-05-01	D	89.7	42.9	20.35	46.8	24.8	48.2	47.35	25	24.15	10.1	9.95	17.8	12.6	5.2	0.6	0.6	0.3	0.3	3.1	42.75	79.4	5.15	5	0.411333	0.279297	0.426794	0.165796	0.150815	0.302632	0.288889	0.445508	0.170843	0.170498	0.296695	0.156503	0.195842	0.373695	0.163153	0.0561798	0.0555556	0.0224719	0.0408163	0.217378	0.482636	0.494186	0.497382
35	2002-05-01	D	105.4	51.3	27.5	54.1	28.35	62.1	63.25	33.5	34.05	12.15	12.5	31.9	20.9	8.3	1.1	1.1	0.5	0.5	4.3	76.4	81.7	6.95	6.9	0.587618	0.558594	0.566507	0.212141	0.263587	0.506579	0.422222	0.61244	0.331435	0.30364	0.423337	0.281411	0.328638	0.45929	0.209899	0.11236	0.111111	0.0449438	0.0816327	0.42401	0.497566	0.703488	0.696335
36	2002-05-01	D	70.7	33.4	16.9	37.3	17.1	43.45	44.1	22.7	23.05	8.95	8.1	10.2	7.8	3.4	0.4	0.4	0.2	0.2	2.5	40.45	36.3	3.9	3.85	0.211962	0.144531	0.244976	0.0652742	0.0855978	0.184211	0.222222	0.243488	0.0842825	0.125	0.270808	0.122704	0.181087	0.325678	0.129239	0.0337079	0.0333333	0.011236	0.0204082	0.203255	0.202856	0.348837	0.376963
37	2002-05-01	D	65.1	36.5	20.65	28.6	18.1	41.5	40.95	21.3	22.55	8.9	8.15	13.5	9.6	4	0.4	0.4	0.2	0.2	2.9	46.25	63.1	4.05	3.9	0.27702	0.291016	0.0784689	0.078329	0.110054	0.223684	0.266667	0.183945	0.121868	0.106322	0.245719	0.102131	0.17438	0.323591	0.130156	0.0337079	0.0333333	0.011236	0.0204082	0.23887	0.376826	0.366279	0.382199
38	2002-05-01	E	111.9	57.1	30.15	54.8	24.4	87.15	87.9	50.15	51.8	16.4	16.7	42.2	31.6	9.5	2.5	2.5	1.3	1.3	6.3	110.25	97.2	6.25	6.75	0.709339	0.662109	0.579904	0.160574	0.408967	0.585526	0.644444	0.681552	0.448747	0.543582	0.619673	0.526084	0.566734	0.636743	0.286893	0.269663	0.266667	0.134831	0.244898	0.63187	0.598182	0.622093	0.680628
39	2002-05-01	E	89.1	45.7	21.8	43.4	18.9	60.1	59.95	32.5	31.15	9.9	10.15	18.5	14	4.4	0.9	0.9	0.4	0.4	2.5	42.7	54.15	5.45	6	0.470094	0.335938	0.361722	0.0887728	0.169837	0.25	0.222222	0.439128	0.178815	0.284483	0.397053	0.266716	0.289738	0.365344	0.166819	0.0898876	0.0888889	0.0337079	0.0612245	0.217071	0.318728	0.52907	0.602094
40	2002-05-01	E	124.35	65.1	34.45	59.25	28.9	105.4	107.1	62.6	61.25	19.2	20	58.8	43.1	10.9	4.9	4.8	2.6	2.6	6.3	81.8	36.3	8.95	8.3	0.87723	0.830078	0.665072	0.219321	0.565217	0.677632	0.644444	0.813929	0.637813	0.718391	0.772601	0.709037	0.693494	0.753653	0.347388	0.539326	0.522222	0.280899	0.510204	0.457169	0.202856	0.936047	0.842932
41	2002-05-01	D	100.85	49.7	24.65	51.15	27.6	58.45	57.1	31.5	30.45	11.95	12	24.6	18	6.3	0.9	1	0.4	0.5	3.7	20.2	86.4	5.5	5.4	0.55404	0.447266	0.510048	0.20235	0.224185	0.375	0.355556	0.564062	0.248292	0.268678	0.374353	0.252021	0.280349	0.450939	0.200733	0.0898876	0.1	0.0337079	0.0816327	0.078907	0.528075	0.534884	0.539267
42	2002-05-01	E	74.75	38.5	21.4	36.25	18.8	54.55	52.7	29.1	27.7	9.9	9.7	15.4	11	3	0.5	0.5	0.2	0.2	1.6	62.25	49.45	4.55	4.2	0.318993	0.320312	0.22488	0.0874674	0.129076	0.157895	0.122222	0.28655	0.143508	0.231322	0.339307	0.216752	0.243461	0.365344	0.15857	0.0449438	0.0444444	0.011236	0.0204082	0.33712	0.288218	0.424419	0.413613
43	2002-05-01	D	86.65	41.7	22.1	44.95	22.5	48.25	47.1	24.7	23.9	9.45	9.3	15.8	11.1	4.5	0.6	0.6	0.3	0.3	3	72.5	81.8	4.05	4.1	0.386149	0.347656	0.391388	0.13577	0.130435	0.256579	0.277778	0.413078	0.148064	0.170977	0.294703	0.152094	0.192488	0.346555	0.151237	0.0561798	0.0555556	0.0224719	0.0408163	0.400061	0.498215	0.366279	0.403141
44	2002-05-01	D	126.55	60.1	31.75	66.45	32.7	66.1	64.45	37.1	35.75	12.1	11.9	48.1	34.5	14	1.1	1.1	0.5	0.5	7.8	94.2	71.7	8.4	8.55	0.772298	0.724609	0.802871	0.26893	0.44837	0.881579	0.811111	0.837321	0.515945	0.341954	0.432895	0.334313	0.351442	0.457203	0.1989	0.11236	0.111111	0.0449438	0.0816327	0.533313	0.432652	0.872093	0.86911
45	2002-05-01	E	59.05	30	15.1	29.05	12.1	36.15	35.75	19.2	18.75	7.2	6.95	6.1	4.7	1.8	0.3	0.3	0.1	0.1	1.1	50.1	37.4	3.85	3.2	0.140609	0.0742188	0.0870813	0	0.0434783	0.0789474	0.0666667	0.119617	0.0375854	0.0550766	0.204301	0.0712711	0.123407	0.25261	0.108158	0.0224719	0.0222222	0	0	0.262512	0.209997	0.343023	0.308901
46	2002-05-01	E	77.7	40.4	21.5	37.3	16.25	49.5	50.5	28.2	27.15	8.9	9.15	13.8	10	3.4	0.5	0.5	0.2	0.2	2.1	52.4	85.8	4.95	4.8	0.358867	0.324219	0.244976	0.0541775	0.115489	0.184211	0.177778	0.317916	0.125285	0.18295	0.321784	0.203527	0.236083	0.323591	0.148488	0.0449438	0.0444444	0.011236	0.0204082	0.276635	0.52418	0.47093	0.47644
47	2002-05-01	D	113.05	55.15	27.4	57.9	31.75	69.25	70.4	40.2	40.55	16.4	14.55	39.5	28.2	10.2	1.9	1.9	1	0.9	5.6	72.45	27.35	5.95	6.7	0.668416	0.554688	0.639234	0.256527	0.362772	0.631579	0.566667	0.69378	0.417995	0.372126	0.480287	0.379868	0.415828	0.636743	0.247479	0.202247	0.2	0.101124	0.163265	0.399754	0.144758	0.587209	0.675393
48	2002-05-01	E	74.05	37.1	18.75	36.95	16.2	45.5	44.4	23.9	22.6	8.7	9.1	11.5	8	3.1	0.4	0.4	0.2	0.2	2.1	55.1	42.7	3.7	3.6	0.289612	0.216797	0.238278	0.0535248	0.0883152	0.164474	0.177778	0.279107	0.0990888	0.144636	0.273198	0.140338	0.17505	0.31524	0.147571	0.0337079	0.0333333	0.011236	0.0204082	0.293215	0.244401	0.325581	0.350785
1	2002-06-01	D	79.65	39	18.95	40.65	17.5	44.15	43.9	22.65	22.65	8.3	8.2	13.3	9.3	3.3	0.3	0.3	0.1	0.1	2	56.7	52.6	4.05	4.45	0.329486	0.224609	0.309091	0.0704961	0.105978	0.177632	0.166667	0.33865	0.11959	0.131705	0.269215	0.121969	0.175721	0.298539	0.131072	0.0224719	0.0222222	0	0	0.30304	0.308666	0.366279	0.439791
2	2002-06-01	E	89.2	46	22.2	43.2	19.25	62.8	62.7	34.15	34.25	11.15	11.15	21.7	17	4.7	0.9	0.9	0.4	0.4	3	74.3	65.65	5.25	5.1	0.47639	0.351562	0.357895	0.093342	0.210598	0.269737	0.277778	0.440191	0.215262	0.310345	0.418957	0.290963	0.331321	0.417537	0.185151	0.0898876	0.0888889	0.0337079	0.0612245	0.411115	0.393379	0.505814	0.507853
3	2002-06-01	E	78.45	39.45	19.75	39	17.3	43.55	50.45	21.2	26.65	7.1	8.55	13.7	9.9	3.2	0.2	0.4	0.1	0.2	2.2	60.5	57.9	4.6	4.65	0.33893	0.255859	0.277512	0.0678851	0.11413	0.171053	0.188889	0.32589	0.124146	0.125958	0.321386	0.100661	0.229376	0.248434	0.137489	0.011236	0.0333333	0	0.0204082	0.326374	0.34307	0.430233	0.460733
4	2002-06-01	E	80.6	40.1	20.1	40.5	18	55.65	56.94	29.9	30.97	9.8	10.06	14.6	10.8	3.2	0.7	0.89	0.4	0.44	2	66.4	75.2	4.05	4.25	0.352571	0.269531	0.30622	0.0770235	0.126359	0.171053	0.166667	0.348751	0.134396	0.241858	0.373078	0.228508	0.287324	0.361169	0.16517	0.0674157	0.0877778	0.0337079	0.0693878	0.362604	0.455372	0.366279	0.418848
5	2002-06-01	D	76.25	37.25	20.9	39	17.1	39.75	40.05	19.65	19.75	7.45	7.55	11.7	8.6	2.8	0.2	0.2	0.1	0.1	2.1	63.41	54	4.05	3.9	0.29276	0.300781	0.277512	0.0652742	0.0964674	0.144737	0.177778	0.302499	0.101367	0.0895594	0.23855	0.0778839	0.136821	0.263048	0.119157	0.011236	0.0111111	0	0	0.344243	0.317754	0.366279	0.382199
6	2002-06-01	E	133.7	70.9	37	62.8	28.75	124.9	125.2	77	77.3	22.9	22.6	77	62.3	12.6	6.8	6.7	4.1	4	8.5	116.65	97	8.2	7.8	0.998951	0.929688	0.733014	0.217363	0.826087	0.789474	0.888889	0.913344	0.845103	0.905172	0.916766	0.920647	0.908786	0.908142	0.39505	0.752809	0.733333	0.449438	0.795918	0.67117	0.596884	0.848837	0.790576
7	2002-06-01	D	87.45	43.75	22.5	43.7	20.45	51.25	51.8	27.45	27.75	10.05	9.3	17.8	13.1	4.1	0.5	0.5	0.2	0.2	2.8	63.41	68.5	4.25	5	0.429171	0.363281	0.367464	0.109008	0.157609	0.230263	0.255556	0.421584	0.170843	0.199713	0.332139	0.192506	0.244131	0.371608	0.151237	0.0449438	0.0444444	0.011236	0.0204082	0.344243	0.411879	0.389535	0.497382
8	2002-06-01	D	84.1	40.7	20.35	43.4	23.85	46.7	47.55	24.25	24.3	9.1	9.1	15.6	11.3	4	0.5	0.5	0.2	0.2	2.3	54.75	10	4.65	4.85	0.365163	0.279297	0.361722	0.153394	0.133152	0.223684	0.2	0.385965	0.145786	0.15613	0.298288	0.145481	0.197854	0.331942	0.147571	0.0449438	0.0444444	0.011236	0.0204082	0.291065	0.0321324	0.436047	0.481675
9	2002-06-01	D	86.15	42.75	20.4	43.4	20.15	48.35	48.9	24.6	24.6	9.7	9.65	16	11.7	3.8	0.5	0.4	0.2	0.2	2.4	50.8	49.3	4.15	4.15	0.408185	0.28125	0.361722	0.105091	0.138587	0.210526	0.211111	0.407762	0.150342	0.171935	0.30904	0.150625	0.201878	0.356994	0.157654	0.0449438	0.0333333	0.011236	0.0204082	0.26681	0.287244	0.377907	0.408377
10	2002-06-01	E	127.4	65.9	34.1	61.5	28.65	117.1	118.7	63.4	63.1	18.5	18.2	63.8	51.2	12	4.1	3.9	2.2	2	7.8	120.5	33.55	7.8	6.7	0.894019	0.816406	0.708134	0.216057	0.675272	0.75	0.811111	0.846358	0.694761	0.83046	0.864994	0.720794	0.71831	0.724426	0.31439	0.449438	0.422222	0.235955	0.387755	0.694811	0.185005	0.802326	0.675393
11	2002-06-01	E	132.7	70.5	36.25	62.2	28.95	134.8	135.65	81.9	84.05	20.35	23.5	83.9	69.3	12.7	5.3	7.2	2.3	3.7	8.4	169.1	150.9	8.65	7.55	0.990556	0.900391	0.721531	0.219974	0.921196	0.796053	0.877778	0.902711	0.92369	1	1	0.992652	0.999329	0.80167	0.411549	0.58427	0.788889	0.247191	0.734694	0.993245	0.946771	0.901163	0.764398
12	2002-06-01	E	90.15	46.5	22.7	43.65	19.7	63.5	62.4	34.65	34.9	11.8	11.5	22.3	17.5	4.3	0.9	0.9	0.4	0.4	3.1	63.5	61.9	5.2	5.15	0.486884	0.371094	0.366507	0.0992167	0.217391	0.243421	0.288889	0.450292	0.222096	0.31705	0.416567	0.29831	0.34004	0.444676	0.191567	0.0898876	0.0888889	0.0337079	0.0612245	0.344796	0.369036	0.5	0.513089
13	2002-06-01	E	75.9	37.1	20.95	38.8	17.3	39.5	40.15	19.4	19.85	7.6	7.5	11.3	8.2	2.4	0.2	0.2	0.1	0.1	2	54.25	58.4	5.05	5	0.289612	0.302734	0.273684	0.0678851	0.0910326	0.118421	0.166667	0.298777	0.0968109	0.0871648	0.239347	0.0742101	0.138162	0.269311	0.11824	0.011236	0.0111111	0	0	0.287995	0.346316	0.482558	0.497382
14	2002-06-01	E	108.45	54.7	28.65	53.75	23.2	81.85	80.1	45.4	43.15	11.9	12	43.2	31.4	7.6	1.5	1.5	0.7	0.7	4.5	53.95	93.9	7.1	7	0.658972	0.603516	0.559809	0.144909	0.40625	0.460526	0.444444	0.64487	0.460137	0.492816	0.557547	0.456282	0.450704	0.448852	0.200733	0.157303	0.155556	0.0674157	0.122449	0.286153	0.576761	0.72093	0.706806
15	2002-06-01	D	85.95	43	22.8	42.95	20.5	50.1	52.8	27.6	27.5	10.15	10	17.8	13.2	4	0.5	0.5	0.2	0.2	2.7	61.5	69.15	4.15	4.05	0.413431	0.375	0.35311	0.109661	0.158967	0.223684	0.244444	0.405635	0.170843	0.188697	0.340104	0.19471	0.240778	0.375783	0.16407	0.0449438	0.0444444	0.011236	0.0204082	0.332515	0.416099	0.377907	0.397906
16	2002-06-01	E	132.85	70.6	36.35	62.25	29.05	134.5	135.4	81.7	82.9	20.4	23.75	84.1	69.3	12.9	7.3	7.2	3.7	3.7	8.5	101.3	99.4	8.05	8.15	0.992655	0.904297	0.722488	0.221279	0.921196	0.809211	0.888889	0.904306	0.925968	0.997126	0.998009	0.989713	0.983903	0.803758	0.416132	0.808989	0.788889	0.404494	0.734694	0.576911	0.612463	0.831395	0.827225
17	2002-06-01	E	132.7	70.5	36.25	62.2	28.9	134.4	135.65	81.8	84.1	20.4	23.45	83.9	64.9	12.9	5.4	6.2	2.3	3.1	8.5	169.4	150.4	8.55	7.6	0.990556	0.900391	0.721531	0.219321	0.861413	0.809211	0.888889	0.902711	0.92369	0.996169	1	0.991183	1	0.803758	0.410632	0.595506	0.677778	0.247191	0.612245	0.995088	0.943525	0.889535	0.769634
18	2002-06-01	D	79.85	39.1	14.05	40.75	17.6	44.25	44	22.75	22.75	8.4	8.3	13.5	9.5	3.5	0.3	0.3	0.1	0.1	2.2	56.8	53.1	4.1	4.55	0.331584	0.0332031	0.311005	0.0718016	0.108696	0.190789	0.188889	0.340776	0.121868	0.132663	0.270012	0.123439	0.177062	0.302714	0.132906	0.0224719	0.0222222	0	0	0.303654	0.311912	0.372093	0.450262
19	2002-06-01	E	110.85	57.5	29	53.35	23.6	86.5	87.2	50.2	50.7	12.8	13	45.1	33.3	7.8	2	2.1	1	1	4.3	99.1	91.5	8.1	8	0.717733	0.617188	0.552153	0.150131	0.432065	0.473684	0.422222	0.670388	0.481777	0.537356	0.614098	0.526819	0.551979	0.48643	0.219065	0.213483	0.222222	0.101124	0.183673	0.563402	0.561181	0.837209	0.811518
20	2002-06-01	D	83.5	40.7	18.8	42.8	22.1	45.6	46.2	21.6	22.8	8.1	8.15	16.6	10.7	3.6	0.4	0.4	0.2	0.2	1.9	62.55	70.45	5.05	5.2	0.365163	0.21875	0.350239	0.130548	0.125	0.197368	0.155556	0.379585	0.157175	0.145594	0.287535	0.106539	0.177733	0.290188	0.130156	0.0337079	0.0333333	0.011236	0.0204082	0.338962	0.424537	0.482558	0.518325
21	2002-06-01	D	86.05	42.7	20.35	43.35	20.1	48.3	48.85	24.55	24.55	9.65	9.6	16.1	11.8	3.9	0.5	0.4	0.2	0.2	2.5	50.9	49.7	4.15	4	0.407135	0.279297	0.360766	0.104439	0.139946	0.217105	0.222222	0.406699	0.151481	0.171456	0.308642	0.14989	0.201207	0.354906	0.156737	0.0449438	0.0333333	0.011236	0.0204082	0.267424	0.289841	0.377907	0.39267
22	2002-06-01	E	100.9	52	27.1	48.9	23.1	75.5	79.65	42.15	42.25	12.6	12.35	30.5	23.1	6.8	1.3	1.4	0.7	0.7	4.3	81.2	86.3	6.5	6.85	0.602308	0.542969	0.466986	0.143603	0.293478	0.407895	0.422222	0.564593	0.31549	0.431992	0.553963	0.408523	0.438632	0.478079	0.207149	0.134831	0.144444	0.0674157	0.122449	0.453485	0.527426	0.651163	0.691099
23	2002-06-01	E	96.3	49.5	24.85	46.8	21.1	70.4	71.3	38.2	38.5	10.1	10.6	30.1	22.3	5.7	1.1	1.1	0.5	0.5	3.1	88.4	79.5	7.2	7.5	0.549843	0.455078	0.426794	0.117493	0.282609	0.335526	0.288889	0.515683	0.310934	0.383142	0.487455	0.350478	0.38833	0.373695	0.175069	0.11236	0.111111	0.0449438	0.0816327	0.497697	0.483285	0.732558	0.759162
24	2002-06-01	D	82.2	40.75	20.4	41.45	21.85	46	45.95	23.2	24.1	9.5	9.15	15.6	11.4	4.1	0.5	0.5	0.2	0.2	2.4	59.7	79.4	4.6	4.55	0.366212	0.28125	0.324402	0.127285	0.134511	0.230263	0.211111	0.365763	0.145786	0.149425	0.285544	0.130051	0.195171	0.348643	0.148488	0.0449438	0.0444444	0.011236	0.0204082	0.321461	0.482636	0.430233	0.450262
25	2002-06-01	E	89.3	46.05	22.25	43.25	19.3	62.85	62.75	34.2	34.3	11.2	11.35	22	18	4.9	0.9	0.9	0.4	0.4	3.2	81.1	79.5	5.05	5.1	0.47744	0.353516	0.358852	0.0939948	0.224185	0.282895	0.3	0.441255	0.218679	0.310824	0.419355	0.291697	0.331992	0.419624	0.188818	0.0898876	0.0888889	0.0337079	0.0612245	0.452871	0.483285	0.482558	0.507853
26	2002-06-01	D	87.95	44	22.75	43.95	20.7	51.5	52	27.7	28	10.3	9.9	17.9	13.2	4.2	0.5	0.5	0.2	0.2	2.9	57.1	61.4	4.2	4.25	0.434418	0.373047	0.372249	0.112272	0.158967	0.236842	0.266667	0.426901	0.171982	0.202107	0.333732	0.196179	0.247485	0.382046	0.162236	0.0449438	0.0444444	0.011236	0.0204082	0.305496	0.36579	0.383721	0.418848
27	2002-06-01	E	133.5	70.8	36.9	62.7	28.6	124.8	124.4	77.2	77.15	22.95	22.65	77.1	62.8	12.7	6.8	6.7	4.1	4	8.5	115.2	99.8	8.2	7.95	0.996852	0.925781	0.7311	0.215405	0.83288	0.796053	0.888889	0.911217	0.846241	0.904215	0.910394	0.923586	0.906774	0.91023	0.395967	0.752809	0.733333	0.449438	0.795918	0.662266	0.61506	0.848837	0.806283
28	2002-06-01	E	107.85	54.75	28.8	53.1	22.9	80.8	80.95	43.75	44.1	11.7	12.75	43.3	31.5	7.7	1.4	1.4	0.7	0.7	4.6	52.7	86.4	6.85	7.05	0.660021	0.609375	0.547368	0.140992	0.407609	0.467105	0.455556	0.63849	0.461276	0.482759	0.564317	0.432035	0.463447	0.440501	0.214482	0.146067	0.144444	0.0674157	0.122449	0.278477	0.528075	0.69186	0.712042
29	2002-06-01	E	131.9	68.8	34.3	63.3	27.1	133.4	135.5	80.5	81.8	20.35	21.8	84	69	12.5	7	7.1	3.5	3.5	8.6	100.2	49.5	8	7.9	0.954879	0.824219	0.742584	0.195822	0.91712	0.782895	0.9	0.894205	0.924829	0.98659	0.998805	0.972079	0.969148	0.80167	0.380385	0.775281	0.777778	0.382022	0.693878	0.570157	0.288543	0.825581	0.801047
30	2002-06-01	D	75.2	37.1	20.8	38.1	17.15	39	40.7	17.95	18.5	7.8	7.05	11.9	8.8	2.7	0.2	0.2	0.1	0.1	2.2	54.45	61.3	4.05	3.9	0.289612	0.296875	0.260287	0.0659269	0.0991848	0.138158	0.188889	0.291334	0.103645	0.0823755	0.243728	0.0529023	0.120054	0.277662	0.109991	0.011236	0.0111111	0	0	0.289223	0.365141	0.366279	0.382199
31	2002-06-01	E	115	57.35	28.65	57.65	26.5	67.85	68	36.1	37.3	11.8	11.6	41.5	27.7	9.5	1.2	1.2	0.6	0.6	5.3	95.4	93.3	6.5	6.25	0.714586	0.603516	0.63445	0.18799	0.355978	0.585526	0.533333	0.714514	0.440774	0.358716	0.461171	0.319618	0.372233	0.444676	0.193401	0.123596	0.122222	0.0561798	0.102041	0.540682	0.572866	0.651163	0.628272
32	2002-06-01	D	77.15	37.95	21.1	39.2	17.3	39.95	40.25	19.85	19.95	7.65	7.75	11.8	8.7	2.9	0.2	0.2	0.1	0.1	2.2	59.7	51.1	5.05	5.1	0.30745	0.308594	0.28134	0.0678851	0.0978261	0.151316	0.188889	0.312068	0.102506	0.0914751	0.240143	0.0808229	0.139504	0.271399	0.122823	0.011236	0.0111111	0	0	0.321461	0.298929	0.482558	0.507853
33	2002-06-01	D	75.85	37.05	20.7	38.8	16.9	39.55	39.85	19.45	19.55	7.2	7.35	11.5	8.4	2.6	0.2	0.2	0.1	0.1	2	54.1	59.95	5.05	4.9	0.288562	0.292969	0.273684	0.0626632	0.09375	0.131579	0.166667	0.298246	0.0990888	0.0876437	0.236957	0.0749449	0.134138	0.25261	0.11549	0.011236	0.0111111	0	0	0.287074	0.356378	0.482558	0.486911
34	2002-06-01	D	87.15	43.6	22.35	43.55	20.3	51.1	51.65	27.3	27.6	9.9	9.1	17.8	13.2	4.2	0.5	0.5	0.2	0.2	2.7	68.5	61.4	4.3	4.1	0.426023	0.357422	0.364593	0.10705	0.158967	0.236842	0.244444	0.418394	0.170843	0.198276	0.330944	0.190301	0.242119	0.365344	0.147571	0.0449438	0.0444444	0.011236	0.0204082	0.375499	0.36579	0.395349	0.403141
35	2002-06-01	D	79.8	39.3	14	40.5	17.7	44.35	44.1	22.5	22.6	8.35	8.25	13.6	9.4	3.6	0.3	0.3	0.1	0.1	2.1	58.1	55.7	4.3	4.25	0.335782	0.03125	0.30622	0.073107	0.107337	0.197368	0.177778	0.340245	0.123007	0.133621	0.270808	0.119765	0.17505	0.300626	0.131989	0.0224719	0.0222222	0	0	0.311636	0.328789	0.395349	0.418848
36	2002-06-01	E	100.85	49.3	25.2	51.55	21.1	76.95	77.45	43.45	44	12.2	11.6	34.6	25.1	6.8	1.6	1.6	0.8	0.8	3.6	90.1	49.8	7	6.9	0.545645	0.46875	0.517703	0.117493	0.320652	0.407895	0.344444	0.564062	0.362187	0.445881	0.53644	0.427627	0.462106	0.461378	0.193401	0.168539	0.166667	0.0786517	0.142857	0.508136	0.29049	0.709302	0.696335
37	2002-06-01	E	100.4	52	25.5	48.4	21.7	75.9	75.6	41.2	41.35	13.5	13.65	34.3	25.3	6.4	1.4	1.4	0.7	0.7	3.4	91.1	90	7.2	7.25	0.602308	0.480469	0.457416	0.125326	0.32337	0.381579	0.322222	0.559277	0.35877	0.435824	0.521705	0.394563	0.426559	0.515658	0.230981	0.146067	0.144444	0.0674157	0.122449	0.514277	0.551444	0.732558	0.732984
38	2002-06-01	D	83.5	40.9	20.7	42.6	22	45.5	49.35	21.5	24.8	7.1	8.15	15.7	9.7	3.7	0.4	0.4	0.2	0.2	1.8	61.5	19.25	5.3	4.9	0.36936	0.292969	0.346411	0.129243	0.111413	0.203947	0.144444	0.379585	0.146925	0.144636	0.312624	0.10507	0.204561	0.248434	0.130156	0.0337079	0.0333333	0.011236	0.0204082	0.332515	0.0921779	0.511628	0.486911
39	2002-06-01	E	106.75	53.15	27.7	53.6	21.3	79.1	79.3	42.1	41.8	12.5	12.1	44.1	30.6	8.1	1.4	1.4	0.7	0.7	4.3	99.2	110.25	6.95	6.9	0.626443	0.566406	0.556938	0.120104	0.39538	0.493421	0.422222	0.626794	0.470387	0.466475	0.551175	0.407788	0.432596	0.473904	0.202566	0.146067	0.144444	0.0674157	0.122449	0.564016	0.682895	0.703488	0.696335
40	2002-06-01	D	107.3	50.5	24.9	56.8	29.25	67.25	67.9	36.75	36.95	10	11	34.5	24.3	8.1	1	1	0.5	0.5	4.3	66.4	79.5	6.5	6.45	0.570829	0.457031	0.618182	0.22389	0.309783	0.493421	0.422222	0.632642	0.361048	0.352969	0.460374	0.32917	0.367539	0.36952	0.182401	0.101124	0.1	0.0449438	0.0816327	0.362604	0.483285	0.651163	0.649215
41	2002-06-01	D	85.9	42.65	20.15	43.25	20.05	48.25	48.75	24.45	24.4	9.6	9.7	16	11.7	3.7	0.5	0.5	0.2	0.2	2.3	51.4	59.8	4.2	4.15	0.406086	0.271484	0.358852	0.103786	0.138587	0.203947	0.2	0.405104	0.150342	0.170977	0.307845	0.14842	0.199195	0.352818	0.15857	0.0449438	0.0444444	0.011236	0.0204082	0.270494	0.355404	0.383721	0.408377
42	2002-06-01	D	106.15	52.95	25.35	53.2	26.8	62.2	61.8	32.5	32.65	11.05	11	32.6	23	7.9	1	1.1	0.5	0.5	4.3	90.1	98.4	6	6.45	0.622246	0.474609	0.549282	0.191906	0.29212	0.480263	0.422222	0.620415	0.339408	0.304598	0.411788	0.266716	0.309859	0.413361	0.182401	0.101124	0.111111	0.0449438	0.0816327	0.508136	0.605972	0.593023	0.649215
43	2002-06-01	D	83.7	41.1	18.9	42.6	22	46.1	48.15	21.5	23.7	7.5	8.1	16.9	9.9	3.7	0.4	0.4	0.2	0.2	1.8	64.2	90	5.05	5.2	0.373557	0.222656	0.346411	0.129243	0.11413	0.203947	0.144444	0.381712	0.160592	0.150383	0.303067	0.10507	0.189805	0.265136	0.129239	0.0337079	0.0333333	0.011236	0.0204082	0.349094	0.551444	0.482558	0.518325
44	2002-06-01	E	99.5	51.1	25.3	48.4	21.9	75.5	75.95	41.35	41.6	11.95	11.1	34	25.1	6.4	1.4	1.4	0.7	0.7	3.4	91.1	46.2	6.2	6.35	0.583421	0.472656	0.457416	0.127937	0.320652	0.381579	0.322222	0.549708	0.355353	0.431992	0.524492	0.396767	0.429913	0.450939	0.184235	0.146067	0.144444	0.0674157	0.122449	0.514277	0.267121	0.616279	0.638743
45	2002-06-01	E	89.2	45.95	22.15	43.25	19.2	62.75	62.65	34.1	34.2	11.1	11.1	21	16.9	4.6	0.9	0.9	0.4	0.4	2.9	62.2	66.4	5	4.9	0.475341	0.349609	0.358852	0.0926893	0.209239	0.263158	0.266667	0.440191	0.207289	0.309866	0.418558	0.290228	0.330651	0.415449	0.184235	0.0898876	0.0888889	0.0337079	0.0612245	0.336813	0.398247	0.476744	0.486911
46	2002-06-01	D	114.9	57.3	28.6	57.6	26.45	67.8	67.95	36	37.25	11.6	11.4	41.6	27.8	9.6	1.2	1.2	0.6	0.6	5.4	89.9	92.1	6.55	6.35	0.713536	0.601563	0.633493	0.187337	0.357337	0.592105	0.544444	0.71345	0.441913	0.358238	0.460773	0.318148	0.371563	0.436326	0.189734	0.123596	0.122222	0.0561798	0.102041	0.506908	0.565076	0.656977	0.638743
47	2002-06-01	E	96.35	49.55	24.9	46.8	21.15	70.2	71.95	38.35	38.7	11.1	11.8	30.1	22.2	5.8	1	1	0.5	0.5	3	75.1	73.5	6.95	9.8	0.550892	0.457031	0.426794	0.118146	0.28125	0.342105	0.277778	0.516215	0.310934	0.381226	0.492632	0.352682	0.391013	0.415449	0.197067	0.101124	0.1	0.0449438	0.0816327	0.416027	0.444336	0.703488	1
48	2002-06-01	E	133.6	70.85	36.95	62.75	28.7	124.85	124.4	77.1	77.25	22.85	22.65	77.5	63.2	13.1	6.9	6.8	4	4.1	8.8	120.4	114.6	8.25	8.1	0.997901	0.927734	0.732057	0.21671	0.838315	0.822368	0.922222	0.912281	0.850797	0.904693	0.910394	0.922116	0.908115	0.906054	0.395967	0.764045	0.744444	0.438202	0.816327	0.694197	0.711133	0.854651	0.82199
49	2002-06-01	E	89.5	46.15	22.35	43.35	19.4	62.95	62.85	34.3	34.3	11.3	11.3	21.8	17.1	4.6	0.9	0.9	0.4	0.4	3.1	76.1	68.5	5.05	5.1	0.479538	0.357422	0.360766	0.0953003	0.211957	0.263158	0.288889	0.443381	0.216401	0.311782	0.420151	0.293167	0.331992	0.4238	0.187901	0.0898876	0.0888889	0.0337079	0.0612245	0.422168	0.411879	0.482558	0.507853
50	2002-06-01	D	114.4	57	28.3	57.4	26.35	67.6	67.75	35.8	35.25	11.25	11.25	41.5	27.7	9.5	1.2	1.2	0.6	0.6	5.3	89.9	91.3	6.5	6.35	0.70724	0.589844	0.629665	0.186031	0.355978	0.585526	0.533333	0.708134	0.440774	0.356322	0.45918	0.315209	0.344735	0.421712	0.186984	0.123596	0.122222	0.0561798	0.102041	0.506908	0.559883	0.651163	0.638743
51	2002-06-01	E	120.65	62.6	30.65	58.05	24.5	102.75	102	60.25	60.1	17.1	17.25	62.9	45.9	9.9	3.5	3.5	1.8	1.8	5.3	101.1	110.4	7	7.1	0.824764	0.681641	0.642105	0.16188	0.603261	0.611842	0.533333	0.774588	0.68451	0.693008	0.731979	0.674504	0.678068	0.665971	0.296975	0.382022	0.377778	0.191011	0.346939	0.575683	0.683869	0.709302	0.717277
52	2002-06-01	E	115.25	58.45	30.65	56.8	23.4	92.1	93.25	51.5	52.55	12.85	12.7	51.8	39.2	9.8	2	2	1	1	5.6	92.3	90.1	8	8.2	0.737671	0.681641	0.618182	0.14752	0.512228	0.605263	0.566667	0.717172	0.558087	0.590996	0.662286	0.545922	0.576794	0.488518	0.213566	0.213483	0.211111	0.101124	0.183673	0.521646	0.552093	0.825581	0.832461
53	2002-06-01	D	97.9	46.2	24.15	51.7	25.6	59.55	59	30.35	30.6	9.1	9.15	28.5	19.3	6.8	0.6	0.6	0.3	0.3	3.4	78.1	71.55	5.9	6.1	0.480588	0.427734	0.520574	0.17624	0.241848	0.407895	0.322222	0.532695	0.292711	0.279215	0.389486	0.235121	0.282361	0.331942	0.148488	0.0561798	0.0555556	0.0224719	0.0408163	0.434449	0.431678	0.581395	0.612565
54	2002-06-01	D	79.65	39.05	18.9	40.6	17.45	44.1	43.85	22.6	22.6	8.25	8.15	13.2	9.2	3.2	0.3	0.3	0.1	0.1	1.9	51.2	53.3	4	3.95	0.330535	0.222656	0.308134	0.0698433	0.10462	0.171053	0.155556	0.33865	0.118451	0.131226	0.268817	0.121234	0.17505	0.296451	0.130156	0.0224719	0.0222222	0	0	0.269266	0.31321	0.360465	0.387435
55	2002-06-01	E	120.65	62.6	31.85	58.25	26.75	105.55	104.7	60.8	61	16.6	16.05	63.7	48	7.9	4	4	2	2	5.9	87.15	105.3	8.85	8.7	0.824764	0.728516	0.645933	0.191253	0.631793	0.480263	0.6	0.774588	0.693622	0.719828	0.753485	0.682586	0.690141	0.645094	0.274977	0.438202	0.433333	0.213483	0.387755	0.490021	0.650763	0.924419	0.884817
56	2002-06-01	D	104.5	49.4	25.65	55.1	28.7	66.65	67	35.7	36.05	11.8	11.6	35.8	24.7	7.8	1.2	1.2	0.6	0.6	4.2	82.2	79.3	6	5.95	0.547744	0.486328	0.585646	0.21671	0.315217	0.473684	0.411111	0.602871	0.375854	0.347222	0.453206	0.31374	0.355466	0.444676	0.193401	0.123596	0.122222	0.0561798	0.102041	0.459625	0.481986	0.593023	0.596859
57	2002-06-01	D	75.8	37.15	19.55	38.65	19.15	40.3	40.2	19.9	20.35	7.3	7.55	11.8	7.8	3.6	0.3	0.3	0.1	0.1	2.1	58.4	62.2	4.3	4.1	0.290661	0.248047	0.270813	0.0920366	0.0855978	0.197368	0.177778	0.297714	0.102506	0.0948276	0.239745	0.0815577	0.144869	0.256785	0.119157	0.0224719	0.0222222	0	0	0.313479	0.370983	0.395349	0.403141
58	2002-06-01	D	76.9	37.5	21.1	39.4	17.25	39.6	10.1	19.55	19.85	7.6	7.75	11.6	8.5	2.7	0.2	0.2	0.1	0.1	2	59.1	57.2	4.1	3.9	0.298006	0.308594	0.285167	0.0672324	0.0951087	0.138158	0.166667	0.30941	0.100228	0.0881226	0	0.0764144	0.138162	0.269311	0.122823	0.011236	0.0111111	0	0	0.317777	0.338526	0.372093	0.382199
59	2002-06-01	D	110.4	53.8	27.1	56.6	29.25	66	66.6	34.25	34.8	10.4	10.7	36.5	24.6	9.2	0.9	0.9	0.4	0.4	5.3	70.5	79.4	7.1	6.95	0.640084	0.542969	0.614354	0.22389	0.313859	0.565789	0.533333	0.665603	0.383827	0.340996	0.45002	0.292432	0.338699	0.386221	0.176902	0.0898876	0.0888889	0.0337079	0.0612245	0.38778	0.482636	0.72093	0.701571
60	2002-06-01	E	98.3	51	25.3	48.3	21.65	75.8	75.5	41.15	41.1	11.7	11.75	34	25.1	6.4	1.4	1.4	0.7	0.7	3.4	99.1	91.7	7.15	7.25	0.581322	0.472656	0.455502	0.124674	0.320652	0.381579	0.322222	0.536948	0.355353	0.434866	0.520908	0.393828	0.423206	0.440501	0.19615	0.146067	0.144444	0.0674157	0.122449	0.563402	0.56248	0.726744	0.732984
61	2002-06-01	E	112.55	58.85	29.35	53.7	23.2	93.4	91.5	52.5	52.65	10	9.5	50	37.1	8.6	2.9	2.9	1.5	1.5	4.9	105.2	130.1	7	7.5	0.746065	0.630859	0.558852	0.144909	0.483696	0.526316	0.488889	0.688464	0.537585	0.603448	0.648347	0.560617	0.578135	0.36952	0.154904	0.314607	0.311111	0.157303	0.285714	0.60086	0.811749	0.709302	0.759162
62	2002-06-01	E	133.8	70.95	37.1	62.85	28.85	124	124.5	77.1	77.25	22.95	23.1	77.4	62.8	12.5	6.8	6.8	4.1	4.2	8.6	124.7	139.4	8.25	8.05	1	0.933594	0.733971	0.218668	0.83288	0.782895	0.9	0.914407	0.849658	0.896552	0.911191	0.922116	0.908115	0.91023	0.404216	0.752809	0.744444	0.449438	0.836735	0.720602	0.872119	0.854651	0.816754
63	2002-06-01	D	87.35	43.7	22.45	43.65	20.4	51.2	51.9	27.4	27.6	10	9.7	17.7	13	4	0.5	0.5	0.2	0.2	2.7	61.4	69.7	4.3	4.5	0.428122	0.361328	0.366507	0.108355	0.15625	0.223684	0.244444	0.420521	0.169704	0.199234	0.332935	0.191771	0.242119	0.36952	0.15857	0.0449438	0.0444444	0.011236	0.0204082	0.331901	0.419669	0.395349	0.445026
64	2002-06-01	E	89.55	46.05	22.2	43.5	19.3	62.8	61.9	34.1	33.8	11.4	11.35	21.9	17.3	4.8	0.9	0.9	0.4	0.4	3.1	72.45	79.5	5.2	5.1	0.47744	0.351562	0.363636	0.0939948	0.214674	0.276316	0.288889	0.443913	0.21754	0.310345	0.412585	0.290228	0.325285	0.427975	0.188818	0.0898876	0.0888889	0.0337079	0.0612245	0.399754	0.483285	0.5	0.507853
65	2002-06-01	E	89.4	46.1	22.3	43.3	19.35	62.9	62.8	34.25	34.35	11.25	11.25	21.7	17.1	4.8	0.9	0.9	0.4	0.4	3	74.4	65.75	5.2	5.15	0.478489	0.355469	0.359809	0.0946475	0.211957	0.276316	0.277778	0.442318	0.215262	0.311303	0.419753	0.292432	0.332663	0.421712	0.186984	0.0898876	0.0888889	0.0337079	0.0612245	0.411729	0.394028	0.5	0.513089
66	2002-06-01	D	86.4	42.85	20.5	43.55	20.3	48.6	48.5	24.75	24.5	9.9	9.75	16.1	11.8	3.8	0.5	0.4	0.2	0.2	2.4	51.1	50.9	4.15	4.2	0.410283	0.285156	0.364593	0.10705	0.139946	0.210526	0.211111	0.41042	0.151481	0.17433	0.305854	0.152829	0.200537	0.365344	0.159487	0.0449438	0.0333333	0.011236	0.0204082	0.268652	0.297631	0.377907	0.413613
67	2002-06-01	E	103.35	52.35	26.45	50.7	20.9	78.05	78.55	44.25	44.1	11.25	11.3	36.1	26.2	6.5	1.6	1.6	0.8	0.8	3.5	100.05	93.95	7.5	7.2	0.609654	0.517578	0.501435	0.114883	0.335598	0.388158	0.333333	0.590643	0.379271	0.456418	0.545201	0.439383	0.463447	0.421712	0.187901	0.168539	0.166667	0.0786517	0.142857	0.569235	0.577085	0.767442	0.727749
68	2002-06-01	D	91.9	43.45	23.6	48.45	21.7	51.55	51.35	26.45	20.9	7.5	7.05	21.1	14.2	4.8	0.5	0.5	0.2	0.2	2.4	67.1	65.2	5	5	0.422875	0.40625	0.458373	0.125326	0.172554	0.276316	0.211111	0.4689	0.208428	0.202586	0.328554	0.17781	0.152247	0.265136	0.109991	0.0449438	0.0444444	0.011236	0.0204082	0.366902	0.390458	0.476744	0.497382
69	2002-06-01	D	123.5	61.1	29.6	62.4	33.1	73.1	75.4	38.95	39.5	12.5	12.6	49.1	34.1	11.9	1.4	1.4	0.7	0.7	7.3	100.1	101.1	7.2	7.4	0.793284	0.640625	0.725359	0.274151	0.442935	0.743421	0.755556	0.804891	0.527335	0.409004	0.520112	0.361499	0.401744	0.473904	0.211732	0.146067	0.144444	0.0674157	0.122449	0.569543	0.623499	0.732558	0.748691
70	2002-06-01	E	106.85	53.2	27.75	53.65	21.35	39.05	79.7	42.1	41.9	12.55	12.3	41.4	31	8.3	1.4	1.5	0.7	0.7	4.6	91.9	39.4	7	7.1	0.627492	0.568359	0.557895	0.120757	0.400815	0.506579	0.455556	0.627858	0.439636	0.0828544	0.554361	0.407788	0.433937	0.475992	0.206233	0.146067	0.155556	0.0674157	0.122449	0.519189	0.22298	0.709302	0.717277
71	2002-06-01	E	90.9	47.1	22.5	43.8	19.1	63.1	62.5	34.3	33.95	11.2	11.35	20.9	16.9	4.6	0.9	0.8	0.4	0.4	3.1	74.1	68.5	5.3	5.1	0.499475	0.363281	0.369378	0.0913838	0.209239	0.263158	0.288889	0.458267	0.20615	0.313218	0.417364	0.293167	0.327297	0.419624	0.188818	0.0898876	0.0777778	0.0337079	0.0612245	0.409886	0.411879	0.511628	0.507853
72	2002-06-01	D	83.4	40.9	18.7	42.5	22.05	45.45	49.15	21.5	24.85	8	8.15	16.5	10.6	3.6	0.4	0.4	0.2	0.2	1.7	62.1	84.2	5.4	4.95	0.36936	0.214844	0.344498	0.129896	0.123641	0.197368	0.133333	0.378522	0.156036	0.144157	0.311031	0.10507	0.205231	0.286013	0.130156	0.0337079	0.0333333	0.011236	0.0204082	0.336199	0.513794	0.523256	0.492147
73	2002-06-01	D	106.1	50.4	24.7	55.7	29.25	67.1	67.65	36.7	36.85	10.9	11.1	33	22.6	7.2	1	1	0.5	0.5	4.5	70.2	83.1	6.95	7.1	0.56873	0.449219	0.597129	0.22389	0.286685	0.434211	0.444444	0.619883	0.343964	0.351533	0.458383	0.328435	0.366197	0.407098	0.184235	0.101124	0.1	0.0449438	0.0816327	0.385938	0.506654	0.703488	0.717277
74	2002-06-01	D	83.4	39.3	20.7	44.1	18.7	47.2	47.5	18.8	23.5	9.5	8.1	17.8	13.8	4	0.4	0.4	0.2	0.2	2.2	61.4	29.5	4.95	4.1	0.335782	0.292969	0.37512	0.0861619	0.16712	0.223684	0.188889	0.378522	0.170843	0.16092	0.297889	0.0653931	0.187123	0.348643	0.129239	0.0337079	0.0333333	0.011236	0.0204082	0.331901	0.158715	0.47093	0.403141
75	2002-06-01	E	112.7	58.8	29.2	53.9	23.25	93.45	93.95	52.55	52.95	10.1	9.9	50.1	37.1	8.6	2.8	2.8	1.5	1.5	4.9	112.3	97.5	6.9	6.7	0.745016	0.625	0.562679	0.145561	0.483696	0.526316	0.488889	0.690058	0.538724	0.603927	0.667861	0.561352	0.58216	0.373695	0.162236	0.303371	0.3	0.157303	0.285714	0.644458	0.60013	0.697674	0.675393
76	2002-06-01	D	76.55	37.4	21.05	39.15	17.25	39.9	40.15	19.8	19.85	7.6	7.7	11.9	8.8	3	0.2	0.2	0.1	0.1	2.2	46.8	51.1	4.15	4.05	0.295908	0.306641	0.280383	0.0672324	0.0991848	0.157895	0.188889	0.305688	0.103645	0.0909962	0.239347	0.0800882	0.138162	0.269311	0.121907	0.011236	0.0111111	0	0	0.242247	0.298929	0.377907	0.397906
77	2002-06-01	E	115.25	57.3	28.7	57.95	26.7	67.9	68.1	36.25	37.5	11.95	11.9	41.4	27.6	9.4	1.2	1.2	0.6	0.6	5.2	99.1	91.4	6.45	6.3	0.713536	0.605469	0.640191	0.190601	0.35462	0.578947	0.522222	0.717172	0.439636	0.359195	0.461967	0.321822	0.374916	0.450939	0.1989	0.123596	0.122222	0.0561798	0.102041	0.563402	0.560532	0.645349	0.633508
78	2002-06-01	D	87.75	43.9	22.65	43.85	20.6	51.4	51.95	27.6	27.9	10.2	9.45	17.5	12.9	3.9	0.5	0.5	2	0.2	2.7	60.4	69.5	4	4.05	0.432319	0.369141	0.370335	0.110966	0.154891	0.217105	0.244444	0.424774	0.167426	0.201149	0.333333	0.19471	0.246144	0.377871	0.153987	0.0449438	0.0444444	0.213483	0.0204082	0.32576	0.418371	0.360465	0.397906
79	2002-06-01	E	132.6	70.45	36.2	62.15	28.9	134.5	135	81.8	83.4	20.5	23.45	83.8	69.2	12.6	5.4	5.5	2.3	2.3	8.5	170.2	159.1	8.35	7.95	0.989507	0.898438	0.720574	0.219321	0.919837	0.789474	0.888889	0.901648	0.922551	0.997126	0.994823	0.991183	0.99061	0.807933	0.410632	0.595506	0.6	0.247191	0.44898	1	1	0.866279	0.806283
80	2002-06-01	D	79.95	39.15	19.1	40.8	17.65	44.3	44.05	22.8	22.75	8.45	8.35	13.4	9.4	3.4	0.3	0.3	0.1	0.1	2.1	59.15	56.2	4.3	4.35	0.332634	0.230469	0.311962	0.0724543	0.107337	0.184211	0.177778	0.341839	0.120729	0.133142	0.27041	0.124173	0.177062	0.304802	0.133822	0.0224719	0.0222222	0	0	0.318084	0.332035	0.395349	0.429319
81	2002-06-01	D	79.55	38.95	18.9	40.6	17.45	44.1	43.85	22.6	22.6	8.25	8.15	13.2	9.2	3.2	0.3	0.3	0.1	0.1	1.9	49.25	54.1	4.1	4.1	0.328437	0.222656	0.308134	0.0698433	0.10462	0.171053	0.155556	0.337586	0.118451	0.131226	0.268817	0.121234	0.17505	0.296451	0.130156	0.0224719	0.0222222	0	0	0.257292	0.318403	0.372093	0.403141
82	2002-06-01	D	87.6	43.8	22.6	43.8	20.5	51.3	51.9	27.5	27.8	10.1	9.4	17.9	13.2	4.2	0.5	0.5	0.2	0.2	2.9	71.1	68.5	4.25	5.1	0.43022	0.367188	0.369378	0.109661	0.158967	0.236842	0.266667	0.423179	0.171982	0.200192	0.332935	0.19324	0.244802	0.373695	0.153071	0.0449438	0.0444444	0.011236	0.0204082	0.391465	0.411879	0.389535	0.507853
83	2002-06-01	D	97.35	48	22.65	49.35	24.1	59.95	59.9	31.1	31.15	9.6	9.95	27.1	18.2	6	0.9	0.9	0.4	0.4	3.1	71.1	78.4	5.8	5.95	0.518363	0.369141	0.475598	0.156658	0.226902	0.355263	0.288889	0.526847	0.276765	0.283046	0.396655	0.246143	0.289738	0.352818	0.163153	0.0898876	0.0888889	0.0337079	0.0612245	0.391465	0.476144	0.569767	0.596859
84	2002-06-01	E	114	57.6	30.6	56.4	23.1	89.15	87.2	48.6	47.6	13.1	12.9	52.7	39.6	9.8	2.3	2.4	1.2	1.2	5.5	99.8	95.4	8.2	7.9	0.719832	0.679688	0.610526	0.143603	0.517663	0.605263	0.555556	0.703881	0.568337	0.562739	0.614098	0.503306	0.510396	0.498956	0.217232	0.247191	0.255556	0.123596	0.22449	0.5677	0.586498	0.848837	0.801047
85	2002-06-01	D	105.7	50.6	19.45	55.1	19.1	62.45	62.95	32.3	32.25	9.95	10.05	31.7	21.3	7.1	1	1.1	0.5	0.5	3.8	85.4	91.1	6.95	6.6	0.572928	0.244141	0.585646	0.0913838	0.269022	0.427632	0.366667	0.61563	0.329157	0.306992	0.420948	0.263777	0.304494	0.367432	0.164986	0.101124	0.111111	0.0449438	0.0816327	0.479275	0.558585	0.703488	0.664921
86	2002-06-01	E	89.1	46	22	43.1	19.05	62.9	62.55	34.1	34.2	11.1	11.2	22	18	4.9	0.9	0.9	0.4	0.4	3.1	72.1	71.8	5.3	5.2	0.47639	0.34375	0.355981	0.0907311	0.224185	0.282895	0.288889	0.439128	0.218679	0.311303	0.417762	0.290228	0.330651	0.415449	0.186068	0.0898876	0.0888889	0.0337079	0.0612245	0.397605	0.433301	0.511628	0.518325
87	2002-06-01	D	78.75	39.1	18.9	39.65	17.55	44.2	43.5	21.65	22.6	8.4	8.25	13.4	9.4	3.4	0.3	0.3	0.1	0.1	2.1	59.9	57.6	4.1	4.15	0.331584	0.222656	0.289952	0.0711488	0.107337	0.184211	0.177778	0.32908	0.120729	0.132184	0.266029	0.107274	0.17505	0.302714	0.131989	0.0224719	0.0222222	0	0	0.32269	0.341123	0.372093	0.408377
88	2002-06-01	D	76.4	37.3	20.95	39.1	17.15	39.8	40.15	19.7	19.8	7.5	7.6	11.8	8.7	2.9	0.2	0.2	0.1	0.1	2.2	56.3	54	4.1	3.95	0.293809	0.302734	0.279426	0.0659269	0.0978261	0.151316	0.188889	0.304094	0.102506	0.0900383	0.239347	0.0786187	0.137492	0.265136	0.120073	0.011236	0.0111111	0	0	0.300583	0.317754	0.372093	0.387435
89	2002-06-01	D	107.1	52.7	26.5	54.4	28.4	66.1	67.1	36	35.85	13	13.15	30.1	21.5	6.4	1.1	1.1	0.5	0.5	3.3	80.35	82.55	6.5	6.3	0.616999	0.519531	0.572249	0.212794	0.271739	0.381579	0.311111	0.630516	0.310934	0.341954	0.454002	0.318148	0.352783	0.494781	0.221815	0.11236	0.111111	0.0449438	0.0816327	0.448265	0.503083	0.651163	0.633508
90	2002-06-01	E	92.65	47.5	24.5	45.15	19.2	69	59.9	39.8	38.4	11.4	11.5	24.8	18	5.6	1	1	0.5	0.5	3.3	72.45	79.1	5.5	5.2	0.50787	0.441406	0.395215	0.0926893	0.224185	0.328947	0.311111	0.476874	0.250569	0.369732	0.396655	0.37399	0.386989	0.427975	0.191567	0.101124	0.1	0.0449438	0.0816327	0.399754	0.480688	0.534884	0.518325
91	2002-06-01	E	96.1	49.5	24.85	46.6	21	71.45	71.2	38.2	38.45	10.8	11	29.9	22.2	5.8	1.1	1.1	0.5	0.5	3.1	80.4	75.1	7	7.1	0.549843	0.455078	0.422967	0.116188	0.28125	0.342105	0.288889	0.513557	0.308656	0.393199	0.486659	0.350478	0.387659	0.402923	0.182401	0.11236	0.111111	0.0449438	0.0816327	0.448572	0.454722	0.709302	0.717277
92	2002-06-01	E	88.2	46	23.1	42.2	19.8	61.95	61.5	34.55	33.7	11.3	11.05	21	17.1	4.8	0.9	0.9	0.4	0.4	3.1	76.4	69.4	5.5	5.35	0.47639	0.386719	0.338756	0.100522	0.211957	0.276316	0.288889	0.429559	0.207289	0.302203	0.409399	0.296841	0.323944	0.4238	0.183318	0.0898876	0.0888889	0.0337079	0.0612245	0.42401	0.417722	0.534884	0.534031
93	2002-06-01	E	133.5	70.8	37.1	62.7	88.7	124.5	126.4	76.1	77.1	22.55	22.8	77.5	62.8	13.2	6.9	6.8	4.1	4.1	8.9	116.4	120.5	8.15	8.05	0.996852	0.933594	0.7311	1	0.83288	0.828947	0.933333	0.911217	0.850797	0.901341	0.926324	0.907421	0.906103	0.893528	0.398717	0.764045	0.744444	0.449438	0.816327	0.669635	0.749432	0.843023	0.816754
94	2002-06-01	D	79.75	39.05	19	40.7	17.55	44.2	43.95	22.7	22.7	8.35	8.25	13.5	9.5	3.4	0.3	0.3	0.1	0.1	2.1	59.15	58.3	4.25	4.1	0.330535	0.226563	0.310048	0.0711488	0.108696	0.184211	0.177778	0.339713	0.121868	0.132184	0.269614	0.122704	0.176392	0.300626	0.131989	0.0224719	0.0222222	0	0	0.318084	0.345667	0.389535	0.403141
1	2202-07-01	E	107.35	54.65	28.45	52.7	22.9	80.05	80.55	46.25	46.1	13.25	13.3	37.1	27.2	7.5	1.7	1.6	0.9	0.7	4.5	100.05	93.95	7.6	7.3	0.657922	0.595703	0.539713	0.140992	0.349185	0.453947	0.444444	0.633174	0.390661	0.475575	0.561131	0.468773	0.490275	0.505219	0.224565	0.179775	0.166667	0.0898876	0.122449	0.569235	0.577085	0.77907	0.73822
2	2202-07-01	E	112.4	56.7	30.65	55.7	25.2	83.85	82.1	47.4	45.15	13.9	14	44.2	32.4	8.6	1.7	1.7	0.9	0.9	5.5	55.95	95.9	7.65	7	0.700944	0.681641	0.597129	0.171018	0.419837	0.526316	0.555556	0.686869	0.471526	0.511973	0.573477	0.485672	0.477532	0.532359	0.237397	0.179775	0.177778	0.0898876	0.163265	0.298434	0.589744	0.784884	0.706806
3	2202-07-01	D	101.35	50	24.65	51.35	26.1	61.95	61.9	33.1	33.15	11.6	11.95	27.6	19	6.7	0.9	0.9	0.4	0.4	3.8	74.75	80.55	6	6.5	0.560336	0.447266	0.513876	0.182768	0.237772	0.401316	0.366667	0.569378	0.28246	0.302203	0.412585	0.275533	0.316566	0.436326	0.199817	0.0898876	0.0888889	0.0337079	0.0612245	0.413878	0.490101	0.593023	0.65445
4	2202-07-01	E	114.85	59.5	31	55.35	25.6	88.9	89.2	52.2	52.7	14.8	15	46.1	34.3	8.8	2.3	2.2	1.1	1.1	5.3	102	100	8.15	7.7	0.759706	0.695312	0.590431	0.17624	0.445652	0.539474	0.533333	0.712919	0.493166	0.560345	0.630028	0.556209	0.578806	0.569937	0.255729	0.247191	0.233333	0.11236	0.204082	0.58121	0.616358	0.843023	0.780105
5	2202-07-01	E	113.1	57.75	29.55	55.35	25.55	91.55	56.94	54	30.97	16	10.06	39.9	29.9	9	2.4	0.89	1.2	0.44	5.5	95.85	103.2	7.6	7.9	0.72298	0.638672	0.590431	0.175587	0.38587	0.552632	0.555556	0.694312	0.422551	0.585728	0.373078	0.58266	0.287324	0.620042	0.16517	0.258427	0.0877778	0.123596	0.0693878	0.543445	0.637131	0.77907	0.801047
6	2202-07-01	E	100.9	52	27.1	48.9	23.1	75.5	75.65	42.15	42.25	12.4	12.35	30.5	23.1	6.8	1.3	1.4	0.7	0.7	4.3	81.25	87.3	6.5	6.55	0.602308	0.542969	0.466986	0.143603	0.293478	0.407895	0.422222	0.564593	0.31549	0.431992	0.522103	0.408523	0.438632	0.469729	0.207149	0.134831	0.144444	0.0674157	0.122449	0.453792	0.533918	0.651163	0.659686
7	2202-07-01	D	118.4	59	30.3	59.4	28.35	69.6	69.75	37.8	37.25	13.25	13.25	42.5	28.7	10.5	1.4	1.4	0.7	0.7	6.3	37.6	90.5	6.7	6.65	0.749213	0.667969	0.667943	0.212141	0.369565	0.651316	0.644444	0.750665	0.452164	0.375479	0.47511	0.3446	0.371563	0.505219	0.223648	0.146067	0.144444	0.0674157	0.122449	0.185754	0.55469	0.674419	0.670157
8	2202-07-01	D	95.9	45.45	23.7	50.45	23.7	53.55	53.35	28.45	22.9	9.5	9.05	22.1	15.2	5.8	0.6	0.6	0.3	0.3	3.4	67.05	65.5	5.1	5.05	0.464848	0.410156	0.496651	0.151436	0.186141	0.342105	0.322222	0.51143	0.219818	0.221743	0.344484	0.207201	0.179074	0.348643	0.146654	0.0561798	0.0555556	0.0224719	0.0408163	0.366595	0.392405	0.488372	0.502618
9	2202-07-01	E	100.8	52.7	27.9	48.1	22.2	74.05	71.7	40.55	40.4	12.65	13.25	32.1	23.7	6.1	1.2	1.3	0.6	0.6	3.9	90.25	89.15	6.1	6.1	0.616999	0.574219	0.451675	0.131854	0.30163	0.361842	0.377778	0.56353	0.333713	0.418103	0.490641	0.385011	0.413816	0.480167	0.223648	0.123596	0.133333	0.0561798	0.102041	0.509057	0.545927	0.604651	0.612565
10	2202-07-01	D	98.9	48.5	24.7	50.4	24.5	58.15	58.25	30.6	30.8	10.7	11.05	26.1	18.2	6.7	0.7	0.7	0.4	0.4	4	54.4	83.8	6.5	5.2	0.528856	0.449219	0.495694	0.16188	0.226902	0.401316	0.388889	0.543328	0.265376	0.265805	0.383513	0.238795	0.285044	0.398747	0.183318	0.0674157	0.0666667	0.0337079	0.0612245	0.288916	0.511198	0.651163	0.518325
11	2202-07-01	E	107	55.35	28.75	51.65	22.9	82.65	82.35	49.5	48.3	14.85	14.4	37.3	27.6	7.1	1.9	1.9	0.9	0.9	4.3	104.8	102.85	7.3	7	0.672613	0.607422	0.519617	0.140992	0.35462	0.427632	0.422222	0.629452	0.392938	0.500479	0.575468	0.516532	0.519785	0.572025	0.24473	0.202247	0.2	0.0898876	0.163265	0.598403	0.634859	0.744186	0.706806
12	2202-07-01	E	106.35	54.75	26.5	51.6	22.45	80.1	78.65	45.95	43.6	13.15	13.25	36.1	26.4	7.4	1.7	1.4	9	0.7	4.6	74.05	72.55	7.25	6.8	0.660021	0.519531	0.51866	0.135117	0.338315	0.447368	0.455556	0.622541	0.379271	0.476054	0.545998	0.464364	0.45674	0.501044	0.223648	0.179775	0.144444	1	0.122449	0.409579	0.438169	0.738372	0.685864
13	2202-07-01	E	94.85	46.5	25.25	48.35	21.3	66.1	66.5	35.75	36.35	10.85	11.6	26.9	19.2	6.2	0.9	1	0.4	0.5	3.8	80.8	78.1	6.1	5.95	0.486884	0.470703	0.456459	0.120104	0.240489	0.368421	0.366667	0.500266	0.274487	0.341954	0.449223	0.314475	0.35949	0.40501	0.193401	0.0898876	0.1	0.0337079	0.0816327	0.451029	0.474197	0.604651	0.596859
14	2202-07-01	D	109.15	53.95	27.35	55.2	27.8	64.2	63.8	34.5	34.65	13.05	13	33.6	24	8.9	1.1	1.2	0.6	0.6	5.3	91.45	93.4	6.15	6.55	0.643232	0.552734	0.58756	0.204961	0.305707	0.546053	0.533333	0.652313	0.350797	0.323755	0.427718	0.296106	0.336687	0.496868	0.219065	0.11236	0.122222	0.0561798	0.102041	0.516426	0.573515	0.610465	0.659686
15	2202-07-01	D	106.85	52.85	24.4	54	30.15	64.25	64.25	34.25	34.15	12.3	11.8	31.8	21.2	8.4	1.1	0.9	0.5	0.2	4.9	42.2	79	7.15	7.25	0.620147	0.4375	0.564593	0.23564	0.267663	0.513158	0.488889	0.627858	0.330296	0.324234	0.431302	0.292432	0.32998	0.465553	0.197067	0.11236	0.0888889	0.0449438	0.0204082	0.214001	0.480039	0.726744	0.732984
16	2202-07-01	E	124.65	64.4	33.85	60.25	28.75	107.55	106.9	62.8	63	18.6	18.05	64.7	49	8.9	4	4	2.1	2.2	6.9	91.7	108.85	9	9.6	0.862539	0.806641	0.684211	0.217363	0.64538	0.546053	0.711111	0.817119	0.705011	0.738985	0.771008	0.711976	0.716968	0.728601	0.311641	0.438202	0.433333	0.224719	0.428571	0.517961	0.673807	0.94186	0.979058
17	2202-07-01	D	107.1	52.7	26.5	54.4	28.4	66.1	67.1	36.3	35.85	13	13.45	31.1	22.5	7.4	1.2	1.2	0.6	0.6	4.3	80.35	82.5	6.6	6.45	0.616999	0.519531	0.572249	0.212794	0.285326	0.447368	0.422222	0.630516	0.322323	0.341954	0.454002	0.322557	0.352783	0.494781	0.227314	0.123596	0.122222	0.0561798	0.102041	0.448265	0.502759	0.662791	0.649215
18	2202-07-01	E	103.7	50.45	27	53.25	24.05	81.65	80.8	45.3	44.9	13.3	13.3	33.4	24.5	7.5	1.5	1.5	0.8	0.8	4.8	46.7	94.45	6.95	7	0.56978	0.539062	0.550239	0.156005	0.3125	0.453947	0.477778	0.594365	0.348519	0.4909	0.563122	0.454813	0.474178	0.507307	0.224565	0.157303	0.155556	0.0786517	0.142857	0.241633	0.580331	0.703488	0.706806
19	2202-07-01	E	118.6	59.8	32.8	58.8	25	91.15	89.25	50.8	49.8	15.05	14.7	53.7	40.7	10.8	2.5	2.4	1.3	1.2	6.5	102.55	99.25	8.35	7.3	0.766002	0.765625	0.656459	0.168407	0.532609	0.671053	0.666667	0.752791	0.579727	0.581897	0.630426	0.535636	0.539906	0.580376	0.250229	0.269663	0.255556	0.134831	0.22449	0.584587	0.61149	0.866279	0.73822
20	2202-07-01	E	120.1	61.8	33.35	58.3	26.7	100.2	99.15	57.9	57.55	16.4	16.5	57.6	43.2	10.9	3	3	1.6	1.6	6.7	117.6	100.6	8.2	7.45	0.807975	0.787109	0.64689	0.190601	0.566576	0.677632	0.688889	0.76874	0.624146	0.668582	0.709279	0.639971	0.643863	0.636743	0.283226	0.325843	0.322222	0.168539	0.306122	0.677003	0.620253	0.848837	0.753927
21	2202-07-01	E	103.55	51.7	29.35	51.85	23.35	80.9	56.94	45.8	30.97	13.75	10.06	32.9	22.7	7.3	1.8	0.89	0.9	0.44	4.3	59.45	84.35	6.05	6.45	0.596013	0.630859	0.523445	0.146867	0.288043	0.440789	0.422222	0.59277	0.342825	0.483716	0.373078	0.46216	0.287324	0.526096	0.16517	0.191011	0.0877778	0.0898876	0.0693878	0.319926	0.514768	0.598837	0.649215
22	2202-07-01	E	93.75	48.2	25.2	45.55	20.5	67.05	46.05	37.45	22.6	11.3	6.3	23.8	17	5.1	1	0.3	0.5	0.1	3	83.35	83.9	6.05	5.75	0.52256	0.46875	0.402871	0.109661	0.210598	0.296053	0.277778	0.48857	0.23918	0.351054	0.28634	0.339456	0.17505	0.4238	0.096242	0.101124	0.0222222	0.0449438	0	0.466687	0.511847	0.598837	0.575916
23	2202-07-01	D	108.5	51.4	27.65	57.1	30.7	68.65	63	37.7	38.05	13.8	13.6	36.8	25.7	8.8	1.4	1.4	0.7	0.7	5.2	82.1	74.45	6.05	6.65	0.589717	0.564453	0.623923	0.24282	0.328804	0.539474	0.522222	0.645401	0.387244	0.366379	0.421346	0.34313	0.382294	0.528184	0.230064	0.146067	0.144444	0.0674157	0.122449	0.459011	0.450503	0.598837	0.670157
24	2202-07-01	E	104.85	51.3	27.2	53.55	23.1	78.95	79.45	45.45	46	14.4	13.6	35.6	26.1	7.8	1.8	1.7	0.9	0.9	4.6	93.8	44.45	7.1	6.5	0.587618	0.546875	0.555981	0.143603	0.334239	0.473684	0.455556	0.606592	0.373576	0.465038	0.55237	0.457017	0.488934	0.553236	0.230064	0.191011	0.177778	0.0898876	0.163265	0.530857	0.255761	0.72093	0.65445
25	2202-07-01	E	110.5	55.05	29.6	55.45	23.15	81	81.65	43.9	43.85	14.05	14.1	45.1	31.7	9.3	1.6	1.7	0.8	0.8	5.7	103.55	100.1	7.5	6.75	0.666317	0.640625	0.592344	0.144256	0.410326	0.572368	0.577778	0.666667	0.481777	0.484674	0.569892	0.43424	0.460094	0.538622	0.23923	0.168539	0.177778	0.0786517	0.142857	0.590728	0.617007	0.767442	0.680628
26	2202-07-01	E	96.65	49.5	26.5	47.15	21.2	71	57.1	39.85	28.95	11.5	7.1	24.8	18	5.6	1	0.4	0.5	0.2	3.3	72.45	83.1	5.85	5.35	0.549843	0.519531	0.433493	0.118799	0.224185	0.328947	0.311111	0.519405	0.250569	0.388889	0.374353	0.374724	0.260228	0.43215	0.110907	0.101124	0.0333333	0.0449438	0.0204082	0.399754	0.506654	0.575581	0.534031
27	2202-07-01	D	103.6	50.1	22	53.5	25.7	59.1	53.45	31.2	30.75	11.25	11.15	29.2	20.2	7.4	0.8	0.8	0.4	0.4	4.6	71.05	71.25	6.45	6.45	0.562434	0.34375	0.555024	0.177546	0.254076	0.447368	0.455556	0.593301	0.300683	0.274904	0.345281	0.247612	0.284373	0.421712	0.185151	0.0786517	0.0777778	0.0337079	0.0612245	0.391158	0.429731	0.645349	0.649215
28	2202-07-01	E	96.4	50.5	25.75	49.5	20.5	65.6	66.95	36.2	35.6	11.45	12.1	25.6	18.9	5.3	0.8	0.9	0.4	0.4	3.4	84.4	81.9	6.6	5.8	0.570829	0.490234	0.478469	0.109661	0.236413	0.309211	0.322222	0.516746	0.259681	0.337165	0.452808	0.321087	0.34943	0.430063	0.202566	0.0786517	0.0888889	0.0337079	0.0612245	0.473135	0.498864	0.662791	0.581152
29	2202-07-01	E	104	52.5	26.65	51.5	23	74.05	74	41.65	39.25	12.2	13.85	31	22	7	1.3	1.4	0.6	0.7	4.4	88.25	32.2	6.6	6.35	0.612802	0.525391	0.516746	0.142298	0.278533	0.421053	0.433333	0.597554	0.321185	0.418103	0.508961	0.401176	0.39839	0.461378	0.234647	0.134831	0.144444	0.0561798	0.122449	0.496776	0.176241	0.662791	0.638743
30	2202-07-01	D	99.6	48.75	24.05	50.85	23.6	55.05	55.6	29.5	29.2	10.6	10.7	25.5	17.7	6.8	0.7	0.7	0.3	0.3	4.2	67.55	56.65	5.15	5.1	0.534103	0.423828	0.504306	0.150131	0.220109	0.407895	0.411111	0.550771	0.258542	0.236111	0.362405	0.22263	0.263581	0.394572	0.176902	0.0674157	0.0666667	0.0224719	0.0408163	0.369665	0.334956	0.494186	0.507853
31	2202-07-01	D	85.55	42.75	20.4	42.8	24.15	47.55	47.8	26.15	23.5	4.65	8.2	17	10.9	4.6	0.4	0.4	0.2	0.2	2.9	62.3	70.75	4.95	4.45	0.408185	0.28125	0.350239	0.157311	0.127717	0.263158	0.266667	0.401382	0.161731	0.164272	0.300279	0.173402	0.187123	0.146138	0.131072	0.0337079	0.0333333	0.011236	0.0204082	0.337427	0.426485	0.47093	0.439791
32	2202-07-01	D	103.2	50.75	21.65	52.45	28.3	61.45	61.85	32.7	32.55	12.05	12.4	30.8	21.4	7.4	0.9	0.9	0.4	0.4	4.6	79.05	75.7	6.5	6.5	0.576076	0.330078	0.534928	0.211488	0.27038	0.447368	0.455556	0.589048	0.318907	0.297414	0.412186	0.269655	0.308518	0.455115	0.208066	0.0898876	0.0888889	0.0337079	0.0612245	0.440282	0.458617	0.651163	0.65445
33	2202-07-01	D	127.1	62.9	31.4	64.2	34.9	74.95	77.7	40.85	41.05	14.4	14.6	49.8	34.8	12.9	1.6	1.7	0.8	0.8	8.3	109	98	7.75	7.25	0.83106	0.710938	0.759809	0.29765	0.452446	0.809211	0.866667	0.843169	0.535308	0.426724	0.538431	0.38942	0.422535	0.553236	0.248396	0.168539	0.177778	0.0786517	0.142857	0.624194	0.603376	0.796512	0.732984
34	2202-07-01	D	114.05	54.95	29.75	59.1	31.1	74	71.55	39.25	39.35	13.95	13.85	41.7	29.6	9.9	1.4	1.4	0.7	0.7	5.7	81.1	97.55	7.9	7.45	0.664218	0.646484	0.662201	0.248042	0.381793	0.611842	0.577778	0.704413	0.443052	0.417625	0.489446	0.365907	0.399732	0.534447	0.234647	0.146067	0.144444	0.0674157	0.122449	0.452871	0.600454	0.813953	0.753927
35	2202-07-01	D	109.7	52.6	21.45	57.1	21.7	64.45	64.95	34.3	34.25	11.95	12.05	32.7	23.3	8.1	1	1.1	0.5	0.5	4.8	85.65	85.45	7	6.6	0.6149	0.322266	0.623923	0.125326	0.296196	0.493421	0.477778	0.658161	0.340547	0.326149	0.436878	0.293167	0.331321	0.450939	0.20165	0.101124	0.111111	0.0449438	0.0816327	0.480811	0.521908	0.709302	0.664921
36	2202-07-01	E	112.55	58.2	29	54.35	24.25	91.55	92.05	52.35	53.1	13.4	14.65	39.9	29.6	7.9	1.7	2.3	0.6	1	4.9	113.55	112.2	7.5	7.55	0.732424	0.617188	0.571292	0.158616	0.381793	0.480263	0.488889	0.688464	0.422551	0.585728	0.652728	0.558413	0.584172	0.511482	0.249313	0.179775	0.244444	0.0561798	0.183673	0.652134	0.695553	0.767442	0.764398
37	2202-07-01	E	101.6	50.65	31.3	50.95	24.7	86.45	86.4	50.2	49.5	13.65	14.1	45.2	33.5	9.6	2.2	2.3	1.3	1.3	5.9	111.75	113.25	6.95	6.35	0.573977	0.707031	0.50622	0.164491	0.434783	0.592105	0.6	0.572036	0.482916	0.536877	0.607726	0.526819	0.535882	0.521921	0.23923	0.235955	0.244444	0.134831	0.244898	0.641081	0.702369	0.703488	0.638743
38	2202-07-01	E	99.6	51.3	26.4	48.3	22.05	77.5	77	43.85	43.25	12.9	12.7	30.5	23.1	6.1	1.5	1.5	0.8	0.8	3.6	81.05	80.1	6.8	6.45	0.587618	0.515625	0.455502	0.129896	0.293478	0.361842	0.344444	0.550771	0.31549	0.451149	0.532855	0.433505	0.452046	0.490605	0.213566	0.157303	0.155556	0.0786517	0.142857	0.452564	0.487179	0.686047	0.649215
39	2202-07-01	E	93.05	46.3	25.25	46.75	20.85	68.35	69	38	37.8	12.2	12.2	26.5	19.6	5.4	1.1	1.1	0.6	0.6	3.3	80.25	81.95	5.95	6.25	0.482686	0.470703	0.425837	0.11423	0.245924	0.315789	0.311111	0.481127	0.269932	0.363506	0.469136	0.347539	0.37894	0.461378	0.2044	0.11236	0.111111	0.0561798	0.102041	0.447651	0.499189	0.587209	0.628272
40	2202-07-01	E	100.25	51.5	26.85	48.75	23	72.45	73.3	40.25	40.45	12.8	12.8	30.9	23.2	6.8	1.3	1.3	0.7	0.7	4.1	81.75	85.55	7.15	7.4	0.591815	0.533203	0.464115	0.142298	0.294837	0.407895	0.4	0.557682	0.320046	0.402778	0.503385	0.380602	0.414487	0.48643	0.215399	0.134831	0.133333	0.0674157	0.122449	0.456862	0.522558	0.726744	0.748691
41	2202-07-01	D	100.8	49.6	24.9	51.2	26.65	57.45	56.8	30.3	29.65	11.05	11.1	26.7	18.5	6.7	0.7	0.7	0.3	0.3	4.1	81.1	82.7	6.3	5.35	0.551941	0.457031	0.511005	0.189948	0.230978	0.401316	0.4	0.56353	0.27221	0.2591	0.371963	0.234386	0.269618	0.413361	0.184235	0.0674157	0.0666667	0.0224719	0.0408163	0.452871	0.504057	0.627907	0.534031
42	2202-07-01	D	97.4	48.2	23.4	49.2	24	53.05	58.35	31.05	30.75	10.65	10.5	23.7	16.6	6.2	0.7	0.7	0.3	0.3	3.6	72.6	71.85	5.5	6.1	0.52256	0.398438	0.472727	0.155352	0.205163	0.368421	0.344444	0.527379	0.238041	0.216954	0.384309	0.245408	0.284373	0.39666	0.173236	0.0674157	0.0666667	0.0224719	0.0408163	0.400675	0.433625	0.534884	0.612565
43	2202-07-01	D	104.5	51.4	27	53.1	25.4	68.65	69	37.7	38.05	13.8	13.6	28.3	19.5	7.5	1.4	1.4	0.7	0.7	4.7	91	60	6	6.05	0.589717	0.539062	0.547368	0.173629	0.244565	0.453947	0.466667	0.602871	0.290433	0.366379	0.469136	0.34313	0.382294	0.528184	0.230064	0.146067	0.144444	0.0674157	0.122449	0.513663	0.356702	0.593023	0.60733
44	2202-07-01	E	99.5	49.3	27.35	50.2	22.85	77.15	78.1	42.4	41.3	12.65	12.5	31.2	22.5	6.9	1.3	1.3	0.7	0.7	4.1	91.5	92.45	5.7	5.95	0.545645	0.552734	0.491866	0.140339	0.285326	0.414474	0.4	0.549708	0.323462	0.447797	0.541617	0.412197	0.425889	0.480167	0.209899	0.134831	0.133333	0.0674157	0.122449	0.516733	0.567348	0.55814	0.596859
45	2202-07-01	E	112.8	58.2	28.65	54.6	24.3	93.6	93.95	54.2	54.75	18.05	18	49.4	36.2	8.8	3.1	3	1.6	1.6	5.5	91.05	111.95	7.15	6.4	0.732424	0.603516	0.576077	0.159269	0.471467	0.539474	0.555556	0.691122	0.530752	0.605364	0.667861	0.585599	0.606304	0.705637	0.310724	0.337079	0.322222	0.168539	0.306122	0.51397	0.693931	0.726744	0.643979
46	2202-07-01	E	119.05	61.15	32.25	57.9	26.1	95.95	95.5	55.35	55.85	16.15	16.2	51.9	39.4	10.4	2.8	2.8	1.6	1.6	6.7	126.25	105.5	8.4	7.55	0.794334	0.744141	0.639234	0.182768	0.514946	0.644737	0.688889	0.757576	0.559226	0.627874	0.680207	0.602498	0.62106	0.626305	0.277727	0.303371	0.3	0.168539	0.306122	0.73012	0.652061	0.872093	0.764398
47	2202-07-01	E	98.95	50.1	26.15	48.85	21.95	71.7	72.85	41.4	40.6	12.6	12.5	29.5	19.9	6.7	1.2	1.2	0.6	0.6	4.3	92.15	87.25	6.85	5.05	0.562434	0.505859	0.466029	0.12859	0.25	0.401316	0.422222	0.54386	0.3041	0.395594	0.499801	0.397502	0.416499	0.478079	0.209899	0.123596	0.122222	0.0561798	0.102041	0.520725	0.533593	0.69186	0.502618
48	2202-07-01	E	114.85	59.1	31.4	55.75	25.8	93	56.94	52.3	30.97	15.85	10.06	44.6	34.3	9.2	2.7	0.89	1.5	0.44	5.5	105.75	101.45	7.3	7	0.751312	0.710938	0.598086	0.178851	0.445652	0.565789	0.555556	0.712919	0.476082	0.599617	0.373078	0.557678	0.287324	0.613779	0.16517	0.292135	0.0877778	0.157303	0.0693878	0.604237	0.625771	0.744186	0.706806
49	2202-07-01	E	111.4	59.9	29.2	51.5	24.5	88.6	88.9	55.65	52.2	16.5	14.8	43.5	30.5	9	2.5	2.3	1.5	1.3	5.8	123.1	123	7.25	7.3	0.768101	0.625	0.516746	0.16188	0.394022	0.552632	0.588889	0.676236	0.463554	0.557471	0.627638	0.606907	0.572099	0.640919	0.252062	0.269663	0.244444	0.157303	0.244898	0.710777	0.76566	0.738372	0.73822
50	2202-07-01	E	124.7	64.65	32.65	60.05	26.5	104.75	104	62.25	62.1	19.1	19.25	63.9	47.9	11.6	4.3	4.3	2.1	2.1	7.3	52.25	124.75	7.95	7.35	0.867786	0.759766	0.680383	0.18799	0.630435	0.723684	0.755556	0.81765	0.6959	0.712165	0.747909	0.703894	0.704896	0.749478	0.333639	0.47191	0.466667	0.224719	0.408163	0.275714	0.77702	0.819767	0.743455
51	2202-07-01	E	119.25	60.45	32.65	58.8	25.4	94.1	95.25	53.5	54.55	14.85	14.7	53.8	40.2	10.8	2.4	2.4	1.2	1.2	6.6	92.35	59.75	8.95	8.2	0.779643	0.759766	0.656459	0.173629	0.525815	0.671053	0.677778	0.759702	0.580866	0.610153	0.678216	0.575312	0.603622	0.572025	0.250229	0.258427	0.255556	0.123596	0.22449	0.521953	0.35508	0.936047	0.832461
52	2202-07-01	D	121.6	60.35	30.4	61.25	30.65	75.95	75.35	39.55	39.2	12.5	12.2	45.1	32.4	11	1.1	1.1	0.6	0.6	6.9	97.6	103.6	7.95	7.65	0.777545	0.671875	0.703349	0.242167	0.419837	0.684211	0.711111	0.784689	0.481777	0.436303	0.519713	0.370316	0.39772	0.473904	0.2044	0.11236	0.111111	0.0561798	0.102041	0.554191	0.639727	0.819767	0.774869
53	2202-07-01	D	101.9	48.15	26.05	53.75	27.6	61.55	61	32.35	32.6	11.1	11.1	29.5	20.3	7.8	0.8	0.8	0.4	0.4	4.4	78.05	77.4	6.9	6.5	0.521511	0.501953	0.559809	0.20235	0.255435	0.473684	0.433333	0.575226	0.3041	0.298372	0.405416	0.264511	0.309188	0.415449	0.184235	0.0786517	0.0777778	0.0337079	0.0612245	0.434142	0.469653	0.697674	0.65445
54	2202-07-01	D	89.75	43.8	22.65	45.95	21.1	53.6	53.45	28.9	28.7	10.45	10.3	20.1	14.3	5.2	0.6	0.6	0.3	0.3	3.1	75.05	59.65	5.15	5.75	0.43022	0.369141	0.410526	0.117493	0.173913	0.302632	0.288889	0.446039	0.197039	0.222222	0.345281	0.213813	0.256875	0.388309	0.169569	0.0561798	0.0555556	0.0224719	0.0408163	0.41572	0.35443	0.494186	0.575916
55	2202-07-01	D	97.35	47.55	24.45	49.8	25.5	58.85	58.95	31.8	32.15	11.65	11.5	24.7	17.2	6.5	0.8	0.8	0.4	0.4	3.9	58.9	61.82	5.55	6	0.508919	0.439453	0.484211	0.174935	0.213315	0.388158	0.377778	0.526847	0.249431	0.27251	0.389088	0.256429	0.303152	0.438413	0.191567	0.0786517	0.0777778	0.0337079	0.0612245	0.316549	0.368517	0.540698	0.602094
56	2202-07-01	D	90.55	44.05	22.3	46.5	20.9	56.5	56.35	30.85	30.35	10.5	10.6	19.5	12.9	5	0.7	0.7	0.3	0.3	2.9	50.4	40.45	5.3	5.05	0.435467	0.355469	0.421053	0.114883	0.154891	0.289474	0.266667	0.454545	0.190205	0.25	0.368379	0.242469	0.279007	0.390397	0.175069	0.0674157	0.0666667	0.0224719	0.0408163	0.264354	0.229796	0.511628	0.502618
57	2202-07-01	D	93.7	45.3	22.2	48.4	24.65	54.05	54.5	28.75	29.05	9.3	9.3	20.6	13.8	5.6	0.6	0.6	0.3	0.3	3.3	77.3	78.65	5.75	5.5	0.4617	0.351562	0.457416	0.163838	0.16712	0.328947	0.311111	0.488038	0.202733	0.226533	0.353644	0.211609	0.261569	0.340292	0.151237	0.0561798	0.0555556	0.0224719	0.0408163	0.429536	0.477767	0.563953	0.549738
58	2202-07-01	D	75.7	37.1	19.5	38.6	19.05	40.25	40.15	19.85	20.3	7.25	7.5	11.7	7.7	3.5	0.3	0.3	0.1	0.1	2	58	57.6	4.35	4.1	0.289612	0.246094	0.269856	0.0907311	0.0842391	0.190789	0.166667	0.296651	0.101367	0.0943487	0.239347	0.0808229	0.144199	0.254697	0.11824	0.0224719	0.0222222	0	0	0.311022	0.341123	0.401163	0.403141
59	2202-07-01	E	87.95	44.55	22	43.4	19.05	60.15	60.15	32.85	33.45	10.5	10.1	19.4	14.1	4.7	0.7	0.7	0.3	0.3	3.2	58.7	64.35	5.4	5	0.44596	0.34375	0.361722	0.0907311	0.171196	0.269737	0.3	0.426901	0.189066	0.284962	0.398646	0.271859	0.32059	0.390397	0.165903	0.0674157	0.0666667	0.0224719	0.0408163	0.315321	0.38494	0.523256	0.497382
60	2202-07-01	D	83.95	40.65	20.55	43.3	19.5	47.8	40.3	23.5	17.7	8.2	5.75	14.8	9.3	4.6	0.4	0.1	0.2	0.1	2.8	64.9	64.5	4.85	4.35	0.364113	0.287109	0.359809	0.0966057	0.105978	0.263158	0.255556	0.38437	0.136674	0.166667	0.240542	0.13446	0.109323	0.294363	0.0861595	0.0337079	0	0.011236	0	0.353393	0.385914	0.459302	0.429319
61	2202-07-01	E	91.95	46.6	23.3	44.95	18.95	60.45	60.75	32.4	32.7	8.75	9.65	20.8	14.7	4.8	0.6	0.6	0.3	0.3	2.9	88.85	63.75	5.25	5.4	0.488982	0.394531	0.391388	0.0894256	0.179348	0.276316	0.266667	0.469431	0.205011	0.287835	0.403425	0.265246	0.31053	0.317328	0.157654	0.0561798	0.0555556	0.0224719	0.0408163	0.500461	0.381045	0.505814	0.539267
62	2202-07-01	D	93.7	45.65	23.45	48.05	23.6	53.8	53.45	28.1	28.7	10.5	10.3	21.2	13.3	6	0.6	0.6	0.3	0.3	3.9	73.15	76	4.6	5.1	0.469045	0.400391	0.450718	0.150131	0.160326	0.355263	0.377778	0.488038	0.209567	0.224138	0.345281	0.202057	0.256875	0.390397	0.169569	0.0561798	0.0555556	0.0224719	0.0408163	0.404053	0.460565	0.430233	0.507853
63	2202-07-01	D	87.2	42.7	20.8	44.5	23.9	47.45	51.25	23.4	26.8	8.1	10.2	17.4	11.5	4.7	0.3	0.5	0.1	0.3	2.8	61.7	67.8	5.3	5.75	0.407135	0.296875	0.382775	0.154047	0.13587	0.269737	0.255556	0.418926	0.166287	0.163314	0.327758	0.13299	0.231388	0.290188	0.167736	0.0224719	0.0444444	0	0.0408163	0.333743	0.407335	0.511628	0.575916
64	2202-07-01	D	99.7	48.1	21.5	51.6	24.4	55.05	56.2	29.5	29.45	10.6	10.65	25.4	16.5	6.7	0.7	0.6	0.3	0.3	4.1	63.8	71.6	5.4	6.05	0.520462	0.324219	0.51866	0.160574	0.203804	0.401316	0.4	0.551834	0.257403	0.236111	0.367184	0.22263	0.266935	0.394572	0.175985	0.0674157	0.0555556	0.0224719	0.0408163	0.346638	0.432003	0.523256	0.60733
65	2202-07-01	D	87.25	41.25	22.8	46	20.8	49.15	49.1	20.5	25.5	9.85	10	18.8	12.5	5	0.5	0.6	0.2	0.3	3.2	57.25	21.35	5.05	5.25	0.376705	0.375	0.411483	0.113577	0.149457	0.289474	0.3	0.419458	0.182232	0.179598	0.310633	0.0903747	0.21395	0.363257	0.16407	0.0449438	0.0555556	0.011236	0.0408163	0.306417	0.10581	0.482558	0.52356
66	2202-07-01	D	94.65	46.15	23.55	48.5	22.3	53.3	53.1	28.1	27.5	10.05	10	21	14.6	5.5	0.6	0.5	0.3	0.3	3.4	62.25	70	5.65	6	0.479538	0.404297	0.45933	0.133159	0.177989	0.322368	0.322222	0.498139	0.207289	0.219349	0.342493	0.202057	0.240778	0.371608	0.16407	0.0561798	0.0444444	0.0224719	0.0408163	0.33712	0.421616	0.552326	0.602094
67	2202-07-01	D	96.75	47.85	23.2	48.9	24	55.85	53.45	29.5	28.2	10.45	8.95	20.9	14	5.6	0.6	0.6	0.3	0.3	3.7	65.45	51.6	5.1	5.05	0.515215	0.390625	0.466986	0.155352	0.169837	0.328947	0.355556	0.520468	0.20615	0.243774	0.345281	0.22263	0.250168	0.388309	0.144821	0.0561798	0.0555556	0.0224719	0.0408163	0.35677	0.302175	0.488372	0.502618
68	2202-07-01	E	80.55	40.55	20.25	40	16.95	55.35	53.45	23.05	28.2	8.6	8.95	16.2	11.2	3.8	0.5	0.5	0.2	0.2	2	61.85	62.6	4.6	5.25	0.362015	0.275391	0.296651	0.0633159	0.131793	0.210526	0.166667	0.348219	0.15262	0.238985	0.345281	0.127847	0.250168	0.311065	0.144821	0.0449438	0.0444444	0.011236	0.0204082	0.334664	0.37358	0.430233	0.52356
69	2202-07-01	E	84.3	42.2	23.05	42.1	18.35	56.9	57.6	31.3	31	9.85	9.8	17.5	11.8	3.9	0.5	0.5	0.3	0.3	2.5	24.65	65.2	5.4	5.4	0.396642	0.384766	0.336842	0.0815927	0.139946	0.217105	0.222222	0.388091	0.167426	0.253831	0.378335	0.249082	0.287726	0.363257	0.160403	0.0449438	0.0444444	0.0224719	0.0408163	0.106233	0.390458	0.523256	0.539267
70	2202-07-01	E	90.6	45	23.3	45.6	20.15	62.05	61.9	34.3	33.1	11.3	11.6	21.9	15.5	5.3	0.9	0.9	0.5	0.5	3.2	55.25	73.5	6.3	5.7	0.455404	0.394531	0.403828	0.105091	0.190217	0.309211	0.3	0.455077	0.21754	0.303161	0.412585	0.293167	0.315895	0.4238	0.193401	0.0898876	0.0888889	0.0449438	0.0816327	0.294136	0.444336	0.627907	0.570681
71	2202-07-01	D	110.2	52.45	26.75	57.75	31.3	69.15	69.6	38.85	38.65	12.95	13.25	35	24.6	9.2	1.2	1.3	0.6	0.6	5.5	68.85	85.2	7	7.05	0.611752	0.529297	0.636364	0.250653	0.313859	0.565789	0.555556	0.663477	0.366743	0.371169	0.473915	0.360029	0.390342	0.492693	0.223648	0.123596	0.133333	0.0561798	0.102041	0.377648	0.520286	0.709302	0.712042
72	2202-07-01	E	106.55	52.8	28.9	53.75	22.9	72.1	73.95	40.15	40.85	12.75	12.8	36	26.4	8.2	1.4	1.4	0.7	0.7	5	77.45	84.4	6.6	6.25	0.619098	0.613281	0.559809	0.140992	0.338315	0.5	0.5	0.624668	0.378132	0.399425	0.508562	0.379133	0.419852	0.484342	0.215399	0.146067	0.144444	0.0674157	0.122449	0.430457	0.515093	0.662791	0.628272
73	2202-07-01	E	116.55	60.85	31.3	55.7	25.2	95.4	93.5	54.5	54.65	12	11.5	51	38.1	9.6	3.1	3.1	1.7	1.7	5.9	112.2	114.15	7.25	7.9	0.788038	0.707031	0.597129	0.171018	0.497283	0.592105	0.6	0.730994	0.548975	0.622605	0.664277	0.590007	0.604963	0.453027	0.191567	0.337079	0.333333	0.179775	0.326531	0.643844	0.708212	0.738372	0.801047
74	2202-07-01	E	104.85	54	27.55	50.85	21.75	76.45	76.4	42.4	42.3	12.25	12.4	33.3	25.1	6.8	1.3	1.3	0.7	0.7	4	99.95	61.65	7.05	7.1	0.644281	0.560547	0.504306	0.125979	0.320652	0.407895	0.388889	0.606592	0.34738	0.441092	0.528076	0.412197	0.439302	0.463466	0.208066	0.134831	0.133333	0.0674157	0.122449	0.568621	0.367413	0.715116	0.717277
75	2202-07-01	E	103.3	53	27.3	50.3	23.65	77.8	77.5	43.15	43.15	13.7	13.7	35	26.1	7.4	1.6	1.6	0.8	0.8	4.4	92.45	61	7.55	7.25	0.623295	0.550781	0.49378	0.150783	0.334239	0.447368	0.433333	0.590112	0.366743	0.454023	0.536838	0.423218	0.450704	0.524008	0.231897	0.168539	0.166667	0.0786517	0.142857	0.522567	0.363194	0.773256	0.732984
76	2202-07-01	D	114.4	55.8	29.1	58.6	31.35	68	68.6	36.25	36.8	12.4	12.7	37.8	25.8	10.2	1	1	0.5	0.5	6.3	70.05	61.82	7.3	7.25	0.682057	0.621094	0.652632	0.251305	0.330163	0.631579	0.644444	0.708134	0.398633	0.360153	0.46595	0.321822	0.365526	0.469729	0.213566	0.101124	0.1	0.0449438	0.0816327	0.385017	0.368517	0.744186	0.732984
77	2202-07-01	E	107.5	54.7	28.5	52.65	22.85	80.1	80.6	46.3	46.1	13.25	13.3	37.5	27.3	7.8	1.7	1.7	0.9	0.9	4.5	100	97.6	7.6	7.3	0.658972	0.597656	0.538756	0.140339	0.350543	0.473684	0.444444	0.634769	0.395216	0.476054	0.561529	0.469508	0.490275	0.505219	0.224565	0.179775	0.177778	0.0898876	0.163265	0.568928	0.600779	0.77907	0.73822
78	2202-07-01	E	114.85	59.5	31	55.4	25.7	89	89.2	52.1	52.5	15	14.7	46.3	34.5	9	2.3	2.2	1.1	1.1	5.3	102	102.65	8.1	7.6	0.759706	0.695312	0.591388	0.177546	0.44837	0.552632	0.533333	0.712919	0.495444	0.561303	0.630028	0.554739	0.576123	0.578288	0.250229	0.247191	0.233333	0.11236	0.204082	0.58121	0.633561	0.837209	0.769634
79	2202-07-01	E	107	55.35	28.8	51.7	23.1	82.7	82.35	49.5	49.1	14.9	14.5	37.5	27.8	7.1	1.9	1.9	0.9	0.9	4.3	104	102.85	7.2	7.25	0.672613	0.609375	0.520574	0.143603	0.357337	0.427632	0.422222	0.629452	0.395216	0.500958	0.575468	0.516532	0.530516	0.574113	0.246563	0.202247	0.2	0.0898876	0.163265	0.593491	0.634859	0.732558	0.732984
80	2202-07-01	D	109.2	53.8	27.5	55.5	27.1	64.4	63.8	34.5	34.65	13.1	13.9	33.8	24.2	8.9	1.1	1.2	0.6	0.6	5.3	91.4	99.4	6.15	6.55	0.640084	0.558594	0.593301	0.195822	0.308424	0.546053	0.533333	0.652844	0.353075	0.32567	0.427718	0.296106	0.336687	0.498956	0.235564	0.11236	0.122222	0.0561798	0.102041	0.516119	0.612463	0.610465	0.659686
81	2202-07-01	D	87.25	43.1	20.9	44.6	24	48.1	50.1	23.5	25.7	9.5	10	17.9	11.9	4.7	0.5	0.5	0.2	0.2	2.8	66.4	99.5	5.7	5.3	0.41553	0.300781	0.384689	0.155352	0.141304	0.269737	0.255556	0.419458	0.171982	0.16954	0.318598	0.13446	0.216633	0.348643	0.16407	0.0449438	0.0444444	0.011236	0.0204082	0.362604	0.613113	0.55814	0.528796
82	2202-07-01	D	85.7	42.9	20.5	42.9	24.3	47.8	47.9	26.3	25.1	7.7	8.2	17.5	11.4	4.6	0.4	0.4	0.2	0.2	2.9	62.5	70	4.95	4.45	0.411333	0.285156	0.352153	0.159269	0.134511	0.263158	0.266667	0.402977	0.167426	0.166667	0.301075	0.175606	0.208585	0.273486	0.131072	0.0337079	0.0333333	0.011236	0.0204082	0.338655	0.421616	0.47093	0.439791
83	2202-07-01	E	110.6	55.15	29.7	55.6	23.3	81.1	81.65	44	43.9	14.5	14.1	45.4	32	9.3	1.6	1.6	0.8	0.8	5.7	103.4	100.05	7.5	6.75	0.668416	0.644531	0.595215	0.146214	0.414402	0.572368	0.577778	0.66773	0.485194	0.485632	0.569892	0.435709	0.460765	0.557411	0.23923	0.168539	0.166667	0.0786517	0.142857	0.589807	0.616683	0.767442	0.680628
84	2202-07-01	E	103.4	54	27.5	50.4	23.7	77.9	77.6	43.25	43.3	13.9	13.7	35.3	26.4	7.4	1.6	1.6	0.8	0.8	4.4	92.4	60	7.55	7.3	0.644281	0.558594	0.495694	0.151436	0.338315	0.447368	0.433333	0.591175	0.370159	0.454981	0.537634	0.424688	0.452716	0.532359	0.231897	0.168539	0.166667	0.0786517	0.142857	0.52226	0.356702	0.773256	0.73822
85	2202-07-01	D	87.3	41.5	22.9	46.1	20.9	49.25	49.1	21	25.5	9.8	10	19	12.7	5	0.5	0.6	0.2	0.3	3.2	57.3	21.1	5.05	0.25	0.381952	0.378906	0.413397	0.114883	0.152174	0.289474	0.3	0.419989	0.18451	0.180556	0.310633	0.0977223	0.21395	0.361169	0.16407	0.0449438	0.0555556	0.011236	0.0408163	0.306724	0.104187	0.482558	0
86	2202-07-01	E	80.5	40.6	20.3	40.1	16.7	55.4	54.15	29.15	29	8.65	9	16.4	11.4	3.8	0.5	0.5	0.2	0.2	2	61.95	62.9	4.6	5.55	0.363064	0.277344	0.298565	0.0600522	0.134511	0.210526	0.166667	0.347687	0.154897	0.239464	0.350856	0.217487	0.260899	0.313152	0.145738	0.0449438	0.0444444	0.011236	0.0204082	0.335278	0.375527	0.430233	0.554974
87	2202-07-01	D	75.8	37.2	19.6	38.7	19.15	40.35	40.25	19.5	20.35	7.8	7.55	11.9	7.9	3.5	0.3	0.3	0.1	0.1	2	58	57.6	4.35	4.1	0.29171	0.25	0.27177	0.0920366	0.0869565	0.190789	0.166667	0.297714	0.103645	0.0953065	0.240143	0.0756796	0.144869	0.277662	0.119157	0.0224719	0.0222222	0	0	0.311022	0.341123	0.401163	0.403141
88	2202-07-01	D	87.3	42.9	20.9	44.6	24	47.5	51.35	23.5	26.8	8.1	10.15	17.6	11.7	4.7	0.3	0.5	0.1	0.2	2.8	61.1	62.5	5.3	5.75	0.411333	0.300781	0.384689	0.155352	0.138587	0.269737	0.255556	0.419989	0.168565	0.163793	0.328554	0.13446	0.231388	0.290188	0.166819	0.0224719	0.0444444	0	0.0204082	0.330058	0.372931	0.511628	0.575916
89	2202-07-01	D	99.1	48.2	24.6	51.7	24.5	55.1	56.1	29.4	29.5	10.7	10.8	25.4	16.5	6.7	0.7	0.6	0.3	0.3	4.1	70.1	71.6	5.4	6.05	0.52256	0.445313	0.520574	0.16188	0.203804	0.401316	0.4	0.545455	0.257403	0.23659	0.366388	0.221161	0.267606	0.398747	0.178735	0.0674157	0.0555556	0.0224719	0.0408163	0.385324	0.432003	0.523256	0.60733
90	2202-07-01	E	115	60.1	31.5	55.8	25.9	93	94.1	52.3	53.3	15.85	16	47	36.3	9.2	2.7	2.7	1.5	1.5	5.5	100	101.1	7.3	7	0.772298	0.714844	0.599043	0.180157	0.472826	0.565789	0.555556	0.714514	0.503417	0.599617	0.669056	0.557678	0.586854	0.613779	0.27406	0.292135	0.288889	0.157303	0.285714	0.568928	0.623499	0.744186	0.706806
91	2202-07-01	D	127.4	63	31.5	64.3	35	75	77.55	40.9	41.15	14.5	16.65	50.1	35	12.9	1.6	1.7	0.8	0.8	8.3	109	99.1	7.75	7.25	0.833158	0.714844	0.761722	0.298956	0.455163	0.809211	0.866667	0.846358	0.538724	0.427203	0.537236	0.390154	0.423877	0.557411	0.285976	0.168539	0.177778	0.0786517	0.142857	0.624194	0.610516	0.796512	0.732984
92	2202-07-01	E	85.8	42.9	20.5	42.9	26.25	47.6	47.8	26.15	23.5	4.65	8.2	17	10.9	4.6	0.4	0.4	0.2	0.2	2.9	62.3	70.75	4.95	4.45	0.411333	0.285156	0.352153	0.184726	0.127717	0.263158	0.266667	0.40404	0.161731	0.164751	0.300279	0.173402	0.187123	0.146138	0.131072	0.0337079	0.0333333	0.011236	0.0204082	0.337427	0.426485	0.47093	0.439791
93	2202-07-01	E	93.8	48.6	25.25	45.6	21.1	67.1	46.05	37.5	22.75	11.4	6.7	24	17.2	5.1	1	1	0.5	0.5	3	83.5	83.9	6.05	5.7	0.530955	0.470703	0.403828	0.117493	0.213315	0.296053	0.277778	0.489102	0.241458	0.351533	0.28634	0.340191	0.177062	0.427975	0.103575	0.101124	0.1	0.0449438	0.0816327	0.467608	0.511847	0.598837	0.570681
94	2202-07-01	D	103.2	50.1	21.7	52.4	28.5	61.5	61.85	32.4	32.3	12.1	13.05	31.2	21.6	7.6	0.9	0.9	0.4	0.4	4.8	79.1	75.1	6.5	6.5	0.562434	0.332031	0.533971	0.214099	0.273098	0.460526	0.477778	0.589048	0.323462	0.297893	0.412186	0.265246	0.305164	0.457203	0.219982	0.0898876	0.0888889	0.0337079	0.0612245	0.440589	0.454722	0.651163	0.65445
95	2202-07-01	E	96.8	49.8	26.9	47.3	21.5	71.1	57.6	39.95	28.5	11.6	7.2	25.2	18.2	5.8	1	1	0.5	0.5	3.5	72.8	84.1	5.85	5.35	0.556139	0.535156	0.436364	0.122715	0.226902	0.342105	0.333333	0.520999	0.255125	0.389847	0.378335	0.376194	0.254192	0.436326	0.112741	0.101124	0.1	0.0449438	0.0816327	0.401904	0.513145	0.575581	0.534031
1	2002-08-01	E	106.75	54.85	28.65	52.9	23.1	80.25	80.75	46.45	46.3	13.45	13.5	37.4	27.5	7.8	1.8	1.8	0.9	0.9	4.8	63.41	61.82	5.22	5.16	0.66212	0.603516	0.543541	0.143603	0.353261	0.473684	0.477778	0.626794	0.394077	0.47749	0.562724	0.471712	0.492958	0.51357	0.228231	0.191011	0.188889	0.0898876	0.163265	0.344243	0.368517	0.502326	0.514136
2	2002-08-01	D	102.35	50.5	24.95	51.85	26.65	62.6	62.45	33.6	34.15	12.05	12.75	28	19.4	7.1	1	1	0.5	0.5	4.2	63.41	61.82	5.22	5.16	0.570829	0.458984	0.523445	0.189948	0.243207	0.427632	0.411111	0.580011	0.287016	0.308429	0.416965	0.28288	0.32998	0.455115	0.214482	0.101124	0.1	0.0449438	0.0816327	0.344243	0.368517	0.502326	0.514136
3	2002-08-01	E	116	60	31.5	56	26.05	89.4	89.95	52.7	53.0515	15	15.1	46.4	34.7	9	2.4	2.4	1.2	1.3	5.5	63.41	61.82	5.22	5.16	0.770199	0.714844	0.602871	0.182115	0.451087	0.552632	0.555556	0.725146	0.496583	0.565134	0.636002	0.563556	0.583521	0.578288	0.257562	0.258427	0.255556	0.123596	0.244898	0.344243	0.368517	0.502326	0.514136
4	2002-08-01	E	113.7	58	29.8	55.7	25.8	91.9	90.1	54.15	55	16.1	15.85	40	30.1	9.1	2.6	2.5	1.3	1.2	5.6	63.41	61.82	5.22	5.16	0.728227	0.648438	0.597129	0.178851	0.388587	0.559211	0.566667	0.700691	0.42369	0.58908	0.637196	0.584864	0.609658	0.624217	0.271311	0.280899	0.266667	0.134831	0.22449	0.344243	0.368517	0.502326	0.514136
5	2002-08-01	E	101.1	52.1	27.2	49	23.2	75.75	74.1	42.2	41.35	12.6	11.75	30.8	23.4	7.1	1.4	1.4	0.7	0.7	4.6	63.41	61.82	5.22	5.16	0.604407	0.546875	0.4689	0.144909	0.297554	0.427632	0.455556	0.56672	0.318907	0.434387	0.509757	0.409258	0.426559	0.478079	0.19615	0.146067	0.144444	0.0674157	0.122449	0.344243	0.368517	0.502326	0.514136
6	2002-08-01	D	99.3	48.65	24.85	50.65	24.65	58.3	58.4	30.75	31.05	10.85	11.2	26.4	18.6	7.1	0.8	0.8	0.4	0.4	4.4	63.41	61.82	5.22	5.16	0.532004	0.455078	0.500478	0.163838	0.232337	0.427632	0.433333	0.547581	0.268793	0.267241	0.384707	0.240999	0.288397	0.40501	0.186068	0.0786517	0.0777778	0.0337079	0.0612245	0.344243	0.368517	0.502326	0.514136
7	2002-08-01	E	125.85	65	34.2	60.85	29.4	108.2	109.1	62.65	63.9	19.5	17.15	65	49.3	9.2	4.1	4.2	2	2.1	7.2	63.41	61.82	5.22	5.16	0.875131	0.820313	0.695694	0.225849	0.649457	0.565789	0.744444	0.829878	0.708428	0.745211	0.78853	0.709772	0.729041	0.76618	0.295142	0.449438	0.455556	0.213483	0.408163	0.344243	0.368517	0.502326	0.514136
8	2002-08-01	D	85.85	42.9	20.55	42.95	24.3	47.6	47.95	26.3	28.25	8.75	9.1	17.5	11.4	5	0.5	0.4	0.2	0.2	3.4	63.41	61.82	5.22	5.16	0.411333	0.287109	0.35311	0.159269	0.134511	0.289474	0.322222	0.404572	0.167426	0.164751	0.301474	0.175606	0.250838	0.317328	0.147571	0.0449438	0.0333333	0.011236	0.0204082	0.344243	0.368517	0.502326	0.514136
9	2002-08-01	D	76.95	37.5	19.9	39.15	19.45	40.65	40.8	20.35	21.8	7.9	8.1	11.9	7.9	3.7	0.4	0.4	0.2	0.2	2.2	63.41	61.82	5.22	5.16	0.298006	0.261719	0.280383	0.095953	0.0869565	0.203947	0.188889	0.309942	0.103645	0.0981801	0.244524	0.0881705	0.164319	0.281837	0.129239	0.0337079	0.0333333	0.011236	0.0204082	0.344243	0.368517	0.502326	0.514136
10	2002-08-01	E	64.15	32.85	15.45	31.3	12.75	40.85	42.45	21.2	20.15	6.65	6.95	7.6	5.2	1.8	0.2	0.2	0.1	0.1	1	63.41	61.82	5.22	5.16	0.20042	0.0878906	0.130144	0.00848564	0.0502717	0.0789474	0.0555556	0.173844	0.0546697	0.100096	0.257666	0.100661	0.142186	0.229645	0.108158	0.011236	0.0111111	0	0	0.344243	0.368517	0.502326	0.514136
11	2002-08-01	E	109.35	55.65	29.45	53.7	23.9	81.05	82	47.25	46.1	14.25	14.35	37.8	27.9	8.2	1.9	1.9	0.9	0.9	5.2	63.41	61.82	5.22	5.16	0.678909	0.634766	0.558852	0.154047	0.358696	0.5	0.522222	0.654439	0.398633	0.485153	0.57268	0.483468	0.490275	0.546973	0.243813	0.202247	0.2	0.0898876	0.163265	0.344243	0.368517	0.502326	0.514136
12	2002-08-01	D	96	46	23.95	50	24.75	54.1	53.7	28.95	26.4	9.95	9.05	22.8	15.9	6.7	0.6	0.7	0.3	0.3	4	63.41	61.82	5.22	5.16	0.47639	0.419922	0.488038	0.165144	0.195652	0.401316	0.388889	0.512493	0.22779	0.227011	0.347272	0.214548	0.226023	0.367432	0.146654	0.0561798	0.0666667	0.0224719	0.0408163	0.344243	0.368517	0.502326	0.514136
13	2002-08-01	E	63.55	32.5	15.1	31.05	13.15	40.5	41.45	21.45	20.1	7.05	6.8	7.5	5.1	1.7	0.3	0.2	0.1	0.1	1	63.41	61.82	5.22	5.16	0.193075	0.0742188	0.125359	0.0137076	0.048913	0.0723684	0.0555556	0.167464	0.0535308	0.0967433	0.249701	0.104335	0.141516	0.246347	0.105408	0.0224719	0.0111111	0	0	0.344243	0.368517	0.502326	0.514136
14	2002-08-01	D	104.15	51	25.6	53.15	27.15	62.95	63	34.1	33.75	12.6	12.55	28.6	20	7.7	1.1	1.1	0.5	0.5	4.8	63.41	61.82	5.22	5.16	0.581322	0.484375	0.548325	0.196475	0.251359	0.467105	0.477778	0.599149	0.29385	0.311782	0.421346	0.290228	0.324614	0.478079	0.210816	0.11236	0.111111	0.0449438	0.0816327	0.344243	0.368517	0.502326	0.514136
15	2002-08-01	E	123.55	66.15	31.5	57.4	25.5	115.2	116.35	72	71.25	20.1	19.8	64.2	51.1	9.7	5.2	5.3	2.7	2.6	6	63.41	61.82	5.22	5.16	0.899265	0.714844	0.629665	0.174935	0.673913	0.598684	0.611111	0.805423	0.699317	0.812261	0.846276	0.847171	0.827632	0.791232	0.343721	0.573034	0.577778	0.292135	0.510204	0.344243	0.368517	0.502326	0.514136
16	2002-08-01	D	99.9	49	25.2	50.9	27.25	58.65	59.05	31.15	30.1	11.25	12.1	27	19.1	7.6	0.8	0.8	0.4	0.4	4.9	63.41	61.82	5.22	5.16	0.539349	0.46875	0.505263	0.197781	0.23913	0.460526	0.488889	0.553961	0.275626	0.270594	0.389885	0.246877	0.275654	0.421712	0.202566	0.0786517	0.0777778	0.0337079	0.0612245	0.344243	0.368517	0.502326	0.514136
17	2002-08-01	D	96.85	45.95	24.2	50.9	24.2	54	53.2	28.65	27.3	9.95	9.1	22.6	15.7	6.3	0.7	0.7	0.3	0.3	3.6	63.41	61.82	5.22	5.16	0.475341	0.429688	0.505263	0.157963	0.192935	0.375	0.344444	0.521531	0.225513	0.226054	0.34329	0.21014	0.238095	0.367432	0.147571	0.0674157	0.0666667	0.0224719	0.0408163	0.344243	0.368517	0.502326	0.514136
18	2002-08-01	E	105.2	53.6	27.4	51.6	21.9	79.95	80.1	45.2	45.15	12.2	12.35	36.9	27	7.2	1.6	1.6	0.8	0.8	4.3	63.41	61.82	5.22	5.16	0.635887	0.554688	0.51866	0.127937	0.346467	0.434211	0.422222	0.610314	0.388383	0.474617	0.557547	0.453343	0.477532	0.461378	0.207149	0.168539	0.166667	0.0786517	0.142857	0.344243	0.368517	0.502326	0.514136
19	2002-08-01	E	94.95	46.55	25.3	48.4	21.4	66.2	66	35.85	36.1	11	10.75	27	19.3	6.3	1	1.1	0.5	0.5	3.9	63.41	61.82	5.22	5.16	0.487933	0.472656	0.457416	0.12141	0.241848	0.375	0.377778	0.501329	0.275626	0.342912	0.445241	0.315944	0.356137	0.411273	0.177819	0.101124	0.111111	0.0449438	0.0816327	0.344243	0.368517	0.502326	0.514136
20	2002-08-01	E	125.65	64.9	34.35	60.75	29.5	108.4	106.25	62	63.1	18.5	18.15	64.8	49.1	9	4	4.2	2	2.1	7	63.41	61.82	5.22	5.16	0.873033	0.826172	0.69378	0.227154	0.646739	0.552632	0.722222	0.827751	0.70615	0.747126	0.76583	0.70022	0.71831	0.724426	0.313474	0.438202	0.455556	0.213483	0.408163	0.344243	0.368517	0.502326	0.514136
21	2002-08-01	D	101.2	49.1	23.7	52.1	25.15	60.9	61.15	32.2	31.15	10.5	11.15	26.6	18	5.7	0.8	0.8	0.4	0.4	2.9	63.41	61.82	5.22	5.16	0.541448	0.410156	0.52823	0.170366	0.224185	0.335526	0.266667	0.567783	0.271071	0.292146	0.406611	0.262307	0.289738	0.390397	0.185151	0.0786517	0.0777778	0.0337079	0.0612245	0.344243	0.368517	0.502326	0.514136
22	2002-08-01	E	113.85	59	29.5	54.85	25.15	88.4	87.1	51.7	52.5	14.3	15.05	46.3	34.5	9	2.4	2.3	1.2	1.1	5.6	63.41	61.82	5.22	5.16	0.749213	0.636719	0.580861	0.170366	0.44837	0.552632	0.566667	0.702286	0.495444	0.555556	0.613301	0.548861	0.576123	0.549061	0.256645	0.258427	0.244444	0.123596	0.204082	0.344243	0.368517	0.502326	0.514136
23	2002-08-01	D	88.15	43.25	20.75	44.9	24.7	48.5	49.05	27.2	28.35	9.55	9.75	18	11.9	5.6	0.6	0.6	0.3	0.3	3.9	63.41	61.82	5.22	5.16	0.418678	0.294922	0.390431	0.164491	0.141304	0.328947	0.377778	0.429027	0.173121	0.173372	0.310235	0.188832	0.25218	0.350731	0.159487	0.0561798	0.0555556	0.0224719	0.0408163	0.344243	0.368517	0.502326	0.514136
24	2002-08-01	E	107.1	55.4	28.8	51.7	23	82.7	82.4	50.15	48.95	15	14.4	37.9	28.2	7.7	2	2	1	1	4.9	63.41	61.82	5.22	5.16	0.673662	0.609375	0.520574	0.142298	0.362772	0.467105	0.488889	0.630516	0.399772	0.500958	0.575866	0.526084	0.528504	0.578288	0.24473	0.213483	0.211111	0.101124	0.183673	0.344243	0.368517	0.502326	0.514136
25	2002-08-01	D	91.25	44.1	22.2	47.15	20.1	55.85	56.9	31.3	32.25	10.85	11.05	19.9	13.3	5.5	0.8	0.8	0.4	0.4	3.3	63.41	61.82	5.22	5.16	0.436516	0.351562	0.433493	0.104439	0.160326	0.322368	0.311111	0.461988	0.194761	0.243774	0.37276	0.249082	0.304494	0.40501	0.183318	0.0786517	0.0777778	0.0337079	0.0612245	0.344243	0.368517	0.502326	0.514136
26	2002-08-01	D	76.1	37.3	19.9	38.8	19.25	40.5	41.15	20.1	21.45	7.7	8.05	12	8.1	3.8	0.4	0.4	0.2	0.2	2.2	63.41	61.82	5.22	5.16	0.293809	0.261719	0.273684	0.093342	0.0896739	0.210526	0.188889	0.300904	0.104784	0.0967433	0.247312	0.0844967	0.159624	0.273486	0.128323	0.0337079	0.0333333	0.011236	0.0204082	0.344243	0.368517	0.502326	0.514136
27	2002-08-01	E	79.5	40.1	19.1	38.95	15.35	54.05	54.5	29.8	29.6	8.65	8.8	13.8	10.1	2.5	0.4	0.4	0.2	0.2	1.2	63.41	61.82	5.22	5.16	0.352571	0.230469	0.276555	0.0424282	0.116848	0.125	0.0777778	0.337055	0.125285	0.226533	0.353644	0.227039	0.268947	0.313152	0.142071	0.0337079	0.0333333	0.011236	0.0204082	0.344243	0.368517	0.502326	0.514136
28	2002-08-01	E	62.95	32.7	15.35	30.25	13.1	40.7	39.25	22.35	21.2	7.05	6.5	7.4	5	1.5	0.2	0.2	0.1	0.1	0.9	63.41	61.82	5.22	5.16	0.197272	0.0839844	0.110048	0.0130548	0.0475543	0.0592105	0.0444444	0.161085	0.0523918	0.098659	0.232178	0.117561	0.156271	0.246347	0.0999083	0.011236	0.0111111	0	0	0.344243	0.368517	0.502326	0.514136
29	2002-08-01	E	115.25	67	32.35	58.25	26.35	115.4	117.25	73.4	72.85	21.25	20.1	64.9	51.8	10.4	5.2	5.3	2.6	2.7	6.5	63.41	61.82	5.22	5.16	0.917104	0.748047	0.645933	0.186031	0.683424	0.644737	0.666667	0.717172	0.707289	0.814176	0.853445	0.867744	0.849095	0.839248	0.349221	0.573034	0.577778	0.280899	0.530612	0.344243	0.368517	0.502326	0.514136
30	2002-08-01	E	116.05	60.1	31.6	55.95	26.1	89.45	88.9	52.8	53.35	15.4	15.6	46.5	34.8	9.3	2.5	2.5	1.3	1.2	5.8	63.41	61.82	5.22	5.16	0.772298	0.71875	0.601914	0.182768	0.452446	0.572368	0.588889	0.725678	0.497722	0.565613	0.627638	0.565026	0.587525	0.59499	0.266728	0.269663	0.266667	0.134831	0.22449	0.344243	0.368517	0.502326	0.514136
31	2002-08-01	E	102.1	52.7	27.6	49.4	23.6	76	75.1	42.65	43.05	12.65	11	31	23.6	7.3	1.3	1.2	0.7	0.6	4.6	63.41	61.82	5.22	5.16	0.616999	0.5625	0.476555	0.150131	0.300272	0.440789	0.455556	0.577352	0.321185	0.436782	0.517722	0.415871	0.449363	0.480167	0.182401	0.134831	0.122222	0.0674157	0.102041	0.344243	0.368517	0.502326	0.514136
32	2002-08-01	E	99	48.55	24.7	50.45	26.1	56.2	57.25	30.65	29.8	10.75	11	26.6	18.7	7.2	0.8	0.8	0.4	0.4	4.6	63.41	61.82	5.22	5.16	0.529906	0.449219	0.496651	0.182768	0.233696	0.434211	0.455556	0.544391	0.271071	0.247126	0.375548	0.23953	0.27163	0.400835	0.182401	0.0786517	0.0777778	0.0337079	0.0612245	0.344243	0.368517	0.502326	0.514136
33	2002-08-01	E	103.25	52.6	26.45	50.65	20.85	78	79.15	44.2	44	11.2	11.55	37	27.1	7.4	1.6	1.5	0.8	0.7	4.3	63.41	61.82	5.22	5.16	0.6149	0.517578	0.500478	0.11423	0.347826	0.447368	0.422222	0.58958	0.389522	0.455939	0.54998	0.438648	0.462106	0.419624	0.192484	0.168539	0.155556	0.0786517	0.122449	0.344243	0.368517	0.502326	0.514136
34	2002-08-01	E	94.35	48.5	25.5	45.85	20.8	67.35	66.9	38.25	37.1	11.5	12.05	24.2	17.4	5.5	1.1	1.2	0.5	0.6	3.3	63.41	61.82	5.22	5.16	0.528856	0.480469	0.408612	0.113577	0.216033	0.322368	0.311111	0.494949	0.243736	0.353927	0.452409	0.351212	0.369551	0.43215	0.20165	0.11236	0.122222	0.0449438	0.102041	0.344243	0.368517	0.502326	0.514136
35	2002-08-01	E	110.95	55.25	29.8	55.7	23.65	82.05	81.1	44.05	43.2	14.5	13.95	45.4	32.1	9.7	1.8	1.8	0.9	0.9	6.1	63.41	61.82	5.22	5.16	0.670514	0.648438	0.597129	0.150783	0.415761	0.598684	0.622222	0.671451	0.485194	0.494732	0.565512	0.436444	0.451375	0.557411	0.23648	0.191011	0.188889	0.0898876	0.163265	0.344243	0.368517	0.502326	0.514136
36	2002-08-01	D	86.95	42.6	20.25	44.35	23.7	47.3	46.25	26.4	24.75	8.7	9.15	17.2	11.1	4.8	0.5	0.5	0.2	0.2	3.7	63.41	61.82	5.22	5.16	0.405037	0.275391	0.379904	0.151436	0.130435	0.276316	0.355556	0.416268	0.164009	0.161877	0.287933	0.177076	0.20389	0.31524	0.148488	0.0449438	0.0444444	0.011236	0.0204082	0.344243	0.368517	0.502326	0.514136
37	2002-08-01	D	101.95	50.3	24.95	51.65	26.4	62.2	62.75	33.5	32.85	11.95	12.2	27.8	19.2	6.9	1	1	0.5	0.5	4	63.41	61.82	5.22	5.16	0.566632	0.458984	0.519617	0.186684	0.240489	0.414474	0.388889	0.575758	0.284738	0.304598	0.419355	0.281411	0.312542	0.450939	0.2044	0.101124	0.1	0.0449438	0.0816327	0.344243	0.368517	0.502326	0.514136
38	2002-08-01	E	95.65	46.7	25.5	48.95	21.8	66.3	67.05	35	36.7	11.2	10.15	26.7	19	6	1	0.9	0.5	0.4	3.6	63.41	61.82	5.22	5.16	0.491081	0.480469	0.467943	0.126632	0.237772	0.355263	0.344444	0.508772	0.27221	0.34387	0.453604	0.303453	0.364185	0.419624	0.166819	0.101124	0.0888889	0.0449438	0.0612245	0.344243	0.368517	0.502326	0.514136
39	2002-08-01	D	90.95	44.25	22.5	46.7	21.1	56.7	56.8	31.15	32.2	11.1	10.7	19.8	13.2	5.3	0.8	0.8	0.4	0.4	3.1	63.41	61.82	5.22	5.16	0.439664	0.363281	0.42488	0.117493	0.158967	0.309211	0.288889	0.458799	0.193622	0.251916	0.371963	0.246877	0.303823	0.415449	0.176902	0.0786517	0.0777778	0.0337079	0.0612245	0.344243	0.368517	0.502326	0.514136
40	2002-08-01	D	76.15	37.1	19.55	39.05	21.1	40.5	41.05	20.1	20.75	7.5	8	11.6	7.6	3.4	0.4	0.4	0.2	0.2	1.9	63.41	61.82	5.22	5.16	0.289612	0.248047	0.278469	0.117493	0.0828804	0.184211	0.155556	0.301435	0.100228	0.0967433	0.246515	0.0844967	0.150235	0.265136	0.127406	0.0337079	0.0333333	0.011236	0.0204082	0.344243	0.368517	0.502326	0.514136
41	2002-08-01	E	124.2	64.2	33.65	60	28.5	107.35	108.15	62.4	63.05	18.5	19.25	64.9	49.2	9.1	4.3	4.3	2.1	2.1	7.1	63.41	61.82	5.22	5.16	0.858342	0.798828	0.679426	0.214099	0.648098	0.559211	0.733333	0.812334	0.707289	0.737069	0.780964	0.706098	0.717639	0.724426	0.333639	0.47191	0.466667	0.224719	0.408163	0.344243	0.368517	0.502326	0.514136
42	2002-08-01	E	79.15	40.4	20	38.75	16.2	54.2	53.85	29.8	31.4	9.5	9.1	14.5	10.7	3.1	0.4	0.4	0.2	0.2	1.8	63.41	61.82	5.22	5.16	0.358867	0.265625	0.272727	0.0535248	0.125	0.164474	0.144444	0.333333	0.133257	0.227969	0.348467	0.227039	0.293092	0.348643	0.147571	0.0337079	0.0333333	0.011236	0.0204082	0.344243	0.368517	0.502326	0.514136
43	2002-08-01	D	67.75	32.8	15.85	34.95	16.4	41.6	41.4	21.75	20.2	6.55	6.05	7.5	5.1	1.8	0.2	0.2	0.1	0.1	0.8	63.41	61.82	5.22	5.16	0.19937	0.103516	0.2	0.0561358	0.048913	0.0789474	0.0333333	0.212121	0.0535308	0.10728	0.249303	0.108744	0.142857	0.22547	0.091659	0.011236	0.0111111	0	0	0.344243	0.368517	0.502326	0.514136
44	2002-08-01	E	74.4	38.1	19.45	36.3	16.7	46.55	44.25	26.1	28.15	7.7	7.15	11.3	8.5	2.7	0.2	0.2	0.1	0.1	1.4	63.41	61.82	5.22	5.16	0.310598	0.244141	0.225837	0.0600522	0.0951087	0.138158	0.1	0.282828	0.0968109	0.154693	0.272003	0.172667	0.249497	0.273486	0.111824	0.011236	0.0111111	0	0	0.344243	0.368517	0.502326	0.514136
45	2002-08-01	E	68.8	35.4	17.6	33.4	15.1	45.7	44.15	24.15	23.2	7.4	8.1	9.5	6.7	2	0.2	0.2	0.1	0.1	1.1	63.41	61.82	5.22	5.16	0.253935	0.171875	0.170335	0.0391645	0.0706522	0.0921053	0.0666667	0.223285	0.0763098	0.146552	0.271207	0.144012	0.183099	0.26096	0.129239	0.011236	0.0111111	0	0	0.344243	0.368517	0.502326	0.514136
46	2002-08-01	E	62.9	32.85	15.45	30.05	13.75	41.5	40.55	21.45	22.2	7.1	6.6	7.5	5.6	1.8	0.2	0.2	0.1	0.1	1	63.41	61.82	5.22	5.16	0.20042	0.0878906	0.10622	0.0215405	0.0557065	0.0789474	0.0555556	0.160553	0.0535308	0.106322	0.242533	0.104335	0.169685	0.248434	0.101742	0.011236	0.0111111	0	0	0.344243	0.368517	0.502326	0.514136
47	2002-08-01	E	115.2	67	32.2	58.2	26.25	118.2	115.15	72.45	71.3	21.55	21.2	65	51.9	10.5	5.4	5.3	2.7	2.6	6.5	63.41	61.82	5.22	5.16	0.917104	0.742188	0.644976	0.184726	0.684783	0.651316	0.666667	0.71664	0.708428	0.840996	0.836718	0.853784	0.828303	0.851775	0.369386	0.595506	0.577778	0.292135	0.510204	0.344243	0.368517	0.502326	0.514136
48	2002-08-01	E	117.85	61	32.5	56.85	27.1	90.4	90.7	53.75	54.2	16.3	16.5	46.9	35.1	9.7	2.5	2.4	1.3	1.2	6.1	63.41	61.82	5.22	5.16	0.791186	0.753906	0.619139	0.195822	0.456522	0.598684	0.622222	0.744817	0.502278	0.574713	0.641975	0.578986	0.598927	0.632568	0.283226	0.269663	0.255556	0.134831	0.22449	0.344243	0.368517	0.502326	0.514136
49	2002-08-01	E	113.25	57.6	31.45	55.65	25.95	83.1	82.25	49.2	48.15	16.2	16.4	38.1	28.3	8.6	1.9	1.9	0.9	1	5.5	63.41	61.82	5.22	5.16	0.719832	0.712891	0.596172	0.180809	0.36413	0.526316	0.555556	0.695906	0.40205	0.504789	0.574671	0.512123	0.517773	0.628392	0.281393	0.202247	0.2	0.0898876	0.183673	0.344243	0.368517	0.502326	0.514136
50	2002-08-01	D	95.95	45.4	23.75	50.5	23.9	53.6	53.4	28.5	23.1	9.6	9.1	23.3	15.3	5.9	0.7	0.7	0.3	0.3	3.5	63.41	61.82	5.22	5.16	0.463799	0.412109	0.497608	0.154047	0.1875	0.348684	0.333333	0.511962	0.233485	0.222222	0.344883	0.207935	0.181757	0.352818	0.147571	0.0674157	0.0666667	0.0224719	0.0408163	0.344243	0.368517	0.502326	0.514136
51	2002-08-01	E	111.1	55.35	29.9	55.75	23.45	83.5	82.5	44.25	43.9	14.35	13.85	45.5	31.8	9.7	1.7	1.7	0.8	0.9	5.9	63.41	61.82	5.22	5.16	0.672613	0.652344	0.598086	0.148172	0.411685	0.598684	0.6	0.673046	0.486333	0.508621	0.576663	0.439383	0.460765	0.551148	0.234647	0.179775	0.177778	0.0786517	0.163265	0.344243	0.368517	0.502326	0.514136
52	2002-08-01	E	101.45	50.05	24.7	51.4	26.9	62	61.5	38.7	32.15	12.05	11.3	27.1	18.5	6.2	1	1	0.5	0.5	3.3	63.41	61.82	5.22	5.16	0.561385	0.449219	0.514833	0.193211	0.230978	0.368421	0.311111	0.570441	0.276765	0.302682	0.409399	0.357825	0.303152	0.455115	0.187901	0.101124	0.1	0.0449438	0.0816327	0.344243	0.368517	0.502326	0.514136
53	2002-08-01	E	104.6	52.8	26.85	51.8	23.3	74.35	73.2	42.5	43.25	13.25	12.5	31.4	22.5	7.4	1.5	1.4	0.7	0.7	4.8	63.41	61.82	5.22	5.16	0.619098	0.533203	0.522488	0.146214	0.285326	0.447368	0.477778	0.603934	0.32574	0.420977	0.502589	0.413666	0.452046	0.505219	0.209899	0.157303	0.144444	0.0674157	0.122449	0.344243	0.368517	0.502326	0.514136
54	2002-08-01	D	76.25	37.35	19.55	38.9	21.2	40.55	41.05	20	21.1	7.55	8.05	11.9	7.9	3.7	0.4	0.4	0.2	0.2	2.2	63.41	61.82	5.22	5.16	0.294858	0.248047	0.275598	0.118799	0.0869565	0.203947	0.188889	0.302499	0.103645	0.0972222	0.246515	0.0830272	0.15493	0.267223	0.128323	0.0337079	0.0333333	0.011236	0.0204082	0.344243	0.368517	0.502326	0.514136
55	2002-08-01	E	124.8	64.5	34.3	60.3	27.45	114.2	110.4	69.6	67.25	19.1	18.75	6.75	54.3	11.5	4.4	4.4	2.2	2.2	7.5	63.41	61.82	5.22	5.16	0.864638	0.824219	0.685167	0.200392	0.717391	0.717105	0.777778	0.818713	0.0449886	0.802682	0.798885	0.811903	0.773977	0.749478	0.324473	0.483146	0.477778	0.235955	0.428571	0.344243	0.368517	0.502326	0.514136
56	2002-08-01	D	133.1	68.7	33.65	64.4	40.25	90	89.85	52.5	51.35	15.4	13.85	53.9	39.2	13.2	1.9	1.9	1	1	7.9	63.41	61.82	5.22	5.16	0.952781	0.798828	0.763636	0.367493	0.512228	0.828947	0.822222	0.906964	0.582005	0.570881	0.635205	0.560617	0.560698	0.59499	0.234647	0.202247	0.2	0.101124	0.183673	0.344243	0.368517	0.502326	0.514136
57	2002-08-01	E	79.1	40.85	20.05	38.25	16.1	54.1	55.85	29.35	31.3	9.7	9.85	14.6	11	3.2	0.4	0.4	0.2	0.2	2.1	63.41	61.82	5.22	5.16	0.368311	0.267578	0.263158	0.0522193	0.129076	0.171053	0.177778	0.332802	0.134396	0.227011	0.364397	0.220426	0.291751	0.356994	0.16132	0.0337079	0.0333333	0.011236	0.0204082	0.344243	0.368517	0.502326	0.514136
58	2002-08-01	E	69	35.7	16.9	33.3	14.25	45.2	44.45	24.1	25.05	8	7.55	9.8	6.7	2.1	0.2	0.2	0.1	0.1	1.6	63.41	61.82	5.22	5.16	0.260231	0.144531	0.168421	0.0280679	0.0706522	0.0986842	0.122222	0.225412	0.0797267	0.141762	0.273596	0.143277	0.207914	0.286013	0.119157	0.011236	0.0111111	0	0	0.344243	0.368517	0.502326	0.514136
59	2002-08-01	E	72.2	37.05	17.9	35.15	14.2	49.25	48.5	27.05	26.9	9	9.15	10.8	8.1	2.3	0.3	0.3	0.1	0.1	1.4	63.41	61.82	5.22	5.16	0.288562	0.183594	0.203828	0.0274151	0.0896739	0.111842	0.1	0.259436	0.0911162	0.180556	0.305854	0.186627	0.23273	0.327766	0.148488	0.0224719	0.0222222	0	0	0.344243	0.368517	0.502326	0.514136
60	2002-08-01	E	63.65	32.3	15.15	31.35	12.75	41.4	42.45	21.2	20.25	7.1	6.85	7.2	4.8	1.2	0.2	0.2	0.1	0.1	0.6	63.41	61.82	5.22	5.16	0.188877	0.0761719	0.1311	0.00848564	0.044837	0.0394737	0.0111111	0.168527	0.0501139	0.105364	0.257666	0.100661	0.143528	0.248434	0.106324	0.011236	0.0111111	0	0	0.344243	0.368517	0.502326	0.514136
61	2002-08-01	E	96.1	46.95	25.5	49.15	22.1	67.1	66.25	35.8	36.2	10.1	11.1	27.5	19.7	6.8	1.1	1.1	0.6	0.5	4.5	63.41	61.82	5.22	5.16	0.496327	0.480469	0.47177	0.130548	0.247283	0.407895	0.444444	0.513557	0.281321	0.351533	0.447232	0.315209	0.357478	0.373695	0.184235	0.11236	0.111111	0.0561798	0.0816327	0.344243	0.368517	0.502326	0.514136
62	2002-08-01	E	125.85	65	34.45	60.85	29.35	109.2	108.45	64.2	63.85	19	18.75	65	49.3	9.2	4.2	4.2	2.1	2.1	7.2	63.41	61.82	5.22	5.16	0.875131	0.830078	0.695694	0.225196	0.649457	0.565789	0.744444	0.829878	0.708428	0.754789	0.783353	0.73255	0.72837	0.745303	0.324473	0.460674	0.455556	0.224719	0.408163	0.344243	0.368517	0.502326	0.514136
63	2002-08-01	D	86.05	43	20.65	43.05	24.5	47.8	48.05	26.4	23.85	8.25	9.1	17.4	11.3	4.9	0.5	0.5	0.2	0.2	3.2	63.41	61.82	5.22	5.16	0.413431	0.291016	0.355024	0.16188	0.133152	0.282895	0.3	0.406699	0.166287	0.166667	0.30227	0.177076	0.191818	0.296451	0.147571	0.0449438	0.0444444	0.011236	0.0204082	0.344243	0.368517	0.502326	0.514136
64	2002-08-01	D	104.7	51.5	26.1	53.2	28.9	62.5	63.15	34.1	33.2	12.05	13.1	27.9	19.3	7.1	1	1	0.5	0.5	4.1	63.41	61.82	5.22	5.16	0.591815	0.503906	0.549282	0.219321	0.241848	0.427632	0.4	0.604997	0.285877	0.307471	0.422541	0.290228	0.317237	0.455115	0.220898	0.101124	0.1	0.0449438	0.0816327	0.344243	0.368517	0.502326	0.514136
1	2002-09-01	E	125.15	64.6	34.4	60.55	28.3	115.6	114.2	69.45	69.1	19.25	19.45	67.7	54.6	11.7	4.6	4.7	2.4	2.4	7.7	133.8	111.9	9.15	7.4	0.866737	0.828125	0.689952	0.211488	0.721467	0.730263	0.8	0.822435	0.73918	0.816092	0.829152	0.809699	0.798793	0.755741	0.337305	0.505618	0.511111	0.258427	0.469388	0.776481	0.693606	0.959302	0.748691
2	2002-09-01	D	134.6	68.9	38.8	65.7	40.15	88	89.8	52.8	52.2	15.55	15.7	53.8	39	13.4	2	2.1	1	1.1	8.1	95.7	44.6	5.22	8.05	0.956978	1	0.788517	0.366188	0.509511	0.842105	0.844444	0.922913	0.580866	0.551724	0.634807	0.565026	0.572099	0.601253	0.268561	0.213483	0.222222	0.101124	0.204082	0.542524	0.256735	0.502326	0.816754
3	2002-09-01	D	113.35	54.65	28.05	58.7	33	67.3	63.25	36.5	34	14.1	13.6	33.1	22.6	5.8	1.3	1.1	0.7	0.6	6.1	58.1	44.25	6.6	6.25	0.657922	0.580078	0.654545	0.272846	0.286685	0.342105	0.622222	0.69697	0.345103	0.353448	0.423337	0.325496	0.327968	0.54071	0.230064	0.134831	0.111111	0.0674157	0.102041	0.311636	0.254463	0.662791	0.628272
4	2002-09-01	D	115.1	56.1	29.85	59	28.5	67.5	67	36.1	36	13.7	13.7	45.7	32.6	11	1.3	1.3	0.7	0.7	7	89	85.75	6.15	6.4	0.688353	0.650391	0.660287	0.214099	0.422554	0.684211	0.722222	0.715577	0.48861	0.355364	0.453206	0.319618	0.354795	0.524008	0.231897	0.134831	0.133333	0.0674157	0.122449	0.501382	0.523856	0.610465	0.643979
5	2002-09-01	E	125.55	67.15	32.5	58.4	26.5	116.2	118.7	73	73.9	21.8	22.1	65.2	52.1	10.7	5.5	5.6	2.8	2.8	6.8	129.85	128.6	8.4	7.2	0.920252	0.753906	0.648804	0.18799	0.6875	0.664474	0.7	0.826688	0.710706	0.821839	0.864994	0.861866	0.863179	0.862213	0.385885	0.606742	0.611111	0.303371	0.55102	0.752226	0.802012	0.872093	0.727749
6	2002-09-01	E	123.3	63.5	33.8	59.8	25.9	116.2	106.05	63	63	18	13.1	54.9	42.9	10.7	3.5	3.5	1.8	1.8	6.8	122.7	124.5	8.1	5.5	0.843652	0.804687	0.675598	0.180157	0.5625	0.664474	0.7	0.802764	0.593394	0.821839	0.764237	0.714916	0.716968	0.703549	0.220898	0.382022	0.377778	0.191011	0.346939	0.708321	0.775398	0.837209	0.549738
7	2002-09-01	D	108.55	53.05	26.3	55.5	28.3	63	63.4	33.7	32.85	12.5	11.1	30.7	22	8.1	0.9	0.7	0.4	0.3	5.2	93.65	93.6	6.35	7	0.624344	0.511719	0.593301	0.211488	0.278533	0.493421	0.522222	0.645933	0.317768	0.312261	0.424532	0.28435	0.312542	0.473904	0.184235	0.0898876	0.0666667	0.0337079	0.0408163	0.529936	0.574813	0.633721	0.706806
8	2002-09-01	E	109.25	56.75	29.25	52.5	24.5	81.2	80.55	44.85	44.4	13.5	13.5	39.7	31	8.1	1.6	1.6	0.8	0.8	5.7	69.75	90.7	6.5	6.45	0.701994	0.626953	0.535885	0.16188	0.400815	0.493421	0.577778	0.653376	0.420273	0.48659	0.561131	0.4482	0.467471	0.515658	0.228231	0.168539	0.166667	0.0786517	0.142857	0.383175	0.555988	0.651163	0.649215
9	2002-09-01	D	77.6	37.9	18.6	39.7	17.2	44.35	44.95	23.7	23.8	8.9	8.9	11.9	8.2	3.3	0.4	0.4	0.2	0.2	1.9	47.4	50.65	3.85	4.1	0.306401	0.210938	0.290909	0.0665796	0.0910326	0.177632	0.155556	0.316853	0.103645	0.133621	0.277579	0.137399	0.191147	0.323591	0.143905	0.0337079	0.0333333	0.011236	0.0204082	0.245932	0.296008	0.343023	0.403141
10	2002-09-01	D	103.5	50.5	26.3	53	26.2	60.8	61.4	32.55	33.1	11.7	11.7	27.6	20	7.3	0.9	0.9	0.4	0.4	4.6	71.25	72.9	5.65	5.4	0.570829	0.511719	0.545455	0.184073	0.251359	0.440789	0.455556	0.592238	0.28246	0.291188	0.408602	0.26745	0.315895	0.440501	0.195234	0.0898876	0.0888889	0.0337079	0.0612245	0.392386	0.440441	0.552326	0.539267
11	2002-09-01	D	77.15	38.65	18.8	38.5	17.8	44.15	44.8	23.85	23.7	9.65	7.8	12.1	8.8	3.1	0.4	0.3	0.2	0.1	1.9	61.3	46.5	4.4	4.6	0.322141	0.21875	0.267943	0.0744125	0.0991848	0.164474	0.155556	0.312068	0.105923	0.131705	0.276384	0.139603	0.189805	0.354906	0.12374	0.0337079	0.0222222	0.011236	0	0.331286	0.269068	0.406977	0.455497
12	2002-09-01	E	72.6	36.7	17.9	35.9	15.3	44.5	46	25	24.7	8	8.4	10.8	7.7	2.7	0.3	0.3	0.1	0.1	1.7	60.6	61.5	4.55	4.35	0.281217	0.183594	0.218182	0.0417755	0.0842391	0.138158	0.133333	0.26369	0.0911162	0.135057	0.285942	0.156503	0.203219	0.286013	0.134739	0.0224719	0.0222222	0	0	0.326988	0.366439	0.424419	0.429319
13	2002-09-01	E	80.95	41	20.1	39.95	16.35	55.05	54.85	30.4	30.6	9.65	9.9	14.8	11.1	3.5	0.5	0.5	0.2	0.2	2.3	69.1	69	4.65	4.85	0.371459	0.269531	0.295694	0.055483	0.130435	0.190789	0.2	0.352472	0.136674	0.236111	0.356432	0.235856	0.282361	0.354906	0.162236	0.0449438	0.0444444	0.011236	0.0204082	0.379183	0.415125	0.436047	0.481675
14	2002-09-01	D	97.9	47.1	24.5	50.8	26	52.5	53.5	25.7	28	8.45	10.75	23.6	16.8	6.5	0.4	0.6	0.2	0.3	3.8	82.3	28.15	5.2	6	0.499475	0.441406	0.503349	0.181462	0.20788	0.388158	0.366667	0.532695	0.236902	0.211686	0.345679	0.166789	0.247485	0.304802	0.177819	0.0337079	0.0555556	0.011236	0.0408163	0.460239	0.149951	0.5	0.602094
15	2002-09-01	E	71.7	36.5	18.6	35.2	16	46.8	46.5	25.1	25.3	8.4	8.4	10.5	7.7	2.4	0.3	0.3	0.1	0.1	1.6	56	59.5	5.22	4	0.27702	0.210938	0.204785	0.0509138	0.0842391	0.118421	0.122222	0.25412	0.0876993	0.157088	0.289924	0.157972	0.211268	0.302714	0.134739	0.0224719	0.0222222	0	0	0.298741	0.353457	0.502326	0.39267
16	2002-09-01	E	65.1	32.9	15.5	32.2	13.8	41.6	42.1	22.4	22.6	7	6.95	7.7	5.3	1.9	0.2	0.2	0.1	0.1	1.1	40.35	49.8	4.45	3.9	0.201469	0.0898438	0.147368	0.0221932	0.0516304	0.0855263	0.0666667	0.183945	0.0558087	0.10728	0.254879	0.118295	0.17505	0.244259	0.108158	0.011236	0.0111111	0	0	0.20264	0.29049	0.412791	0.382199
17	2002-09-01	D	54.95	25.3	19.2	29.65	19.15	43.95	43.5	22.9	22.6	8.1	8.85	11.4	7.8	3.2	0.3	0.3	0.1	0.1	1.9	57	59.5	4.55	4.5	0.0419727	0.234375	0.0985646	0.0920366	0.0855978	0.171053	0.155556	0.0760234	0.0979499	0.129789	0.266029	0.125643	0.17505	0.290188	0.142988	0.0224719	0.0222222	0	0	0.304882	0.353457	0.424419	0.445026
18	2002-09-01	D	83.2	41.5	21	41.7	19.25	53.2	52.6	28.35	28.5	9.3	9.15	14.9	10.8	3.9	0.4	0.5	0.2	0.2	2.3	59.9	69.4	5.05	4.2	0.381952	0.304688	0.329187	0.093342	0.126359	0.217105	0.2	0.376396	0.137813	0.218391	0.338511	0.205731	0.254192	0.340292	0.148488	0.0337079	0.0444444	0.011236	0.0204082	0.32269	0.417722	0.482558	0.413613
19	2002-09-01	E	78.8	39.6	19.9	39.2	17.1	51.5	51.6	28.55	28.3	8.4	9.4	19.2	9.8	3.2	0.4	0.4	0.2	0.2	2.1	67.6	60.3	4.6	4.15	0.342078	0.261719	0.28134	0.0652742	0.112772	0.171053	0.177778	0.329612	0.186788	0.202107	0.330546	0.20867	0.251509	0.302714	0.153071	0.0337079	0.0333333	0.011236	0.0204082	0.369972	0.35865	0.430233	0.408377
20	2002-09-01	E	112.65	58.5	28.35	54.15	25.1	92.85	93.2	53	53	14.75	14.45	42.2	32.9	8.9	2	2	1	1	6.9	118.95	118.6	7.2	6.3	0.73872	0.591797	0.567464	0.169713	0.42663	0.546053	0.711111	0.689527	0.448747	0.59818	0.661888	0.567965	0.58283	0.56785	0.245646	0.213483	0.211111	0.101124	0.183673	0.685293	0.737098	0.732558	0.633508
21	2002-09-01	D	113.75	56.2	29	57.55	33.8	73.65	75	40.9	41.3	14.7	14.35	39.5	28.3	10.4	1.5	1.5	0.7	0.7	6.6	93.5	94.75	6.1	5.1	0.690451	0.617188	0.632536	0.28329	0.36413	0.644737	0.677778	0.701223	0.417995	0.414272	0.516926	0.390154	0.425889	0.565762	0.243813	0.157303	0.155556	0.0674157	0.122449	0.529014	0.582278	0.604651	0.507853
22	2002-09-01	E	73.15	36.95	18.05	36.2	15.8	47	46.9	25.5	25.8	8.4	8.3	10.5	7.6	2.7	0.3	0.3	0.1	0.1	1.7	36.1	61.15	4.65	4.3	0.286464	0.189453	0.223923	0.0483029	0.0828804	0.138158	0.133333	0.269537	0.0876993	0.159004	0.29311	0.16385	0.217975	0.302714	0.132906	0.0224719	0.0222222	0	0	0.176543	0.364167	0.436047	0.424084
23	2002-09-01	E	79.55	41.05	19.65	38.5	16.3	52.8	53	28.95	28.6	9.05	9.3	13.4	10.3	2.8	0.5	0.5	0.2	0.2	1.8	66.7	45.2	4.65	5.1	0.372508	0.251953	0.267943	0.0548303	0.119565	0.144737	0.144444	0.337586	0.120729	0.214559	0.341697	0.214548	0.255533	0.329854	0.151237	0.0449438	0.0444444	0.011236	0.0204082	0.364446	0.26063	0.436047	0.507853
24	2002-09-01	D	80.55	39.35	19.2	41.2	18.25	44.95	44.15	23.5	23	8.3	7.9	12.2	8.1	3.3	0.2	0.3	0.1	0.1	1.9	57	62.9	5	4.85	0.336831	0.234375	0.319617	0.0802872	0.0896739	0.177632	0.155556	0.348219	0.107062	0.139368	0.271207	0.13446	0.180416	0.298539	0.125573	0.011236	0.0222222	0	0	0.304882	0.375527	0.476744	0.481675
25	2002-09-01	E	74.05	37.5	19	36.55	15.4	46.55	46.95	24.95	25.1	7.9	8.1	11	8.4	2.4	0.3	0.3	0.1	0.1	1.3	55.9	58.95	4.4	4.7	0.298006	0.226563	0.230622	0.0430809	0.09375	0.118421	0.0888889	0.279107	0.0933941	0.154693	0.293509	0.155768	0.208585	0.281837	0.129239	0.0224719	0.0222222	0	0	0.298127	0.349886	0.406977	0.465969
26	2002-09-01	D	78.5	38.4	18.5	40.1	18.3	43.2	43.55	22.8	22.55	7.7	8	11.8	8.1	3.4	0.3	0.3	0.1	0.1	2	24.75	13.95	4.75	5.1	0.316894	0.207031	0.298565	0.0809399	0.0896739	0.184211	0.166667	0.326422	0.102506	0.122605	0.266428	0.124173	0.17438	0.273486	0.127406	0.0224719	0.0222222	0	0	0.106847	0.0577735	0.447674	0.507853
27	2002-09-01	D	76.3	37.3	18.7	39	16.7	43.65	44.3	22.7	22.8	7.7	7.8	11	7.6	3	0.3	0.3	0.1	0.1	2	57.55	57.95	4.5	4.3	0.293809	0.214844	0.277512	0.0600522	0.0828804	0.157895	0.166667	0.30303	0.0933941	0.126916	0.272401	0.122704	0.177733	0.273486	0.12374	0.0224719	0.0222222	0	0	0.308259	0.343395	0.418605	0.424084
28	2002-09-01	D	91.1	44.55	23.05	46.55	24	49.25	48.5	25.3	25.8	9.75	9.7	17.8	12.6	5.2	0.5	0.5	0.2	0.2	3.4	66.9	53.8	5.15	4.7	0.44596	0.384766	0.42201	0.155352	0.150815	0.302632	0.322222	0.460393	0.170843	0.180556	0.305854	0.160911	0.217975	0.359081	0.15857	0.0449438	0.0444444	0.011236	0.0204082	0.365674	0.316456	0.494186	0.465969
29	2002-09-01	D	68.75	33.8	16.8	34.95	15.15	42.6	42.8	22.5	22.55	7	8	8	15.6	2.1	0.1	0.3	0.1	0.1	1.3	55.1	38.6	3.85	3.5	0.220357	0.140625	0.2	0.0398172	0.191576	0.0986842	0.0888889	0.222754	0.0592255	0.116858	0.260454	0.119765	0.17438	0.244259	0.127406	0	0.0222222	0	0	0.293215	0.217786	0.343023	0.340314
30	2002-09-01	E	74.15	38.05	18.9	36.1	15.3	50.3	50.25	28.05	27.55	9.25	9.1	11.6	8.5	2.7	0.4	0.4	0.2	0.2	1.6	30.15	62.65	4.65	4.1	0.309549	0.222656	0.22201	0.0417755	0.0951087	0.138158	0.122222	0.28017	0.100228	0.190613	0.319793	0.201323	0.241449	0.338205	0.147571	0.0337079	0.0333333	0.011236	0.0204082	0.140006	0.373905	0.436047	0.403141
31	2002-09-01	E	74.9	38.1	19.5	36.8	16.1	47.75	47.2	25.5	25.7	8.4	7.8	11.8	8.6	2.7	0.3	0.3	0.1	0.1	1.6	59.8	59	4.4	3.55	0.310598	0.246094	0.235407	0.0522193	0.0964674	0.138158	0.122222	0.288145	0.102506	0.166188	0.2955	0.16385	0.216633	0.302714	0.12374	0.0224719	0.0222222	0	0	0.322076	0.350211	0.406977	0.34555
32	2002-09-01	E	71.05	36.5	13.5	34.55	15.1	47.1	47.1	25.65	25.65	8.5	9	10.7	8	2.4	0.4	0.4	0.2	0.2	1.4	60.8	65.8	4.15	3.5	0.27702	0.0117188	0.192344	0.0391645	0.0883152	0.118421	0.1	0.247209	0.0899772	0.159962	0.294703	0.166054	0.215962	0.306889	0.145738	0.0337079	0.0333333	0.011236	0.0204082	0.328216	0.394352	0.377907	0.340314
33	2002-09-01	D	101.95	49.85	25.6	52.1	26.3	57	56.45	29.95	29.5	11.05	11	25.1	18.2	6.7	0.7	0.7	0.3	0.3	4.3	81.65	81.9	6.05	6.3	0.557188	0.484375	0.52823	0.185379	0.226902	0.401316	0.422222	0.575758	0.253986	0.254789	0.369176	0.229243	0.267606	0.413361	0.182401	0.0674157	0.0666667	0.0224719	0.0408163	0.456248	0.498864	0.598837	0.633508
34	2002-09-01	D	78.15	39.85	19.9	38.3	18.4	45.5	45.3	23.8	23.85	8.2	8.05	11.7	8.2	3.1	0.3	0.3	0.1	0.1	1.9	63	64.45	4.75	3.7	0.347324	0.261719	0.264115	0.0822454	0.0910326	0.164474	0.155556	0.322701	0.101367	0.144636	0.280366	0.138868	0.191818	0.294363	0.128323	0.0224719	0.0222222	0	0	0.341726	0.385589	0.447674	0.361257
35	2002-09-01	D	99.6	49	24.4	50.6	23.6	59.3	59.6	33.45	32.45	10	11.5	24.5	17.4	6.8	0.6	0.8	0.3	0.4	4.7	77.3	63.2	5.22	5.16	0.539349	0.4375	0.499522	0.150131	0.216033	0.407895	0.466667	0.550771	0.247153	0.27682	0.394265	0.280676	0.307176	0.36952	0.191567	0.0561798	0.0777778	0.0224719	0.0612245	0.429536	0.377475	0.502326	0.514136
36	2002-09-01	E	74.8	38	18.88	36.8	14.9	47.5	46.8	26	24.75	8	7.8	11	7.9	2.5	0.3	0.3	0.1	0.1	1.6	54.35	54.6	4.1	4	0.308499	0.221875	0.235407	0.0365535	0.0869565	0.125	0.122222	0.287081	0.0933941	0.163793	0.292314	0.171198	0.20389	0.286013	0.12374	0.0224719	0.0222222	0	0	0.288609	0.321649	0.372093	0.39267
37	2002-09-01	E	66.45	33.35	16.35	33.1	13.45	41.6	41.85	22.2	22.3	7.3	7.25	8.3	5.8	2.1	0.2	0.2	0.1	0.1	1.3	43.95	61.82	5.22	3.8	0.210913	0.123047	0.164593	0.017624	0.0584239	0.0986842	0.0888889	0.198299	0.0626424	0.10728	0.252887	0.115356	0.171026	0.256785	0.113657	0.011236	0.0111111	0	0	0.224747	0.368517	0.502326	0.371728
38	2002-09-01	D	80.35	39.95	20	40.4	19.8	49	49.25	27.1	24.5	8.3	8.6	12.8	9.1	3.3	0.4	0.4	0.2	0.2	2	50.2	54.4	4.5	4.7	0.349423	0.265625	0.304306	0.100522	0.103261	0.177632	0.166667	0.346093	0.113895	0.178161	0.311828	0.187362	0.200537	0.298539	0.138405	0.0337079	0.0333333	0.011236	0.0204082	0.263126	0.320351	0.418605	0.465969
39	2002-09-01	E	71.3	37	17.7	34.3	14.5	46	46.15	24.55	24.75	8.2	8.4	9.2	6.5	2	0.3	0.3	0.1	0.1	1.2	56.7	62	4.7	4	0.287513	0.175781	0.18756	0.0313316	0.0679348	0.0921053	0.0777778	0.249867	0.0728929	0.149425	0.287137	0.14989	0.20389	0.294363	0.134739	0.0224719	0.0222222	0	0	0.30304	0.369685	0.44186	0.39267
40	2002-09-01	D	75	37.2	18.15	37.8	18	46.1	47.05	24.9	24.6	8.15	7.8	10.2	7.1	2.8	0.3	0.3	0.1	0.1	1.7	58.2	56.6	4.6	4.5	0.29171	0.193359	0.254545	0.0770235	0.076087	0.144737	0.133333	0.289208	0.0842825	0.150383	0.294305	0.155033	0.201878	0.292276	0.12374	0.0224719	0.0222222	0	0	0.312251	0.334632	0.430233	0.445026
41	2002-09-01	E	73.7	37.4	17.6	36.3	15.6	49.75	49.65	27.05	27.2	8.4	8.3	11	8	2.8	0.3	0.4	0.1	0.2	1.7	63.6	63	4.5	4.5	0.295908	0.171875	0.225837	0.0456919	0.0883152	0.144737	0.133333	0.275385	0.0933941	0.185345	0.315014	0.186627	0.236754	0.302714	0.132906	0.0224719	0.0333333	0	0.0204082	0.34541	0.376177	0.418605	0.445026
42	2002-09-01	D	79.75	38.6	19	41.15	19.6	41.45	44.45	23.15	24.1	8.55	8.75	12.2	8.6	3.4	0.3	0.3	0.1	0.1	2.1	58.5	62.8	4.85	4.5	0.321091	0.226563	0.31866	0.0979112	0.0964674	0.184211	0.177778	0.339713	0.107062	0.105843	0.273596	0.129317	0.195171	0.308977	0.141155	0.0224719	0.0222222	0	0	0.314093	0.374878	0.459302	0.445026
43	2002-09-01	D	68.5	33.7	17.35	34.8	15.5	37.2	37.15	18.9	18.6	6.55	6.4	7.7	5.4	2.2	0.2	0.2	0.1	0.1	1.4	55.3	46.05	3.05	3.5	0.218258	0.162109	0.197129	0.0443864	0.0529891	0.105263	0.1	0.220096	0.0558087	0.0651341	0.215452	0.0668626	0.121395	0.22547	0.0980752	0.011236	0.0111111	0	0	0.294443	0.266147	0.25	0.340314
44	2002-09-01	E	73.5	38	18.7	35.5	14.9	46.7	47.65	22.25	25.25	7.8	8.05	10.6	7.8	2.5	0.3	0.3	0.1	0.1	1.5	61	60.7	4.35	4.25	0.308499	0.214844	0.210526	0.0365535	0.0855978	0.125	0.111111	0.273259	0.0888383	0.15613	0.299084	0.116091	0.210597	0.277662	0.128323	0.0224719	0.0222222	0	0	0.329444	0.361246	0.401163	0.418848
45	2002-09-01	D	70.45	34.2	17.25	36.25	15.45	39.65	39.6	20.4	20.15	7.55	7.65	9.2	6.5	2.5	0.2	0.2	0.1	0.1	1.6	56	50.7	3.65	4.1	0.228751	0.158203	0.22488	0.0437337	0.0679348	0.125	0.122222	0.240829	0.0728929	0.0886015	0.234966	0.0889052	0.142186	0.267223	0.12099	0.011236	0.0111111	0	0	0.298741	0.296332	0.319767	0.403141
46	2002-09-01	D	94.15	45.5	24.6	48.65	22.6	53	52.85	27.65	27.25	10.8	10.7	23.7	17	6.1	0.6	0.5	0.3	0.2	4.1	78	79	5.3	5.5	0.465897	0.445313	0.462201	0.137076	0.210598	0.361842	0.4	0.492823	0.238041	0.216475	0.340502	0.195445	0.237425	0.402923	0.176902	0.0561798	0.0444444	0.0224719	0.0204082	0.433835	0.480039	0.511628	0.549738
47	2002-09-01	E	65.6	33.6	16.55	32	14.2	41.9	41.15	21.75	21.8	8.1	7.25	8.1	5.8	2	0.2	0.2	0.1	0.1	1.2	21.85	56.2	4.1	3.8	0.216159	0.130859	0.143541	0.0274151	0.0584239	0.0921053	0.0777778	0.189261	0.0603645	0.110153	0.247312	0.108744	0.164319	0.290188	0.113657	0.011236	0.0111111	0	0	0.089039	0.332035	0.372093	0.371728
48	2002-09-01	D	91.7	45.3	23.55	46.4	22.8	52.7	52.2	27.2	27.5	9.9	9.85	20	14.55	5.2	0.5	0.5	0.2	0.2	3.2	73.4	25.55	5.65	5.7	0.4617	0.404297	0.419139	0.139687	0.17731	0.302632	0.3	0.466773	0.1959	0.213602	0.335325	0.188832	0.240778	0.365344	0.16132	0.0449438	0.0444444	0.011236	0.0204082	0.405588	0.133074	0.552326	0.570681
49	2002-09-01	D	73.35	35.7	17.9	37.65	17.25	41.9	40.9	22	21.8	8.45	8.5	9.9	6.9	2.5	0.3	0.3	0.1	0.1	1.5	57	62.4	4	4.15	0.260231	0.183594	0.251675	0.0672324	0.0733696	0.125	0.111111	0.271664	0.0808656	0.110153	0.245321	0.112417	0.164319	0.304802	0.136572	0.0224719	0.0222222	0	0	0.304882	0.372282	0.360465	0.408377
50	2002-09-01	E	64.85	33	16.1	31.85	13.25	35.15	39.1	20.55	20.45	6.9	7.1	7.2	5.1	1.8	0.2	0.2	0.1	0.1	1.1	34.9	51.6	3.65	3.2	0.203568	0.113281	0.14067	0.0150131	0.048913	0.0789474	0.0666667	0.181287	0.0501139	0.0454981	0.230984	0.0911095	0.146211	0.240084	0.110907	0.011236	0.0111111	0	0	0.169174	0.302175	0.319767	0.308901
51	2002-09-01	E	64.65	32.65	15.95	32	13.6	39	38.8	20.9	20.65	6.85	7	7.5	5.3	1.8	0.2	0.2	0.1	0.1	1.1	49.6	49.2	3.55	3.8	0.196222	0.107422	0.143541	0.0195822	0.0516304	0.0789474	0.0666667	0.17916	0.0535308	0.0823755	0.228594	0.0962528	0.148893	0.237996	0.109074	0.011236	0.0111111	0	0	0.259441	0.286595	0.30814	0.371728
52	2002-09-01	D	79.4	39.4	18.5	40	17.1	48.8	47.95	18.7	24.85	7	7.8	12.2	9	3.4	0.2	0.3	0.1	0.1	2	58.3	60.15	4	4.1	0.33788	0.207031	0.296651	0.0652742	0.101902	0.184211	0.166667	0.335991	0.107062	0.176245	0.301474	0.0639236	0.205231	0.244259	0.12374	0.011236	0.0222222	0	0	0.312865	0.357676	0.360465	0.403141
53	2002-09-01	E	74.1	38.5	19	35.6	15.65	50.05	50.5	26.8	25.05	8.2	8.55	11.6	8.3	2.8	0.3	0.3	0.1	0.1	1.8	58.1	48.9	4.85	5.1	0.318993	0.226563	0.21244	0.0463446	0.0923913	0.144737	0.144444	0.279638	0.100228	0.188218	0.321784	0.182954	0.207914	0.294363	0.137489	0.0224719	0.0222222	0	0	0.311636	0.284648	0.459302	0.507853
54	2002-09-01	D	95.5	47.4	24.2	48.1	21.6	51.2	52.4	26.5	26.6	10.1	10	22.4	16	5.9	0.5	0.5	0.2	0.2	4.1	74	73.5	4	4.5	0.505771	0.429688	0.451675	0.124021	0.197011	0.348684	0.4	0.507177	0.223235	0.199234	0.336918	0.178545	0.228706	0.373695	0.16407	0.0449438	0.0444444	0.011236	0.0204082	0.409272	0.444336	0.360465	0.445026
55	2002-09-01	E	71.65	34	19.6	37.65	16.1	47	47.15	24.7	24.7	8.05	8	12	8.8	3	0.3	0.3	0.1	0.1	1.9	65.6	60.55	4.65	4.4	0.224554	0.25	0.251675	0.0522193	0.0991848	0.157895	0.155556	0.253589	0.104784	0.159004	0.295102	0.152094	0.203219	0.2881	0.127406	0.0224719	0.0222222	0	0	0.357691	0.360273	0.436047	0.434555
56	2002-09-01	D	79.25	38.6	20.3	40.65	19.55	45.4	45.7	24	23.9	8.7	9.2	13.2	9.2	3.7	0.4	0.4	0.2	0.2	2.3	58.1	25	4.6	4.15	0.321091	0.277344	0.309091	0.0972585	0.10462	0.203947	0.2	0.334397	0.118451	0.143678	0.283552	0.141807	0.192488	0.31524	0.149404	0.0337079	0.0333333	0.011236	0.0204082	0.311636	0.129503	0.430233	0.408377
57	2002-09-01	E	74.2	37.2	19	37	16	48.8	49.15	26.6	26.5	8.6	8.6	11.6	8.5	2.8	0.4	0.4	0.2	0.2	1.6	61.5	60.5	4.4	4.3	0.29171	0.226563	0.239234	0.0509138	0.0951087	0.144737	0.122222	0.280702	0.100228	0.176245	0.311031	0.180015	0.227364	0.311065	0.138405	0.0337079	0.0333333	0.011236	0.0204082	0.332515	0.359948	0.406977	0.424084
58	2002-09-01	E	75.55	38.75	18.1	36.8	15.2	46.65	47.65	25.6	25.55	7.8	7.9	11.3	8.2	2.7	0.4	0.3	0.2	0.1	1.7	59.75	59.3	4.95	4	0.324239	0.191406	0.235407	0.04047	0.0910326	0.138158	0.133333	0.295056	0.0968109	0.155651	0.299084	0.16532	0.214621	0.277662	0.125573	0.0337079	0.0222222	0.011236	0	0.321768	0.352158	0.47093	0.39267
59	2002-09-01	E	82.2	40.9	20.05	41.3	18.95	46.25	46.15	24.3	24.35	8.45	8.45	12.8	8.9	3.6	0.3	0.3	0.1	0.1	2.1	61.45	65	5.1	5	0.36936	0.267578	0.321531	0.0894256	0.100543	0.197368	0.177778	0.365763	0.113895	0.15182	0.287137	0.146216	0.198524	0.304802	0.135655	0.0224719	0.0222222	0	0	0.332208	0.389159	0.488372	0.497382
60	2002-09-01	E	80.15	41.55	19	38.6	16.5	52	52.4	28.8	28.8	9.35	9.3	13.5	9.7	3.3	0.5	0.5	0.2	0.2	2.1	64	28	4.65	4.6	0.383001	0.226563	0.269856	0.0574413	0.111413	0.177632	0.177778	0.343966	0.121868	0.206897	0.336918	0.212344	0.258216	0.34238	0.151237	0.0449438	0.0444444	0.011236	0.0204082	0.347866	0.148978	0.436047	0.455497
61	2002-09-01	E	72.45	36.35	17.2	36.1	14.55	45.15	45.3	24.2	24.5	8.05	7.9	10.1	7.2	2.4	0.3	0.3	0.1	0.1	1.5	55.8	18	4	3.7	0.273872	0.15625	0.22201	0.0319843	0.0774457	0.118421	0.111111	0.262095	0.0831435	0.141284	0.280366	0.144747	0.200537	0.2881	0.125573	0.0224719	0.0222222	0	0	0.297513	0.0840636	0.360465	0.361257
62	2002-09-01	E	73.85	37	18.9	36.85	15.35	49.35	49.3	26.85	26.65	8.3	8.5	11.6	8.7	2.6	0.4	0.4	0.2	0.2	1.6	43.7	55.9	4.9	4.65	0.287513	0.222656	0.236364	0.0424282	0.0978261	0.131579	0.122222	0.27698	0.100228	0.181513	0.312226	0.183688	0.229376	0.298539	0.136572	0.0337079	0.0333333	0.011236	0.0204082	0.223212	0.330088	0.465116	0.460733
63	2002-09-01	E	70.55	37.5	17.65	33.05	14.5	47.5	47	26	26	8	8.5	10.1	7.2	2.3	0.3	0.3	0.1	0.1	1.3	41.6	37	4.35	4.6	0.298006	0.173828	0.163636	0.0313316	0.0774457	0.111842	0.0888889	0.241893	0.0831435	0.163793	0.293907	0.171198	0.220657	0.286013	0.136572	0.0224719	0.0222222	0	0	0.210316	0.2074	0.401163	0.455497
64	2002-09-01	E	71.8	36.2	17.9	35.6	14.9	45.9	45.75	24.5	24.4	7.8	8.2	9.9	7.2	2.4	0.3	0.3	0.1	0.1	1.5	61.65	64.3	4.25	4.6	0.270724	0.183594	0.21244	0.0365535	0.0774457	0.118421	0.111111	0.255183	0.0808656	0.148467	0.283951	0.149155	0.199195	0.277662	0.131072	0.0224719	0.0222222	0	0	0.333436	0.384615	0.389535	0.455497
65	2002-09-01	E	70.8	36.9	18.1	33.9	14.9	45	45.4	24.2	24.15	7.8	7.75	9.3	6.5	2.6	0.3	0.3	0.1	0.1	1.5	59.5	45.7	4.3	3.75	0.285414	0.191406	0.179904	0.0365535	0.0679348	0.131579	0.111111	0.244551	0.0740319	0.139847	0.281163	0.144747	0.195842	0.277662	0.122823	0.0224719	0.0222222	0	0	0.320233	0.263875	0.395349	0.366492
66	2002-09-01	E	74.6	37.85	19	36.75	15.6	48.7	48.7	26.15	26.2	7.8	7.8	11	8.2	2.6	0.3	0.3	0.1	0.1	1.5	66.9	67.25	4.55	4.4	0.305352	0.226563	0.23445	0.0456919	0.0910326	0.131579	0.111111	0.284955	0.0933941	0.175287	0.307447	0.173402	0.22334	0.277662	0.12374	0.0224719	0.0222222	0	0	0.365674	0.403765	0.424419	0.434555
67	2002-09-01	E	79.8	40.3	18.45	39.5	16.7	52.95	53.5	28.8	28.6	9.15	9.15	12.7	9.4	3	0.5	0.5	0.2	0.2	1.7	60.6	68.05	5.05	5.3	0.356768	0.205078	0.287081	0.0600522	0.107337	0.157895	0.133333	0.340245	0.112756	0.215996	0.345679	0.212344	0.255533	0.334029	0.148488	0.0449438	0.0444444	0.011236	0.0204082	0.326988	0.408958	0.482558	0.528796
68	2002-09-01	E	76.8	39.4	18	37.4	16.05	51.65	51.95	28.05	27.75	9.05	8.8	12.7	9.1	3	0.4	0.4	0.2	0.2	1.9	63.6	62.3	4.55	3.8	0.33788	0.1875	0.24689	0.0515666	0.103261	0.157895	0.155556	0.308347	0.112756	0.203544	0.333333	0.201323	0.244131	0.329854	0.142071	0.0337079	0.0333333	0.011236	0.0204082	0.34541	0.371633	0.424419	0.371728
69	2002-09-01	D	74.5	37.65	18.65	36.85	16.1	46.95	47	25.85	25.2	7.9	8.3	9.9	7	2.4	0.3	0.3	0.1	0.1	1.3	54	40.15	5.22	5.16	0.301154	0.212891	0.236364	0.0522193	0.0747283	0.118421	0.0888889	0.283892	0.0808656	0.158525	0.293907	0.168993	0.209926	0.281837	0.132906	0.0224719	0.0222222	0	0	0.28646	0.227848	0.502326	0.514136
70	2002-09-01	E	59.15	29.85	13.65	29.3	12.15	33.65	33.65	17.5	17.5	5.5	5.65	5.4	3.6	1.4	0.1	0.1	0.1	0.1	0.9	45.6	48.5	3.2	3	0.137461	0.0175781	0.091866	0.000652742	0.0285326	0.0526316	0.0444444	0.12068	0.0296128	0.0311303	0.187575	0.0462895	0.10664	0.181628	0.0843263	0	0	0	0	0.234879	0.282051	0.267442	0.287958
71	2002-09-01	E	72.6	37.6	18	35	15.3	46.7	47.5	25.8	25.9	8.25	8.25	10.4	7.6	2.5	0.3	0.3	0.1	0.1	1.6	34.5	64	4.5	4.5	0.300105	0.1875	0.200957	0.0417755	0.0828804	0.125	0.122222	0.26369	0.0865604	0.15613	0.297889	0.168259	0.219316	0.296451	0.131989	0.0224719	0.0222222	0	0	0.166718	0.382668	0.418605	0.445026
72	2002-09-01	D	65.75	32.6	14.75	33.15	15.5	33.75	33.5	17.1	17.1	6.25	6.3	7.5	4.7	2.3	0.2	0.1	0.1	0.1	1.4	13.75	15.3	3.4	3.6	0.195173	0.0605469	0.16555	0.0443864	0.0434783	0.111842	0.1	0.190856	0.0535308	0.0320881	0.18638	0.0404115	0.101274	0.212944	0.096242	0.011236	0	0	0	0.0393	0.0665368	0.290698	0.350785
73	2002-09-01	E	71.2	36.7	17.8	34.5	14.95	43.1	43.1	22.8	23.3	7.9	8.1	9.9	7.5	2.2	0.3	0.3	0.1	0.1	1.3	52.1	55.4	4.45	4.1	0.281217	0.179688	0.191388	0.0372063	0.0815217	0.105263	0.0888889	0.248804	0.0808656	0.121648	0.262843	0.124173	0.18444	0.281837	0.129239	0.0224719	0.0222222	0	0	0.274793	0.326842	0.412791	0.403141
74	2002-09-01	E	68.3	33.85	16.5	34.45	15.05	42.15	42.65	22.4	22.55	7.4	7.35	8.8	6	2.4	0.2	0.2	0.1	0.1	1.6	58.15	58.7	3.9	3.75	0.221406	0.128906	0.190431	0.0385117	0.0611413	0.118421	0.122222	0.217969	0.0683371	0.112548	0.259259	0.118295	0.17438	0.26096	0.11549	0.011236	0.0111111	0	0	0.311944	0.348264	0.348837	0.366492
75	2002-09-01	E	67.95	34.5	16.55	33.45	14.6	41.3	41.7	22.2	22.1	7.75	7.55	8.3	5.9	2.1	0.3	0.3	0.1	0.1	1.4	58.75	58.1	4.35	3.5	0.235047	0.130859	0.171292	0.0326371	0.0597826	0.0986842	0.1	0.214248	0.0626424	0.104406	0.251693	0.115356	0.168343	0.275574	0.119157	0.0224719	0.0222222	0	0	0.315628	0.344369	0.401163	0.340314
76	2002-09-01	E	74.538	38	18	36.5	15.5	47.5	47.2	26	25.8	8.1	7.9	10.7	8	2.4	0.3	0.3	0.1	0.1	1.9	66.3	64.9	4.6	3.8	0.308499	0.1875	0.229665	0.0443864	0.0883152	0.118421	0.155556	0.284296	0.0899772	0.163793	0.2955	0.171198	0.217975	0.290188	0.125573	0.0224719	0.0222222	0	0	0.36199	0.38851	0.430233	0.371728
77	2002-09-01	D	116	58	31.4	58	30.8	67.65	67.4	35.75	35.5	13.45	13	42.9	31.4	10.1	1.2	1.2	0.6	0.6	7.4	84.4	69.8	6.4	6.4	0.728227	0.710938	0.641148	0.244125	0.40625	0.625	0.766667	0.725146	0.45672	0.356801	0.456392	0.314475	0.348089	0.51357	0.219065	0.123596	0.122222	0.0561798	0.102041	0.473135	0.420318	0.639535	0.643979
78	2002-09-01	D	112.4	54.7	28.1	57.7	29.5	67.5	66.2	36.25	36.25	14.1	14.2	36.2	26	9.8	1.3	1.3	0.7	0.7	6.2	87	86.85	6.75	5.3	0.658972	0.582031	0.635407	0.227154	0.33288	0.605263	0.633333	0.686869	0.38041	0.355364	0.446834	0.321822	0.358149	0.54071	0.241063	0.134831	0.133333	0.0674157	0.122449	0.4891	0.530996	0.680233	0.528796
79	2002-09-01	D	123.2	59.7	32.55	63.5	30.1	72.65	74.05	38.3	40.2	14.35	15.75	50.3	36.5	11.9	1.8	1.8	0.9	0.9	7.4	74.1	92.4	7.1	7.1	0.763903	0.755859	0.746411	0.234987	0.475543	0.743421	0.766667	0.801701	0.541002	0.404693	0.509359	0.351947	0.411133	0.551148	0.269478	0.191011	0.188889	0.0898876	0.163265	0.409886	0.567024	0.72093	0.717277
80	2002-09-01	D	107.9	52.2	27	55.7	28.1	62.6	63.25	34.8	34	13.8	13.6	34	24	8.9	1.1	1.1	0.6	0.6	5.8	64	76.7	6.1	6.5	0.606506	0.539062	0.597129	0.208877	0.305707	0.546053	0.588889	0.639022	0.355353	0.308429	0.423337	0.300514	0.327968	0.528184	0.230064	0.11236	0.111111	0.0561798	0.102041	0.347866	0.465109	0.604651	0.65445
81	2002-09-01	E	72.5	36.1	19	35.9	15.3	43	44.7	23.2	23.55	8.15	7.9	10.6	7.9	2.5	0.3	0.3	0.1	0.1	1.5	52.3	56.1	4	4.6	0.268625	0.226563	0.218182	0.0417755	0.0869565	0.125	0.111111	0.262626	0.0888383	0.12069	0.275587	0.130051	0.187793	0.292276	0.125573	0.0224719	0.0222222	0	0	0.276021	0.331386	0.360465	0.455497
82	2002-09-01	E	74.95	38.4	18.2	36.55	15.5	47.35	47.2	25.4	25.7	7.85	7.8	10.6	7.6	2.6	0.3	0.3	0.1	0.1	1.4	43.4	64.4	4.35	4.8	0.316894	0.195312	0.230622	0.0443864	0.0828804	0.131579	0.1	0.288676	0.0888383	0.162356	0.2955	0.162381	0.216633	0.279749	0.12374	0.0224719	0.0222222	0	0	0.221369	0.385265	0.401163	0.47644
83	2002-09-01	D	62.95	31	14.6	31.95	14.1	33.6	33.65	16.8	16.55	6.3	6.55	6.2	4.1	1.8	0.1	0.1	0.1	0.1	1.1	47.1	49.2	3.6	3.1	0.161595	0.0546875	0.142584	0.0261097	0.0353261	0.0789474	0.0666667	0.161085	0.0387244	0.0306513	0.187575	0.0360029	0.0938967	0.215031	0.100825	0	0	0	0	0.24409	0.286595	0.313953	0.298429
84	2002-09-01	E	74.25	38.1	18.85	36.15	15.7	47.4	47.1	25.55	25.15	8.3	8.4	10.8	8	2.5	0.3	0.3	0.1	0.1	1.6	53.5	51.9	4.15	4.25	0.310598	0.220703	0.222967	0.0469974	0.0883152	0.125	0.122222	0.281233	0.0911162	0.162835	0.294703	0.164585	0.209256	0.298539	0.134739	0.0224719	0.0222222	0	0	0.28339	0.304122	0.377907	0.418848
85	2002-09-01	E	115.5	58.2	29.25	57.3	25.1	92.8	92.8	53.9	54	16.45	16.6	46.9	36.8	9.5	2.7	2.6	1.4	1.3	6.2	107.3	90.4	7.05	6.8	0.732424	0.626953	0.627751	0.169713	0.47962	0.585526	0.633333	0.71983	0.502278	0.597701	0.658702	0.58119	0.596244	0.638831	0.28506	0.292135	0.277778	0.146067	0.244898	0.613755	0.554041	0.715116	0.685864
86	2002-09-01	D	111.35	54.65	26.9	56.7	30.35	56.97	56.94	31.07	30.97	9.98	10.06	29.6	20.4	8.8	0.89	0.89	0.45	0.44	5.5	86.1	84.8	6.6	6	0.657922	0.535156	0.616268	0.238251	0.256793	0.539474	0.555556	0.675704	0.305239	0.254502	0.373078	0.245702	0.287324	0.368685	0.16517	0.088764	0.0877778	0.0393258	0.0693878	0.483574	0.517689	0.662791	0.602094
87	2002-09-01	E	100.1	52.65	26.4	47.55	22.5	76.75	76.85	43.5	43.1	12.95	12.85	31.5	24.3	6.9	1.3	1.3	0.7	0.7	4.9	102.1	91.05	6	6.1	0.61595	0.515625	0.441148	0.13577	0.309783	0.414474	0.488889	0.556087	0.326879	0.443966	0.531661	0.428361	0.450034	0.492693	0.216315	0.134831	0.133333	0.0674157	0.122449	0.581824	0.55826	0.593023	0.612565
88	2002-09-01	E	114.8	59.25	31	55.55	25	86.4	85.5	49	48.3	15	14.85	45	34.6	10	2	1.9	1	1	7.3	100.2	97.7	6.6	6.4	0.75446	0.695312	0.594258	0.168407	0.449728	0.618421	0.755556	0.712387	0.480638	0.536398	0.600558	0.509184	0.519785	0.578288	0.252979	0.213483	0.2	0.101124	0.183673	0.570157	0.601428	0.662791	0.643979
89	2002-09-01	E	98.85	50.5	25.1	48.35	22	67.7	69	37.3	38	11.55	12.1	25.5	19.1	6	0.9	1	0.4	0.5	4	74.5	86.1	4.5	6.3	0.570829	0.464844	0.456459	0.129243	0.23913	0.355263	0.388889	0.542796	0.258542	0.35728	0.469136	0.337252	0.381623	0.434238	0.202566	0.0898876	0.1	0.0337079	0.0816327	0.412343	0.526128	0.418605	0.633508
90	2002-09-01	E	73.6	37.55	17.7	36.05	15.45	45.7	45.3	24.55	23.5	7.3	9.25	10.3	7.3	2.6	0.3	0.3	0.1	0.1	1.4	52.2	53.15	4.55	5	0.299056	0.175781	0.221053	0.0437337	0.0788043	0.131579	0.1	0.274322	0.0854214	0.146552	0.280366	0.14989	0.187123	0.256785	0.150321	0.0224719	0.0222222	0	0	0.275407	0.312236	0.424419	0.497382
91	2002-09-01	E	73.7	37.9	18.05	35.8	15.45	49.35	49	26.3	26.3	8.6	8.7	11.3	8.4	2.6	0.4	0.4	0.2	0.2	1.4	60.7	37.45	4.15	4.55	0.306401	0.189453	0.216268	0.0437337	0.09375	0.131579	0.1	0.275385	0.0968109	0.181513	0.309837	0.175606	0.224681	0.311065	0.140238	0.0337079	0.0333333	0.011236	0.0204082	0.327602	0.210321	0.377907	0.450262
92	2002-09-01	E	75.4	38.8	20.2	36.6	16.1	49.7	48.8	22.8	18.7	8.8	7	11.7	8.6	2.9	0.4	0.2	0.2	0.1	1.9	50.85	48	4.7	4.75	0.325289	0.273438	0.231579	0.0522193	0.0964674	0.151316	0.155556	0.293461	0.101367	0.184866	0.308244	0.124173	0.122736	0.319415	0.109074	0.0337079	0.0111111	0.011236	0	0.267117	0.278806	0.44186	0.471204
93	2002-09-01	E	63.25	33.3	16.3	29.55	14.15	42.2	42.15	22.2	22.6	7.8	8.4	8.3	5.9	2	0.3	0.3	0.1	0.1	1.3	52.8	51.8	3.55	3.6	0.209864	0.121094	0.0966507	0.0267624	0.0597826	0.0921053	0.0888889	0.164274	0.0626424	0.113027	0.255277	0.115356	0.17505	0.277662	0.134739	0.0224719	0.0222222	0	0	0.279091	0.303473	0.30814	0.350785
94	2002-09-01	E	74.9	38.4	19.2	36.5	15.1	49.3	49.8	27.8	27	8.5	8.15	11.5	8.1	2.5	0.4	0.4	0.2	0.2	1.6	48.35	66.3	4.8	4.55	0.316894	0.234375	0.229665	0.0391645	0.0896739	0.125	0.122222	0.288145	0.0990888	0.181034	0.316209	0.197649	0.234071	0.306889	0.130156	0.0337079	0.0333333	0.011236	0.0204082	0.251765	0.397598	0.453488	0.450262
95	2002-09-01	D	78.4	39.25	19.15	39.15	13.6	49.3	49.75	24.5	27.05	8.6	8.4	11.7	8.2	3.2	0.4	0.3	0.2	0.1	1.9	34.15	60.3	4.5	5	0.334732	0.232422	0.280383	0.0195822	0.0910326	0.171053	0.155556	0.325359	0.101367	0.181034	0.31581	0.149155	0.234742	0.311065	0.134739	0.0337079	0.0222222	0.011236	0	0.164569	0.35865	0.418605	0.497382
96	2002-09-01	E	73.2	37.65	18.55	35.55	15.4	45.75	47.05	24.5	25.7	7.9	7.95	10.8	7.8	2.5	0.3	0.3	0.1	0.1	1.6	28.1	63.6	4.5	4.3	0.301154	0.208984	0.211483	0.0430809	0.0855978	0.125	0.122222	0.270069	0.0911162	0.147031	0.294305	0.149155	0.216633	0.281837	0.126489	0.0224719	0.0222222	0	0	0.127418	0.380071	0.418605	0.424084
97	2002-09-01	E	71.45	36.3	17.9	35.15	15.05	39.8	40	20.35	20.45	6.85	7.05	9.4	6.8	2.4	0.2	0.2	0.1	0.1	1.5	57.05	59.05	4	4	0.272823	0.183594	0.203828	0.0385117	0.0720109	0.118421	0.111111	0.251462	0.0751708	0.0900383	0.238152	0.0881705	0.146211	0.237996	0.109991	0.011236	0.0111111	0	0	0.305189	0.350536	0.360465	0.39267
98	2002-09-01	E	75.3	37.7	19.5	37.6	16.4	47	47.15	25.7	26.3	8.4	8.25	11.1	7.2	2.8	0.3	0.3	0.1	0.1	1.6	61	60.1	4.75	4.9	0.302204	0.246094	0.250718	0.0561358	0.0774457	0.144737	0.122222	0.292398	0.094533	0.159004	0.295102	0.166789	0.224681	0.302714	0.131989	0.0224719	0.0222222	0	0	0.329444	0.357352	0.447674	0.486911
99	2002-09-01	D	77.45	38	19.25	39.45	17.35	45.6	45.2	24.4	23.2	9.25	7.4	11.6	8.1	3.1	0.4	0.3	0.2	0.1	1.8	54.1	50.5	4.9	3.85	0.308499	0.236328	0.286124	0.0685379	0.0896739	0.164474	0.144444	0.315258	0.100228	0.145594	0.27957	0.147686	0.183099	0.338205	0.116407	0.0337079	0.0222222	0.011236	0	0.287074	0.295034	0.465116	0.376963
100	2002-09-01	D	86.5	41.1	22.5	45.4	20.3	50.7	50.5	25.4	25.05	8.4	8.55	18	12.3	4.9	0.4	0.4	0.2	0.2	3.1	57	68.5	5	4.95	0.373557	0.363281	0.4	0.10705	0.146739	0.282895	0.288889	0.411483	0.173121	0.194444	0.321784	0.162381	0.207914	0.302714	0.137489	0.0337079	0.0333333	0.011236	0.0204082	0.304882	0.411879	0.476744	0.492147
101	2002-09-01	E	68.1	34.3	17.75	33.8	14.25	42.8	42.8	22.7	22.55	7.15	8	8.8	6.2	2.3	0.2	0.3	0.1	0.1	1.5	60.75	46.4	4.1	4.15	0.23085	0.177734	0.17799	0.0280679	0.0638587	0.111842	0.111111	0.215843	0.0683371	0.118774	0.260454	0.122704	0.17438	0.250522	0.127406	0.011236	0.0222222	0	0	0.327909	0.268419	0.372093	0.408377
102	2002-09-01	E	75.6	38.6	18.3	37	15.25	51.85	51.5	28.65	28.6	9.4	9.3	11.5	8.4	2.8	0.4	0.4	0.2	0.2	1.8	62.2	60.8	4.6	4.4	0.321091	0.199219	0.239234	0.0411227	0.09375	0.144737	0.144444	0.295587	0.0990888	0.20546	0.329749	0.21014	0.255533	0.344468	0.151237	0.0337079	0.0333333	0.011236	0.0204082	0.336813	0.361895	0.430233	0.434555
103	2002-09-01	D	75.6	38.4	18.4	37.2	17.3	47.05	47.1	25.7	24.75	7.9	7.85	10.8	7.6	2.9	0.3	0.3	0.1	0.1	1.8	63.9	59.4	4.3	4.4	0.316894	0.203125	0.243062	0.0678851	0.0828804	0.151316	0.144444	0.295587	0.0911162	0.159483	0.294703	0.166789	0.20389	0.281837	0.124656	0.0224719	0.0222222	0	0	0.347252	0.352808	0.395349	0.434555
104	2002-09-01	E	65.95	33.2	16.6	32.75	14.1	41.5	41.6	22.95	21.15	7.05	8	7.7	5.8	1.9	0.2	0.3	0.1	0.1	1	52.7	5.05	3.6	3.8	0.207765	0.132813	0.157895	0.0261097	0.0584239	0.0855263	0.0555556	0.192982	0.0558087	0.106322	0.250896	0.126378	0.1556	0.246347	0.127406	0.011236	0.0222222	0	0	0.278477	0	0.313953	0.371728
105	2002-09-01	D	59.05	29.35	13.7	29.7	13.2	33.7	34.1	17.55	18	5.6	5.5	15.2	3.7	1.3	0.1	0.1	0.1	0.1	0.9	46.3	36.85	4.1	4.9	0.126967	0.0195312	0.0995215	0.0143603	0.0298913	0.0460526	0.0444444	0.119617	0.14123	0.0316092	0.191159	0.0470242	0.113347	0.185804	0.0815765	0	0	0	0	0.239177	0.206426	0.372093	0.486911
106	2002-09-01	D	76.55	38	18	38.55	17.75	44.25	44.25	23.15	23	7.5	8.4	11.3	7.9	3	0.2	0.3	0.1	0.1	1.8	61.45	60.7	4.1	4.2	0.308499	0.1875	0.2689	0.0737598	0.0869565	0.157895	0.144444	0.305688	0.0968109	0.132663	0.272003	0.129317	0.180416	0.265136	0.134739	0.011236	0.0222222	0	0	0.332208	0.361246	0.372093	0.413613
107	2002-09-01	E	113.7	58	31.05	55.7	24.15	90.1	90.3	51.7	51.7	16.2	16.5	47.3	37.7	9.2	2.5	2.5	1.3	1.3	6.3	99.4	99.7	6.7	7.15	0.728227	0.697266	0.597129	0.157311	0.491848	0.565789	0.644444	0.700691	0.506834	0.571839	0.638789	0.548861	0.565392	0.628392	0.283226	0.269663	0.266667	0.134831	0.244898	0.565244	0.614411	0.674419	0.722513
108	2002-09-01	E	78.8	40.3	19.1	38.5	16.55	52.8	52.6	28.3	28.2	8.25	9.15	13.4	10.1	3	0.5	0.5	0.2	0.2	1.9	32.1	65.5	5	5.1	0.356768	0.230469	0.267943	0.058094	0.116848	0.157895	0.155556	0.329612	0.120729	0.214559	0.338511	0.204996	0.250168	0.296451	0.148488	0.0449438	0.0444444	0.011236	0.0204082	0.15198	0.392405	0.476744	0.507853
109	2002-09-01	E	58.1	28.4	14.2	29.7	12.55	33.9	33.8	17.6	17.5	5.9	6.05	5.5	4	1.3	0.1	0.1	0.1	0.1	0.7	50.6	49.8	3.2	3.65	0.10703	0.0390625	0.0995215	0.00587467	0.0339674	0.0460526	0.0222222	0.109516	0.0307517	0.0335249	0.188769	0.047759	0.10664	0.19833	0.091659	0	0	0	0	0.265582	0.29049	0.267442	0.356021
110	2002-09-01	D	70.85	35.7	17.45	35.15	16.55	39.75	39.95	20.3	20.4	6.75	7	9.2	6.4	2.5	0.2	0.2	0.1	0.1	1.4	49.8	38.55	3.9	3.9	0.260231	0.166016	0.203828	0.058094	0.0665761	0.125	0.1	0.245082	0.0728929	0.0895594	0.237754	0.0874357	0.14554	0.23382	0.109074	0.011236	0.0111111	0	0	0.260669	0.217462	0.348837	0.382199
111	2002-09-01	E	83.85	42.6	20.9	41.25	17.5	59.3	59.6	33.45	32.45	10	11.5	16.4	12.3	3.5	0.6	0.8	0.3	0.4	2.3	67.7	64.3	5.35	5.05	0.405037	0.300781	0.320574	0.0704961	0.146739	0.190789	0.2	0.383307	0.154897	0.27682	0.394265	0.280676	0.307176	0.36952	0.191567	0.0561798	0.0777778	0.0224719	0.0612245	0.370586	0.384615	0.517442	0.502618
112	2002-09-01	D	77.4	38.5	18.1	38.9	18.55	47.3	47.5	25.55	25.15	7.7	8.55	10.8	7.8	2.9	0.3	0.6	0.1	0.3	1.7	63.5	64.45	4.9	5.15	0.318993	0.191406	0.275598	0.0842037	0.0855978	0.151316	0.133333	0.314726	0.0911162	0.161877	0.297889	0.164585	0.209256	0.273486	0.137489	0.0224719	0.0555556	0	0.0408163	0.344796	0.385589	0.465116	0.513089
113	2002-09-01	D	76.85	38.1	18.55	38.75	17.3	42.35	42.75	22.35	22.4	8.2	8.4	10.8	7.7	2.8	0.3	0.3	0.1	0.1	1.7	59.15	33.5	4.15	4	0.310598	0.208984	0.272727	0.0678851	0.0842391	0.144737	0.133333	0.308878	0.0911162	0.114464	0.260056	0.117561	0.172368	0.294363	0.134739	0.0224719	0.0222222	0	0	0.318084	0.18468	0.377907	0.39267
114	2002-09-01	E	69.25	35	16.85	34.25	14.9	45.1	44.6	24	23.8	7.85	8	9.3	6.7	2.2	0.2	0.3	0.1	0.1	1.4	54.75	54.45	4.2	4.2	0.24554	0.142578	0.186603	0.0365535	0.0706522	0.105263	0.1	0.22807	0.0740319	0.140805	0.274791	0.141807	0.191147	0.279749	0.127406	0.011236	0.0222222	0	0	0.291065	0.320675	0.383721	0.413613
115	2002-09-01	E	75.95	37.8	19.2	38.15	15.8	46.2	46.8	25.05	24.7	8.45	8.25	11.7	8.6	2.8	0.3	0.3	0.1	0.1	1.7	61.9	51.9	4.3	4.25	0.304302	0.234375	0.261244	0.0483029	0.0964674	0.144737	0.133333	0.299309	0.101367	0.151341	0.292314	0.157237	0.203219	0.304802	0.131989	0.0224719	0.0222222	0	0	0.334971	0.304122	0.395349	0.418848
116	2002-09-01	E	73.05	37.6	17.3	35.45	14.9	45.35	45.25	24.05	24	8	8.05	10	7.2	2.4	0.3	0.3	0.1	0.1	1.4	63	64.6	4.5	3.75	0.300105	0.160156	0.209569	0.0365535	0.0774457	0.118421	0.1	0.268474	0.0820046	0.143199	0.279968	0.142542	0.19383	0.286013	0.128323	0.0224719	0.0222222	0	0	0.341726	0.386563	0.418605	0.366492
117	2002-09-01	E	75.7	38.7	18.4	37	15.5	50.9	50.5	27.65	27.35	9	9.1	11.8	8.7	2.8	0.4	0.4	0.2	0.2	1.8	67.5	66	4.65	4.8	0.32319	0.203125	0.239234	0.0443864	0.0978261	0.144737	0.144444	0.296651	0.102506	0.19636	0.321784	0.195445	0.238766	0.327766	0.147571	0.0337079	0.0333333	0.011236	0.0204082	0.369358	0.395651	0.436047	0.47644
118	2002-09-01	E	64.65	33.1	15.05	31.55	13.25	42.6	43	22.9	23	7.5	8.05	6.1	4.5	1.5	0.3	0.3	0.1	0.1	0.9	53.9	10.7	4.1	3.7	0.205666	0.0722656	0.134928	0.0150131	0.0407609	0.0592105	0.0444444	0.17916	0.0375854	0.116858	0.262047	0.125643	0.180416	0.265136	0.128323	0.0224719	0.0222222	0	0	0.285846	0.0366764	0.372093	0.361257
119	2002-09-01	D	71.15	34.65	16.2	36.5	15.9	41.95	41.25	21.9	21.6	8.2	7.35	7.3	5	2.2	0.2	0.2	0.1	0.1	1.4	43.9	45	3.85	3.8	0.238195	0.117188	0.229665	0.0496084	0.0475543	0.105263	0.1	0.248272	0.0512528	0.110632	0.248108	0.110948	0.161636	0.294363	0.11549	0.011236	0.0111111	0	0	0.22444	0.259331	0.343023	0.371728
120	2002-09-01	E	65.6	33	15.8	32.6	13.8	41.95	42.65	21.5	23.05	8.05	7.3	7.1	5.2	1.8	0.3	0.3	0.1	0.1	1.2	49.4	47.35	3.9	4.5	0.203568	0.101563	0.155024	0.0221932	0.0502717	0.0789474	0.0777778	0.189261	0.0489749	0.110632	0.259259	0.10507	0.181087	0.2881	0.114574	0.0224719	0.0222222	0	0	0.258213	0.274586	0.348837	0.445026
121	2002-09-01	E	79.8	42.35	20.1	37.45	17.7	52.8	53.2	28.3	28.3	8.25	9.5	14.8	11.1	3.4	0.5	0.5	0.2	0.2	2.2	66.8	69.65	4.65	4.7	0.39979	0.269531	0.247847	0.073107	0.130435	0.184211	0.188889	0.340245	0.136674	0.214559	0.34329	0.204996	0.251509	0.296451	0.154904	0.0449438	0.0444444	0.011236	0.0204082	0.36506	0.419344	0.436047	0.465969
122	2002-09-01	D	81.15	39.3	19.5	41.85	19.2	44.9	44.35	23.8	23.7	8.1	8.5	12.9	8.9	3.7	0.3	0.3	0.1	0.1	2.2	66.8	66	4.6	4.65	0.335782	0.246094	0.332057	0.0926893	0.100543	0.203947	0.188889	0.354599	0.115034	0.138889	0.2728	0.138868	0.189805	0.290188	0.136572	0.0224719	0.0222222	0	0	0.36506	0.395651	0.430233	0.460733
123	2002-09-01	E	74.5	38.3	18	36.2	15.6	48.95	49.25	26.95	24.5	8.45	8.6	10.9	7.8	2.7	0.3	0.4	0.1	0.2	1.7	62.75	47.2	4.4	4	0.314795	0.1875	0.223923	0.0456919	0.0855978	0.138158	0.133333	0.283892	0.0922551	0.177682	0.311828	0.185158	0.200537	0.304802	0.138405	0.0224719	0.0333333	0	0.0204082	0.34019	0.273612	0.406977	0.39267
124	2002-09-01	E	70	36.3	17.9	33.7	15.35	46.25	46.5	24.95	24.85	7.8	7.85	10.1	7.6	2.2	0.2	0.3	0.1	0.1	1.4	57.5	58.4	4.05	4.6	0.272823	0.183594	0.176077	0.0424282	0.0828804	0.105263	0.1	0.236045	0.0831435	0.15182	0.289924	0.155768	0.205231	0.277662	0.124656	0.011236	0.0222222	0	0	0.307952	0.346316	0.366279	0.455497
125	2002-09-01	D	99.75	48.35	24.8	51.4	22.5	56.95	58	29.1	29.35	10.2	10.4	25.4	19.2	5.8	0.5	0.6	0.2	0.3	3.5	67.2	71.15	5.6	5.7	0.525708	0.453125	0.514833	0.13577	0.240489	0.342105	0.333333	0.552366	0.257403	0.25431	0.381521	0.216752	0.265594	0.377871	0.171402	0.0449438	0.0555556	0.011236	0.0408163	0.367516	0.429081	0.546512	0.570681
126	2002-09-01	E	75.3	38.8	18.4	36.5	16.25	49.7	49.8	26.9	26.9	8.65	8.3	12.2	9.2	2.7	0.4	0.4	0.2	0.2	1.7	67.8	66.85	4.5	4.15	0.325289	0.203125	0.229665	0.0541775	0.10462	0.138158	0.133333	0.292398	0.107062	0.184866	0.316209	0.184423	0.23273	0.313152	0.132906	0.0337079	0.0333333	0.011236	0.0204082	0.3712	0.401168	0.418605	0.408377
127	2002-09-01	D	81.2	39.3	20.1	41.9	20	44.75	45.3	23.9	24	8.85	9	13	9.6	3.2	0.4	0.4	0.2	0.2	1.8	61.4	60.45	4.6	4	0.335782	0.269531	0.333014	0.103133	0.110054	0.171053	0.144444	0.35513	0.116173	0.137452	0.280366	0.140338	0.19383	0.321503	0.145738	0.0337079	0.0333333	0.011236	0.0204082	0.331901	0.359623	0.430233	0.39267
128	2002-09-01	E	74.35	38	19.25	36.35	15.5	48.8	48.25	25.95	25.5	8.9	8.15	11.5	8.7	2.6	0.4	0.4	0.2	0.2	1.5	63.6	61.1	4.45	4.7	0.308499	0.236328	0.226794	0.0443864	0.0978261	0.131579	0.111111	0.282297	0.0990888	0.176245	0.303863	0.170463	0.21395	0.323591	0.130156	0.0337079	0.0333333	0.011236	0.0204082	0.34541	0.363843	0.412791	0.465969
129	2002-09-01	D	77.8	38	19.1	39.8	18.7	45.7	45.3	24	24.55	8	8.2	11.6	8.2	3.1	0.3	0.4	0.1	0.2	1.8	64.75	63.8	4.75	4.1	0.308499	0.230469	0.292823	0.0861619	0.0910326	0.164474	0.144444	0.318979	0.100228	0.146552	0.280366	0.141807	0.201207	0.286013	0.131072	0.0224719	0.0333333	0	0.0204082	0.352472	0.38137	0.447674	0.403141
130	2002-09-01	E	80	41.3	20.55	38.7	17	52	52.15	27.8	27.95	9.3	9.45	13.9	10.5	3.1	0.4	0.4	0.2	0.2	1.8	45.8	64.8	4.85	4.45	0.377754	0.287109	0.27177	0.0639687	0.122283	0.164474	0.144444	0.342371	0.126424	0.206897	0.334926	0.197649	0.246814	0.340292	0.153987	0.0337079	0.0333333	0.011236	0.0204082	0.236107	0.387861	0.459302	0.439791
131	2002-09-01	E	72.65	37.3	18.2	35.35	15.55	47.5	47.2	26	25.7	8	7.8	10.3	7.6	2.5	0.3	0.3	0.1	0.1	1.5	56.1	56.8	4.15	4.3	0.293809	0.195312	0.207656	0.0450392	0.0828804	0.125	0.111111	0.264221	0.0854214	0.163793	0.2955	0.171198	0.216633	0.286013	0.12374	0.0224719	0.0222222	0	0	0.299355	0.33593	0.377907	0.424084
132	2002-09-01	D	78.9	38.25	19.7	40.65	18.5	44.65	44.25	23.05	23.35	8.4	8.7	12.2	8.6	3.4	0.3	0.3	0.1	0.1	2.2	59.05	39.25	4.6	4.8	0.313746	0.253906	0.309091	0.0835509	0.0964674	0.184211	0.188889	0.330675	0.107062	0.136494	0.272003	0.127847	0.185111	0.302714	0.140238	0.0224719	0.0222222	0	0	0.31747	0.222006	0.430233	0.47644
133	2002-09-01	D	70.55	35.45	17.45	35.1	16.2	38.7	39.4	19.2	20.35	7.2	7.05	8.8	6.1	2.2	0.2	0.2	0.1	0.1	1.3	56.8	54	3.75	4.5	0.254984	0.166016	0.202871	0.0535248	0.0625	0.105263	0.0888889	0.241893	0.0683371	0.0795019	0.233373	0.0712711	0.144869	0.25261	0.109991	0.011236	0.0111111	0	0	0.303654	0.317754	0.331395	0.445026
134	2002-09-01	E	72.75	37.9	17.6	34.85	15	46.1	47.1	24.5	25.2	8.15	8.55	10.1	7.6	2.2	0.3	0.3	0.1	0.1	1.3	55.1	54.5	4.55	4.8	0.306401	0.171875	0.198086	0.037859	0.0828804	0.105263	0.0888889	0.265284	0.0831435	0.150383	0.294703	0.149155	0.209926	0.292276	0.137489	0.0224719	0.0222222	0	0	0.293215	0.321	0.424419	0.47644
135	2002-09-01	D	74.35	37.2	18.8	37.15	18.85	43.5	43.25	23.5	22.25	8	7.15	10.8	7.8	2.8	0.3	0.2	0.1	0.1	1.7	62.55	62.5	4.2	3.5	0.29171	0.21875	0.242105	0.0881201	0.0855978	0.144737	0.133333	0.282297	0.0911162	0.125479	0.264038	0.13446	0.170355	0.286013	0.111824	0.0224719	0.0111111	0	0	0.338962	0.372931	0.383721	0.340314
136	2002-09-01	E	75.25	39.75	18.75	25.5	15.35	49.5	50.5	27.15	25.05	8.35	8.55	10.8	8.1	2.6	0.3	0.3	0.1	0.1	1.6	67.15	61	4	4.3	0.345226	0.216797	0.0191388	0.0424282	0.0896739	0.131579	0.122222	0.291866	0.0911162	0.18295	0.321784	0.188097	0.207914	0.300626	0.137489	0.0224719	0.0222222	0	0	0.367209	0.363194	0.360465	0.424084
137	2002-09-01	E	69.1	34.1	17.1	35	15	40.1	40.5	21.3	22.5	7.15	7.85	9.9	6.6	2.5	0.2	0.2	0.1	0.1	1.5	59.9	48.9	3.5	3.9	0.226653	0.152344	0.200957	0.037859	0.0692935	0.125	0.111111	0.226475	0.0808656	0.0929119	0.242135	0.102131	0.173709	0.250522	0.124656	0.011236	0.0111111	0	0	0.32269	0.284648	0.302326	0.382199
138	2002-09-01	E	113.75	58.45	29.45	55.3	23	86.1	86.7	49.9	49.2	16.3	16	41.6	32.3	8.9	2.2	2.2	1.1	1.1	6	109.85	71.9	6.3	6.1	0.737671	0.634766	0.589474	0.142298	0.418478	0.546053	0.611111	0.701223	0.441913	0.533525	0.610115	0.52241	0.531858	0.632568	0.27406	0.235955	0.233333	0.11236	0.204082	0.629414	0.43395	0.627907	0.612565
139	2002-09-01	D	103.4	50.25	26.65	53.15	26.95	58.55	58.05	30.7	30.65	11.85	11.8	29.3	20.9	7.8	0.8	0.8	0.4	0.4	5	56.6	79.9	5.95	5.35	0.565582	0.525391	0.548325	0.193864	0.263587	0.473684	0.5	0.591175	0.301822	0.269636	0.38192	0.240265	0.283032	0.446764	0.197067	0.0786517	0.0777778	0.0337079	0.0612245	0.302426	0.485881	0.587209	0.534031
140	2002-09-01	E	63.2	32.15	15.4	31.05	12.7	42.25	41.6	22.3	21.15	8.5	8	7	5.1	1.5	0.3	0.3	0.1	0.1	0.9	46.8	49.5	3.5	3.2	0.185729	0.0859375	0.125359	0.0078329	0.048913	0.0592105	0.0444444	0.163743	0.047836	0.113506	0.250896	0.116826	0.1556	0.306889	0.127406	0.0224719	0.0222222	0	0	0.242247	0.288543	0.302326	0.308901
141	2002-09-01	D	69.3	33.8	17	35.5	15.65	39.4	40.8	20.25	22.8	6.95	8.85	8.6	6	2.4	0.2	0.2	0.1	0.1	1.5	54.75	34.4	3.7	4.5	0.220357	0.148438	0.210526	0.0463446	0.0611413	0.118421	0.111111	0.228602	0.0660592	0.0862069	0.244524	0.086701	0.177733	0.242171	0.142988	0.011236	0.0111111	0	0	0.291065	0.190523	0.325581	0.445026
142	2002-09-01	D	67.75	33.6	16.5	34.15	15.2	36.65	37.6	18.15	19	5.8	6.85	7.8	5.2	2.2	0.1	0.2	0.1	0.1	1.3	51.35	59.55	0.9	4	0.216159	0.128906	0.184689	0.04047	0.0502717	0.105263	0.0888889	0.212121	0.0569476	0.0598659	0.219036	0.0558413	0.126761	0.194154	0.106324	0	0.0111111	0	0	0.270187	0.353781	0	0.39267
143	2002-09-01	E	74.4	38.1	19.15	36.3	14.5	49.8	49.7	26.65	26.8	8.5	8.5	11.6	8.4	2.7	0.4	0.4	0.2	0.2	1.7	62.9	56.5	4.1	3.8	0.310598	0.232422	0.225837	0.0313316	0.09375	0.138158	0.133333	0.282828	0.100228	0.185824	0.315412	0.180749	0.231388	0.306889	0.136572	0.0337079	0.0333333	0.011236	0.0204082	0.341111	0.333982	0.372093	0.371728
144	2002-09-01	E	66.85	33.85	17.1	33	13.8	41.6	41.4	21.8	21.5	7.5	7.6	8.4	6.1	2.1	0.1	0.2	0.1	0.1	1.4	48.3	63.2	3.7	4.05	0.221406	0.152344	0.162679	0.0221932	0.0625	0.0986842	0.1	0.202552	0.0637813	0.10728	0.249303	0.109478	0.160295	0.265136	0.120073	0	0.0111111	0	0	0.251458	0.377475	0.325581	0.397906
145	2002-09-01	E	66.35	33.5	15.8	32.85	14.2	38.35	38.2	19.9	19.4	7	6.95	7.3	5.3	0.8	0.2	0.2	0.1	0.1	1.8	46.2	29.65	3.65	3.8	0.214061	0.101563	0.159809	0.0274151	0.0516304	0.0131579	0.144444	0.197236	0.0512528	0.0761494	0.223815	0.0815577	0.132126	0.244259	0.108158	0.011236	0.0111111	0	0	0.238563	0.159688	0.319767	0.371728
146	2002-09-01	E	59.5	30.2	14.2	29.3	12.8	35.2	35	18	17.7	6	5.9	5.6	3.9	1.3	0.1	0.1	0.1	0.1	0.8	47.85	48.3	3.65	4	0.144806	0.0390625	0.091866	0.00913838	0.0326087	0.0460526	0.0333333	0.124402	0.0318907	0.045977	0.198327	0.053637	0.109323	0.202505	0.0889093	0	0	0	0	0.248695	0.280753	0.319767	0.39267
147	2002-09-01	E	64.7	32	15.2	32.7	12.7	41	41.6	21.9	21.15	6.9	8.1	7.1	5	1.8	0.3	0.3	0.1	0.1	1.1	25.7	46	3.8	3.8	0.182581	0.078125	0.156938	0.0078329	0.0475543	0.0789474	0.0666667	0.179692	0.0489749	0.101533	0.250896	0.110948	0.1556	0.240084	0.129239	0.0224719	0.0222222	0	0	0.11268	0.265823	0.337209	0.371728
148	2002-09-01	D	75.4	37.35	17.65	38.05	18.5	46.15	46.5	24.75	23.15	8.35	7.9	10.7	7.5	2.9	0.3	0.3	0.1	0.1	1.8	50.3	56.6	4.1	4.4	0.294858	0.173828	0.25933	0.0835509	0.0815217	0.151316	0.144444	0.293461	0.0899772	0.150862	0.289924	0.152829	0.182428	0.300626	0.125573	0.0224719	0.0222222	0	0	0.26374	0.334632	0.372093	0.434555
149	2002-09-01	E	80.1	36.35	17.1	34.75	14.5	45.6	46.6	24.7	24.75	8.15	8.3	9.2	6.8	2.1	0.3	0.3	0.1	0.1	1.2	50	34.5	4.15	4.3	0.273872	0.152344	0.196172	0.0313316	0.0720109	0.0986842	0.0777778	0.343434	0.0728929	0.145594	0.290721	0.152094	0.20389	0.292276	0.132906	0.0224719	0.0222222	0	0	0.261897	0.191172	0.377907	0.424084
150	2002-09-01	E	68.95	35.1	17.5	33.85	15.1	43.2	42.6	23.2	23.2	7.2	7.2	9.1	6.6	2.2	0.3	0.2	0.1	0.1	1.3	33.05	44.2	3.4	3.3	0.247639	0.167969	0.178947	0.0391645	0.0692935	0.105263	0.0888889	0.22488	0.071754	0.122605	0.258861	0.130051	0.183099	0.25261	0.112741	0.0224719	0.0111111	0	0	0.157814	0.254138	0.290698	0.319372
151	2002-09-01	D	74.8	37	17.75	37.8	17.9	46.1	45.1	26.85	23.25	8.75	7.45	10.5	7.5	2.7	0.4	0.3	0.2	0.1	1.7	49.8	58.2	4.5	4.8	0.287513	0.177734	0.254545	0.075718	0.0815217	0.138158	0.133333	0.287081	0.0876993	0.150383	0.278773	0.183688	0.183769	0.317328	0.117324	0.0337079	0.0222222	0.011236	0	0.260669	0.345018	0.418605	0.47644
152	2002-09-01	E	78.85	39.85	19	39	15.7	48.75	49	26.45	26.5	8.7	8.5	12.3	9	2.8	0.4	0.4	0.2	0.2	1.7	61.5	60.7	4.25	5	0.347324	0.226563	0.277512	0.0469974	0.101902	0.144737	0.133333	0.330144	0.1082	0.175766	0.309837	0.17781	0.227364	0.31524	0.136572	0.0337079	0.0333333	0.011236	0.0204082	0.332515	0.361246	0.389535	0.497382
1	2002-10-01	E	85.5	44.7	20.35	40.8	18.2	63.25	63.4	35.25	34.9	10.7	11	17.6	13.5	3.7	0.8	0.7	0.4	0.3	2.1	73.6	56.2	5.15	4.9	0.449108	0.279297	0.311962	0.0796345	0.163043	0.203947	0.177778	0.400851	0.168565	0.314655	0.424532	0.307127	0.34004	0.398747	0.182401	0.0786517	0.0666667	0.0337079	0.0408163	0.406816	0.332035	0.494186	0.486911
2	2002-10-01	D	77.35	38.1	19.1	39.25	18.15	43.5	43.75	22.6	22.5	8	8.5	11.1	7.8	3.1	0.3	0.3	0.1	0.1	1.6	53.15	54.7	4.35	4.5	0.310598	0.230469	0.282297	0.0789817	0.0855978	0.164474	0.122222	0.314195	0.094533	0.125479	0.268021	0.121234	0.173709	0.286013	0.136572	0.0224719	0.0222222	0	0	0.28124	0.322298	0.401163	0.445026
3	2002-10-01	E	75.7	38.6	18.6	37.1	16.55	55.1	54.4	30.1	29	10	9.35	11.9	8.9	2.6	0.6	0.4	0.3	0.2	1.5	67.65	62.2	4.65	4.8	0.321091	0.210938	0.241148	0.058094	0.100543	0.131579	0.111111	0.296651	0.103645	0.23659	0.352847	0.231447	0.260899	0.36952	0.152154	0.0561798	0.0333333	0.0224719	0.0204082	0.370279	0.370983	0.436047	0.47644
4	2002-10-01	E	83.95	43.15	20.2	40.8	17.5	57.4	58.7	28.7	27	9.2	10.2	15.4	11.9	3.2	0.4	0.5	0.2	0.2	1.8	77.35	68.1	5.7	5.1	0.416579	0.273438	0.311962	0.0704961	0.141304	0.171053	0.144444	0.38437	0.143508	0.258621	0.387097	0.210874	0.234071	0.336117	0.167736	0.0337079	0.0444444	0.011236	0.0204082	0.429843	0.409283	0.55814	0.507853
5	2002-10-01	D	103	48.5	24.35	53.5	28	58.3	59.25	29.75	31.75	10.3	12	26	18.7	6.9	0.7	0.9	0.3	0.4	4.1	63.55	67.85	5.3	5.2	0.528856	0.435547	0.555024	0.207572	0.233696	0.414474	0.4	0.586922	0.264237	0.267241	0.391477	0.226304	0.297787	0.382046	0.200733	0.0674157	0.0888889	0.0224719	0.0612245	0.345103	0.40766	0.511628	0.518325
6	2002-10-01	E	69.95	35.3	17.35	34.65	15.15	49.95	49.45	27.55	26	9.3	8.4	10.2	7.5	2.3	0.4	0.3	0.2	0.1	1.2	55.9	58.15	4.35	4.1	0.251836	0.162109	0.194258	0.0398172	0.0815217	0.111842	0.0777778	0.235513	0.0842825	0.187261	0.313421	0.193975	0.220657	0.340292	0.134739	0.0337079	0.0222222	0.011236	0	0.298127	0.344693	0.401163	0.403141
7	2002-10-01	D	91.8	45.1	21.85	46.7	24.3	56.4	55.7	30.1	30.15	11.1	10.95	19	14.2	4.6	0.7	0.7	0.3	0.3	2.6	70	68.9	5.5	6	0.457503	0.337891	0.42488	0.159269	0.172554	0.263158	0.233333	0.467836	0.18451	0.249042	0.363202	0.231447	0.276325	0.415449	0.181485	0.0674157	0.0666667	0.0224719	0.0408163	0.38471	0.414476	0.534884	0.602094
8	2002-10-01	E	118.8	60.5	32.55	58.3	26.55	103.9	103.5	61.1	61.3	18	18	54.5	44.4	9.6	3.9	3.9	2	2	6.1	107.8	93.3	7.25	7.25	0.780693	0.755859	0.64689	0.188642	0.58288	0.592105	0.622222	0.754918	0.588838	0.704023	0.743927	0.686995	0.694165	0.703549	0.310724	0.426966	0.422222	0.213483	0.387755	0.616825	0.572866	0.738372	0.732984
9	2002-10-01	D	86.8	41.65	20.45	45.15	22.2	51	50.05	29.1	26.7	9.95	10.45	15.3	11	4.1	0.5	0.5	0.2	0.2	2.2	66.25	65.5	4.7	4.75	0.3851	0.283203	0.395215	0.131854	0.129076	0.230263	0.188889	0.414673	0.142369	0.197318	0.3182	0.216752	0.230047	0.367432	0.172319	0.0449438	0.0444444	0.011236	0.0204082	0.361683	0.392405	0.44186	0.471204
10	2002-10-01	D	125.25	60.7	31.8	64.55	34.8	74.3	74.1	40.25	40.55	14.5	14.55	47.4	34.9	12	1.6	1.7	0.8	0.8	7	96.15	98.65	7.1	7.4	0.78489	0.726562	0.766507	0.296345	0.453804	0.75	0.722222	0.823498	0.507973	0.420498	0.509757	0.380602	0.415828	0.557411	0.247479	0.168539	0.177778	0.0786517	0.142857	0.545287	0.607595	0.72093	0.748691
11	2002-10-01	E	89	44.5	21.25	44.5	19.15	66.05	67.25	35.55	33.7	12.4	11.1	19.4	14.8	4.2	1.1	0.8	0.5	0.4	2.5	68.5	68.4	5.25	5.45	0.444911	0.314453	0.382775	0.0920366	0.180707	0.236842	0.222222	0.438065	0.189066	0.341475	0.455197	0.311536	0.323944	0.469729	0.184235	0.11236	0.0777778	0.0449438	0.0612245	0.375499	0.41123	0.505814	0.544503
12	2002-10-01	E	80	41.3	20.35	38.7	16.6	58.7	59	27	29.35	10.15	9.6	14.4	10.8	3.2	0.5	0.5	0.2	0.2	1.8	68.45	68.8	5.15	4.8	0.377754	0.279297	0.27177	0.0587467	0.126359	0.171053	0.144444	0.342371	0.132118	0.271073	0.389486	0.185893	0.265594	0.375783	0.156737	0.0449438	0.0444444	0.011236	0.0204082	0.375192	0.413827	0.494186	0.47644
13	2002-10-01	D	116.5	55.7	28.55	60.8	32.05	61.25	61.7	34.3	35.3	9.9	12.5	37.6	25.3	10.6	0.6	1	0.3	0.5	6.5	91.9	92.7	6.75	7.25	0.679958	0.599609	0.694737	0.260444	0.32337	0.657895	0.666667	0.730463	0.396355	0.295498	0.410992	0.293167	0.345406	0.365344	0.209899	0.0561798	0.1	0.0224719	0.0816327	0.519189	0.568971	0.680233	0.732984
14	2002-10-01	E	107.8	56.4	29.05	51.4	28.6	95.9	95.65	57	56.3	16.65	16.7	40.8	32.4	7.5	2.8	2.8	1.4	1.4	4.4	26	102.7	7	7.05	0.694648	0.619141	0.514833	0.215405	0.419837	0.453947	0.433333	0.637959	0.432802	0.627395	0.681402	0.626745	0.627096	0.647182	0.286893	0.303371	0.3	0.146067	0.265306	0.114523	0.633885	0.709302	0.712042
15	2002-10-01	E	71.65	36.8	17.75	34.85	15.1	48.55	48.7	25.45	26.5	9.3	8.65	10.7	8	2.3	0.4	0.4	0.2	0.2	1.2	56.5	55.35	4.6	4.7	0.283316	0.177734	0.198086	0.0391645	0.0883152	0.111842	0.0777778	0.253589	0.0899772	0.173851	0.307447	0.163115	0.227364	0.340292	0.139322	0.0337079	0.0333333	0.011236	0.0204082	0.301811	0.326517	0.430233	0.465969
16	2002-10-01	E	84.5	43.1	20.6	41.4	17.75	58.55	59.15	30.6	32.55	9.95	10.2	17.1	13	3.9	0.6	0.6	0.3	0.3	2.3	62.25	69	5.05	5.35	0.41553	0.289063	0.323445	0.0737598	0.15625	0.217105	0.2	0.390218	0.16287	0.269636	0.390681	0.238795	0.308518	0.367432	0.167736	0.0561798	0.0555556	0.0224719	0.0408163	0.33712	0.415125	0.482558	0.534031
17	2002-10-01	D	90.7	43.5	22.2	47.2	23	53.1	52.3	28.75	27.3	9.35	9.75	17.7	12.7	4.6	0.5	0.5	0.2	0.2	2.6	61.2	64.3	5.1	5.3	0.423924	0.351562	0.43445	0.142298	0.152174	0.263158	0.233333	0.45614	0.169704	0.217433	0.336121	0.211609	0.238095	0.34238	0.159487	0.0449438	0.0444444	0.011236	0.0204082	0.330672	0.384615	0.488372	0.528796
18	2002-10-01	D	86	43.05	20.25	42.95	19.85	48.5	48.1	25.7	25.05	9.55	9.5	15.4	10.9	4.2	0.5	0.4	0.2	0.2	2.3	62	57.65	4.95	4.75	0.414481	0.275391	0.35311	0.101175	0.127717	0.236842	0.2	0.406167	0.143508	0.173372	0.302668	0.166789	0.207914	0.350731	0.154904	0.0449438	0.0333333	0.011236	0.0204082	0.335585	0.341448	0.47093	0.471204
19	2002-10-01	D	85.85	43	20.1	42.85	19.7	58.8	58.25	27	31.5	10.15	8.8	15.8	11.4	4	0.4	0.5	0.2	0.2	2.2	65.5	57.05	5.05	5.2	0.413431	0.269531	0.351196	0.0992167	0.134511	0.223684	0.188889	0.404572	0.148064	0.272031	0.383513	0.185893	0.294433	0.375783	0.142071	0.0337079	0.0444444	0.011236	0.0204082	0.357077	0.337553	0.482558	0.518325
20	2002-10-01	E	68.2	34.15	16.3	33.95	14.7	39	39.6	21.2	20.6	6.65	6.05	8.7	6.1	2.1	0.2	0.2	0.1	0.1	1.2	52.2	53.15	4.1	4.15	0.227702	0.121094	0.180861	0.0339426	0.0625	0.0986842	0.0777778	0.216906	0.0671982	0.0823755	0.234966	0.100661	0.148223	0.229645	0.091659	0.011236	0.0111111	0	0	0.275407	0.312236	0.372093	0.408377
21	2002-10-01	E	59.15	30.15	14.3	29	12.8	41	40.9	20.8	20.5	7.5	7.55	6.6	4.8	1.4	0.2	0.2	0.1	0.1	0.8	48.7	29.35	4	3.55	0.143757	0.0429688	0.0861244	0.00913838	0.044837	0.0526316	0.0333333	0.12068	0.0432802	0.101533	0.245321	0.0947832	0.146881	0.265136	0.119157	0.011236	0.0111111	0	0	0.253915	0.157741	0.360465	0.34555
22	2002-10-01	D	75.2	35.7	18.5	39.5	17.7	41.8	41.5	21.45	21.1	7.7	7.8	11.2	7.8	3.1	0.3	0.3	0.1	0.1	1.7	39.8	43.1	3.7	4.2	0.260231	0.207031	0.287081	0.073107	0.0855978	0.164474	0.133333	0.291334	0.095672	0.109195	0.2501	0.104335	0.15493	0.273486	0.12374	0.0224719	0.0222222	0	0	0.199263	0.246998	0.325581	0.413613
23	2002-10-01	D	91.5	45.4	21.3	46.1	23.4	52.35	52.3	27.85	27.55	10	10.25	17.6	12.5	4.5	0.5	0.5	0.2	0.2	2.4	43.2	57.8	5	4.7	0.463799	0.316406	0.413397	0.14752	0.149457	0.256579	0.211111	0.464646	0.168565	0.210249	0.336121	0.198384	0.241449	0.36952	0.168653	0.0449438	0.0444444	0.011236	0.0204082	0.220141	0.342421	0.476744	0.465969
24	2002-10-01	E	65.75	33.15	15.4	32.6	13.4	43.7	43.65	23.25	22.3	7.25	7	8.3	5.9	1.7	0.3	0.2	0.1	0.1	1	51.35	46.35	4.3	4.3	0.206716	0.0859375	0.155024	0.0169713	0.0597826	0.0723684	0.0555556	0.190856	0.0626424	0.127395	0.267224	0.130786	0.171026	0.254697	0.109074	0.0224719	0.0111111	0	0	0.270187	0.268095	0.395349	0.424084
25	2002-10-01	E	73.25	37.1	17.7	36.15	15.45	48.2	48.3	25.8	25.85	8.3	8.45	11.2	8.5	2.4	0.4	0.4	0.2	0.2	1.4	63	57.35	4.85	4.5	0.289612	0.175781	0.222967	0.0437337	0.0951087	0.118421	0.1	0.270601	0.095672	0.170498	0.304261	0.168259	0.218645	0.298539	0.135655	0.0337079	0.0333333	0.011236	0.0204082	0.341726	0.3395	0.459302	0.445026
26	2002-10-01	E	73.3	38.1	18.4	35.2	15.85	49.3	49.55	26.1	26.35	8.4	8.6	11.2	8.5	2.4	0.4	0.4	0.2	0.2	1.4	56.3	59.1	4.5	4.15	0.310598	0.203125	0.204785	0.0489556	0.0951087	0.118421	0.1	0.271132	0.095672	0.181034	0.314217	0.172667	0.225352	0.302714	0.138405	0.0337079	0.0333333	0.011236	0.0204082	0.300583	0.35086	0.418605	0.408377
27	2002-10-01	D	114.4	55.1	26	59.3	33.35	70.25	70.15	38	37.55	13.15	12.85	33.4	24.6	8.8	1.1	1.2	0.6	0.6	5.1	81.15	64.2	6.55	7.15	0.667366	0.5	0.666029	0.277415	0.313859	0.539474	0.511111	0.708134	0.348519	0.381705	0.478295	0.347539	0.375587	0.501044	0.216315	0.11236	0.122222	0.0561798	0.102041	0.453178	0.383966	0.656977	0.722513
28	2002-10-01	D	141.85	69.65	35.65	72.2	43.5	88.2	87.6	47.75	47.95	15.95	16.95	67.6	50.8	15.6	2.2	2.2	1.1	1.1	9.5	105.35	106.9	8.05	8.4	0.972718	0.876953	0.912919	0.409922	0.669837	0.986842	1	1	0.738041	0.55364	0.617284	0.490816	0.515091	0.617954	0.291476	0.235955	0.233333	0.11236	0.204082	0.601781	0.661149	0.831395	0.853403
29	2002-10-01	D	91.1	43.65	21.95	47.45	24.6	52.65	52.25	27.8	27.5	10.65	10.55	18.6	13.3	4.6	0.6	0.6	0.3	0.3	2.5	66.6	65.2	4.95	4.95	0.427072	0.341797	0.439234	0.163185	0.160326	0.263158	0.222222	0.460393	0.179954	0.213123	0.335723	0.197649	0.240778	0.39666	0.174152	0.0561798	0.0555556	0.0224719	0.0408163	0.363832	0.390458	0.47093	0.492147
30	2002-10-01	D	90	43.45	22.25	46.55	22.55	52.55	53.35	28.2	28.2	10.4	10	17.8	12.6	4.5	0.5	0.5	0.2	0.2	2.4	67.75	71.3	5.2	5.25	0.422875	0.353516	0.42201	0.136423	0.150815	0.256579	0.211111	0.448698	0.170843	0.212165	0.344484	0.203527	0.250168	0.386221	0.16407	0.0449438	0.0444444	0.011236	0.0204082	0.370893	0.430055	0.5	0.52356
31	2002-10-01	D	119.4	62.5	31.5	56.9	25	98.1	98.25	56.3	56.6	16.65	17	51.8	42	9	3.1	3.1	1.6	1.6	5.2	102.7	102	7.5	5.8	0.822665	0.714844	0.620096	0.168407	0.550272	0.552632	0.522222	0.761297	0.558087	0.648467	0.702111	0.616458	0.63112	0.647182	0.292392	0.337079	0.333333	0.168539	0.306122	0.585508	0.629341	0.767442	0.581152
32	2002-10-01	E	117.1	60.9	31.6	56.2	24.8	104.2	104.85	62.35	62.4	17.9	18.1	53.5	43.4	9.1	3.6	3.7	1.8	1.8	5.5	87.5	112.25	8.1	7.4	0.789087	0.71875	0.606699	0.165796	0.569293	0.559211	0.555556	0.736842	0.577449	0.706897	0.754679	0.705364	0.70892	0.699374	0.312557	0.393258	0.4	0.191011	0.346939	0.492171	0.695878	0.837209	0.748691
33	2002-10-01	D	120.2	58.9	28.15	61.3	34.7	75.25	75.1	41.2	40.9	15.7	15.9	43.3	31.9	10.8	1.9	1.8	1	0.9	6.3	103.3	97.95	7.25	7.1	0.747114	0.583984	0.704306	0.295039	0.413043	0.671053	0.644444	0.769803	0.461276	0.429598	0.517722	0.394563	0.420523	0.607516	0.272227	0.202247	0.188889	0.101124	0.163265	0.589193	0.603051	0.738372	0.717277
34	2002-10-01	E	76.4	39.65	19.85	36.75	16.2	52.35	52.4	28.65	28.4	9.7	9.75	13.2	10	2.7	0.5	0.4	0.2	0.2	1.7	66.45	68.8	4.45	4.8	0.343127	0.259766	0.23445	0.0535248	0.115489	0.138158	0.133333	0.304094	0.118451	0.210249	0.336918	0.21014	0.25285	0.356994	0.159487	0.0449438	0.0333333	0.011236	0.0204082	0.362911	0.413827	0.412791	0.47644
35	2002-10-01	E	80.35	41.75	19.65	38.6	16.8	56.35	56.95	29.5	31.45	8.5	10.1	13.9	10.4	3.2	0.4	0.6	0.2	0.3	1.8	66.3	64.25	5.15	4.8	0.387198	0.251953	0.269856	0.0613577	0.120924	0.171053	0.144444	0.346093	0.126424	0.248563	0.373158	0.22263	0.293763	0.306889	0.165903	0.0337079	0.0555556	0.011236	0.0408163	0.36199	0.384291	0.494186	0.47644
36	2002-10-01	E	61.35	31.1	14.9	30.25	12.7	38.5	39.1	20.05	19.9	6.5	6.45	6.7	4.8	1.5	0.2	0.2	0.1	0.1	1	47.45	47.3	3.5	3.8	0.163694	0.0664063	0.110048	0.0078329	0.044837	0.0592105	0.0555556	0.144072	0.0444191	0.0775862	0.230984	0.0837619	0.138833	0.223382	0.0989918	0.011236	0.0111111	0	0	0.246239	0.274262	0.302326	0.371728
37	2002-10-01	E	73.25	36.3	17.25	36.95	16.15	50.3	50.95	27.15	27.15	8.4	8	10.7	8	2.4	0.3	0.4	0.1	0.2	1.4	51.15	62.5	4.65	4.3	0.272823	0.158203	0.238278	0.0528721	0.0883152	0.118421	0.1	0.270601	0.0899772	0.190613	0.325368	0.188097	0.236083	0.302714	0.127406	0.0224719	0.0333333	0	0.0204082	0.268959	0.372931	0.436047	0.424084
38	2002-10-01	E	79.15	39.95	20.35	39.2	16.35	58.6	59.05	31.8	31.9	10.25	10.3	14.8	11.4	3.1	0.6	0.6	0.3	0.3	1.8	68.8	65	5.3	4.65	0.349423	0.279297	0.28134	0.055483	0.134511	0.164474	0.144444	0.333333	0.136674	0.270115	0.389885	0.256429	0.299799	0.379958	0.169569	0.0561798	0.0555556	0.0224719	0.0408163	0.377341	0.389159	0.511628	0.460733
39	2002-10-01	E	69.55	36.65	17	32.9	14.6	48.5	48.3	26.4	25.3	8.2	8.1	5.8	7.5	2.1	0.4	0.4	0.2	0.2	1.2	46.5	55.3	4.5	4.15	0.280168	0.148438	0.160766	0.0326371	0.0815217	0.0986842	0.0777778	0.23126	0.0341686	0.173372	0.304261	0.177076	0.211268	0.294363	0.129239	0.0337079	0.0333333	0.011236	0.0204082	0.240405	0.326193	0.418605	0.408377
40	2002-10-01	E	82.1	41.9	19.85	40.2	16.2	56	57.4	29.8	28.7	9.6	9.2	14.7	11.3	3.2	0.5	0.4	0.2	0.2	1.9	58.5	42.5	5.05	4.6	0.390346	0.259766	0.300478	0.0535248	0.133152	0.171053	0.155556	0.3647	0.135535	0.245211	0.376742	0.227039	0.256875	0.352818	0.149404	0.0449438	0.0333333	0.011236	0.0204082	0.314093	0.243103	0.482558	0.455497
41	2002-10-01	E	78.2	40.05	19.4	38.05	16.5	54.35	52.9	29.3	29.1	9.35	9.8	13.3	10.4	2.6	0.5	0.5	0.2	0.2	1.5	67.3	66.7	4.95	4.65	0.351522	0.242187	0.25933	0.0574413	0.120924	0.131579	0.111111	0.323232	0.11959	0.229406	0.3409	0.219691	0.26224	0.34238	0.160403	0.0449438	0.0444444	0.011236	0.0204082	0.36813	0.400195	0.47093	0.460733
42	2002-10-01	E	75.3	38.6	18.3	36.7	16.05	50.15	50.2	27.5	27.35	9.15	9.15	11.6	8.8	2.5	0.5	0.5	0.2	0.2	1.5	60.15	42.2	4.8	4.75	0.321091	0.199219	0.233493	0.0515666	0.0991848	0.125	0.111111	0.292398	0.100228	0.189176	0.319395	0.19324	0.238766	0.334029	0.148488	0.0449438	0.0444444	0.011236	0.0204082	0.324225	0.241155	0.453488	0.471204
43	2002-10-01	E	70.7	36.5	17.8	34.2	15.1	46.9	45.65	24.35	23.4	8.45	8.25	10	7.5	2.2	0.3	0.3	0.1	0.1	1.3	53.95	51.6	4.5	3.7	0.27702	0.179688	0.185646	0.0391645	0.0815217	0.105263	0.0888889	0.243488	0.0820046	0.158046	0.283154	0.146951	0.185781	0.304802	0.131989	0.0224719	0.0222222	0	0	0.286153	0.302175	0.418605	0.361257
44	2002-10-01	D	68.35	34.5	16.15	33.85	15.65	37.55	37.8	19	19.15	7.4	7.5	8.4	5.9	2.3	0.2	0.2	0.1	0.1	1.4	50.5	48.6	4	3.6	0.235047	0.115234	0.178947	0.0463446	0.0597826	0.111842	0.1	0.218501	0.0637813	0.0684866	0.220629	0.0683321	0.128773	0.26096	0.11824	0.011236	0.0111111	0	0	0.264968	0.2827	0.360465	0.350785
45	2002-10-01	E	85.7	43.85	22.1	41.85	18.3	62	62.8	33.85	34	10.9	10.9	17.9	14	3.7	0.8	0.7	0.4	0.3	2.1	70.25	69.1	5.45	5.05	0.43127	0.347656	0.332057	0.0809399	0.169837	0.203947	0.177778	0.402977	0.171982	0.302682	0.419753	0.286554	0.327968	0.407098	0.180568	0.0786517	0.0666667	0.0337079	0.0408163	0.386245	0.415774	0.52907	0.502618
46	2002-10-01	E	99.85	49.35	25.95	50.5	21.1	74.95	75.3	42.1	42.6	13.65	13.75	29.7	22.6	5.9	1.6	1.7	0.8	0.8	3.2	87.4	89.15	6.05	5.5	0.546695	0.498047	0.497608	0.117493	0.286685	0.348684	0.3	0.553429	0.306378	0.426724	0.519315	0.407788	0.443327	0.521921	0.232814	0.168539	0.177778	0.0786517	0.142857	0.491557	0.545927	0.598837	0.549738
47	2002-10-01	E	83.7	44.05	21.5	39.65	17.85	67	66.4	38.1	38.4	10.8	11.05	17	13.3	3.4	0.8	0.8	0.4	0.4	2.1	74.5	74.15	5.8	5.3	0.435467	0.324219	0.289952	0.0750653	0.160326	0.184211	0.177778	0.381712	0.161731	0.350575	0.448427	0.349008	0.386989	0.402923	0.183318	0.0786517	0.0777778	0.0337079	0.0612245	0.412343	0.448556	0.569767	0.528796
48	2002-10-01	E	82.25	42.55	20	39.7	18	59.15	59.2	32.5	34.25	10.25	9.75	14.2	10.6	3.1	0.6	0.6	0.3	0.3	1.8	66.85	65.15	5.55	5.2	0.403987	0.265625	0.290909	0.0770235	0.123641	0.164474	0.144444	0.366295	0.129841	0.275383	0.391079	0.266716	0.331321	0.379958	0.159487	0.0561798	0.0555556	0.0224719	0.0408163	0.365367	0.390133	0.540698	0.518325
49	2002-10-01	D	72.45	35.65	17.6	36.8	16	49.1	49.55	26.6	26.75	8	10.55	10.3	7.8	2.4	0.4	0.5	0.2	0.2	1.4	49	48.15	3.75	3.75	0.259182	0.171875	0.235407	0.0509138	0.0855978	0.118421	0.1	0.262095	0.0854214	0.179119	0.314217	0.180015	0.230718	0.286013	0.174152	0.0337079	0.0444444	0.011236	0.0204082	0.255757	0.279779	0.331395	0.366492
50	2002-10-01	D	86.15	42.65	19.6	43.5	22.2	59.1	54.8	32.6	29.6	10.3	11.25	15.5	11.2	4	0.6	0.6	0.3	0.3	2.2	54.95	54.1	4.95	5	0.406086	0.25	0.363636	0.131854	0.131793	0.223684	0.188889	0.407762	0.144647	0.274904	0.356033	0.268185	0.268947	0.382046	0.186984	0.0561798	0.0555556	0.0224719	0.0408163	0.292294	0.318403	0.47093	0.497382
51	2002-10-01	D	80.25	39.85	20.15	40.4	19.5	53.4	53.9	28.9	32	9.55	9.9	13	9.4	3.4	0.5	0.7	0.2	0.3	1.9	58.75	53.15	4.05	4.45	0.347324	0.271484	0.304306	0.0966057	0.107337	0.184211	0.155556	0.345029	0.116173	0.220307	0.348865	0.213813	0.30114	0.350731	0.162236	0.0449438	0.0666667	0.011236	0.0408163	0.315628	0.312236	0.366279	0.439791
52	2002-10-01	D	88.25	43.3	21.5	44.95	23.55	59.1	58.8	32.5	31.4	9.9	8.75	16.3	11.9	4.1	0.6	0.6	0.3	0.3	2.3	60.9	59.2	4.85	5	0.419727	0.324219	0.391388	0.149478	0.141304	0.230263	0.2	0.43009	0.153759	0.274904	0.387893	0.266716	0.293092	0.365344	0.141155	0.0561798	0.0555556	0.0224719	0.0408163	0.32883	0.351509	0.459302	0.497382
53	2002-10-01	E	88	45.45	23.5	42.55	19.7	66.1	65	35.6	35.7	12.45	11.3	20.6	16.3	4.1	1.1	0.8	0.5	0.4	2.2	80.75	84	5.2	4.75	0.464848	0.402344	0.345455	0.0992167	0.201087	0.230263	0.188889	0.427432	0.202733	0.341954	0.437276	0.31227	0.350771	0.471816	0.187901	0.11236	0.0777778	0.0449438	0.0612245	0.450722	0.512496	0.5	0.471204
54	2002-10-01	E	69.6	35.6	17.1	34	14.6	48.3	47.75	26.25	25.85	8.1	8	10	7.3	2.2	0.4	0.4	0.2	0.2	1.2	54	47.85	4.75	4.75	0.258132	0.152344	0.181818	0.0326371	0.0788043	0.105263	0.0777778	0.231792	0.0820046	0.171456	0.299881	0.174871	0.218645	0.290188	0.127406	0.0337079	0.0333333	0.011236	0.0204082	0.28646	0.277832	0.447674	0.471204
55	2002-10-01	E	73.25	38.75	18.15	34.5	15.65	51	50.25	29.1	26.5	9.95	10.4	11.9	8.9	2.6	0.5	0.5	0.2	0.2	1.6	63.41	61.82	5.22	5.16	0.324239	0.193359	0.191388	0.0463446	0.100543	0.131579	0.122222	0.270601	0.103645	0.197318	0.319793	0.216752	0.227364	0.367432	0.171402	0.0449438	0.0444444	0.011236	0.0204082	0.344243	0.368517	0.502326	0.514136
56	2002-10-01	E	80.8	42.1	20.35	38.7	17.4	55.45	56.15	30.7	31	9.8	9.7	14.3	11	3	0.5	0.5	0.2	0.2	1.8	67.65	67.15	4.9	4.3	0.394544	0.279297	0.27177	0.0691906	0.129076	0.157895	0.144444	0.350877	0.130979	0.239943	0.366786	0.240265	0.287726	0.361169	0.15857	0.0449438	0.0444444	0.011236	0.0204082	0.370279	0.403116	0.465116	0.424084
57	2002-10-01	D	84.1	40.65	19.1	43.45	22.15	52.8	53.25	29.4	29.05	9.3	9.4	13	9.3	3.5	0.5	0.5	0.2	0.2	2	55.7	57	4.45	4.65	0.364113	0.230469	0.362679	0.131201	0.105978	0.190789	0.166667	0.385965	0.116173	0.214559	0.343688	0.221161	0.261569	0.340292	0.153071	0.0449438	0.0444444	0.011236	0.0204082	0.296899	0.337228	0.412791	0.460733
58	2002-10-01	D	65.7	32.2	15.95	33.5	15.15	37.55	37.9	19.2	18.7	7.6	7.1	7.3	5.2	1.9	0.2	0.2	0.1	0.1	1	37.15	32.25	3.5	3.25	0.186779	0.107422	0.172249	0.0398172	0.0502717	0.0855263	0.0555556	0.190324	0.0512528	0.0684866	0.221426	0.0712711	0.122736	0.269311	0.110907	0.011236	0.0111111	0	0	0.18299	0.176566	0.302326	0.314136
59	2002-10-01	E	73.95	37.7	17.45	36.25	15.5	49.3	49.85	27	26.5	10	8.8	12.1	9.3	2.5	0.5	0.4	0.2	0.2	1.4	51.8	53	4.25	4.2	0.302204	0.166016	0.22488	0.0443864	0.105978	0.125	0.1	0.278044	0.105923	0.181034	0.316607	0.185893	0.227364	0.36952	0.142071	0.0449438	0.0333333	0.011236	0.0204082	0.272951	0.311263	0.389535	0.413613
60	2002-10-01	E	81.3	41.5	20.35	39.8	17.55	58.25	58.9	31.55	33.4	8.75	10.15	15.1	11.5	3.1	0.4	0.7	0.2	0.3	1.7	67.35	69.8	5.2	5.2	0.381952	0.279297	0.292823	0.0711488	0.13587	0.164474	0.133333	0.356194	0.140091	0.266762	0.38869	0.252755	0.31992	0.317328	0.166819	0.0337079	0.0666667	0.011236	0.0408163	0.368437	0.420318	0.5	0.518325
61	2002-10-01	D	64.05	32.15	14.8	31.9	14.7	35.6	35.15	18.1	18	7.35	7.1	6.9	5.5	1.7	0.2	0.2	0.1	0.1	1	46.65	46.35	3.35	3.55	0.185729	0.0625	0.141627	0.0339426	0.0543478	0.0723684	0.0555556	0.17278	0.046697	0.0498084	0.199522	0.0551065	0.113347	0.258873	0.110907	0.011236	0.0111111	0	0	0.241326	0.268095	0.284884	0.34555
62	2002-10-01	E	83.2	42.7	20.5	40.5	17.5	59.2	58.3	32.4	30.3	9.8	8.8	16	12.1	3.5	0.6	0.6	0.3	0.3	2	70.75	45.55	5.2	5.1	0.407135	0.285156	0.30622	0.0704961	0.144022	0.190789	0.166667	0.376396	0.150342	0.275862	0.383911	0.265246	0.278337	0.361169	0.142071	0.0561798	0.0555556	0.0224719	0.0408163	0.389315	0.262902	0.5	0.507853
63	2002-10-01	E	69.9	35.8	18.1	34.1	15.95	49.6	49.7	26.4	26.6	8.15	8.35	10.9	8	2.5	0.5	0.4	0.2	0.2	1.4	54	48.2	4.3	4.15	0.262329	0.191406	0.183732	0.0502611	0.0883152	0.125	0.1	0.234981	0.0922551	0.183908	0.315412	0.177076	0.228706	0.292276	0.133822	0.0449438	0.0333333	0.011236	0.0204082	0.28646	0.280104	0.395349	0.408377
64	2002-10-01	E	63.8	32.2	15.25	31.6	13.45	37.65	37.5	19.15	18.9	6.8	6.85	7.4	5.3	1.8	0.2	0.2	0.1	0.1	1	49.1	50.2	3.85	3.8	0.186779	0.0800781	0.135885	0.017624	0.0516304	0.0789474	0.0555556	0.170122	0.0523918	0.0694444	0.21824	0.0705364	0.125419	0.235908	0.106324	0.011236	0.0111111	0	0	0.256371	0.293087	0.343023	0.371728
65	2002-10-01	D	74.65	37	18	37.65	17.25	42.05	41.15	21.8	21.05	18.3	8.55	10.7	7.5	2.9	0.3	0.3	0.1	0.1	1.7	56.65	54.4	4.05	4.05	0.287513	0.1875	0.251675	0.0672324	0.0815217	0.151316	0.133333	0.285486	0.0899772	0.11159	0.247312	0.109478	0.154259	0.716075	0.137489	0.0224719	0.0222222	0	0	0.302733	0.320351	0.366279	0.397906
66	2002-10-01	E	65.65	32.75	16.5	32.9	14.65	46.2	46.9	25.2	23.8	7.5	8.95	9.3	6.9	2.1	0.3	0.4	0.1	0.2	1.2	56.3	16.8	4.2	4.3	0.198321	0.128906	0.160766	0.0332898	0.0733696	0.0986842	0.0777778	0.189793	0.0740319	0.151341	0.29311	0.159442	0.191147	0.265136	0.144821	0.0224719	0.0333333	0	0.0204082	0.300583	0.0762739	0.383721	0.424084
67	2002-10-01	E	66.2	34.7	15.85	31.5	14.15	39.65	40.8	19.4	20.5	5.75	6.05	7.6	5.5	1.8	0.2	0.2	0.1	0.1	1	31.6	52.6	3.95	3.8	0.239244	0.103516	0.133971	0.0267624	0.0543478	0.0789474	0.0555556	0.195641	0.0546697	0.0886015	0.244524	0.0742101	0.146881	0.192067	0.091659	0.011236	0.0111111	0	0	0.14891	0.308666	0.354651	0.371728
68	2002-10-01	E	72	36.5	18.45	35.5	15.25	49.6	50.5	26.65	27.7	8.3	9.5	11.3	8.5	2.6	0.4	0.5	0.2	0.2	1.5	46.3	50.6	4.35	4.25	0.27702	0.205078	0.210526	0.0411227	0.0951087	0.131579	0.111111	0.25731	0.0968109	0.183908	0.321784	0.180749	0.243461	0.298539	0.154904	0.0337079	0.0444444	0.011236	0.0204082	0.239177	0.295683	0.401163	0.418848
69	2002-10-01	D	74.4	36.5	17.5	37.9	17.65	40.35	40	21.5	19.85	6.45	7.2	10.2	7.1	2.7	0.2	0.2	0.1	0.1	1.6	50.3	35.4	4.2	4.5	0.27702	0.167969	0.256459	0.0724543	0.076087	0.138158	0.122222	0.282828	0.0842825	0.0953065	0.238152	0.10507	0.138162	0.221294	0.112741	0.011236	0.0111111	0	0	0.26374	0.197014	0.383721	0.445026
70	2002-10-01	E	71.85	37.2	16.7	34.65	15	49.7	49.85	26.7	26	8	8.4	10.4	7.6	2.4	0.4	0.3	0.2	0.1	1.3	62.1	60.5	4	3.75	0.29171	0.136719	0.194258	0.037859	0.0828804	0.118421	0.0888889	0.255715	0.0865604	0.184866	0.316607	0.181484	0.220657	0.286013	0.134739	0.0337079	0.0222222	0.011236	0	0.336199	0.359948	0.360465	0.366492
71	2002-10-01	D	69.85	35.25	16.55	34.6	15.7	39	38.5	20.1	19.65	7.4	7.2	8.6	6	2.3	0.2	0.2	0.1	0.1	1.4	52.25	51.4	4.05	4.1	0.250787	0.130859	0.193301	0.0469974	0.0611413	0.111842	0.1	0.23445	0.0660592	0.0823755	0.226205	0.0844967	0.13548	0.26096	0.112741	0.011236	0.0111111	0	0	0.275714	0.300876	0.366279	0.403141
72	2002-10-01	D	47.8	23.3	13.2	24.5	12.9	56.97	56.94	31.07	30.97	9.98	10.06	2.8	1.5	0.8	0.89	0.89	0.45	0.44	0.5	40.1	26.25	2.7	2.9	0	0	0	0.0104439	0	0.0131579	0	0	0	0.254502	0.373078	0.245702	0.287324	0.368685	0.16517	0.088764	0.0877778	0.0393258	0.0693878	0.201105	0.137618	0.209302	0.277487
73	2002-10-01	D	70.9	34.9	17.75	36	17.2	42.2	41.8	22.25	21.5	7.65	7.9	9.2	6.3	2.3	0.2	0.2	0.1	0.1	1.5	51.7	58.3	4.15	4	0.243442	0.177734	0.220096	0.0665796	0.0652174	0.111842	0.111111	0.245614	0.0728929	0.113027	0.252489	0.116091	0.160295	0.271399	0.125573	0.011236	0.0111111	0	0	0.272337	0.345667	0.377907	0.39267
74	2002-10-01	D	79.15	39.3	18.65	39.85	19.6	52.9	54.35	29.65	29.25	10.1	9.2	13.9	9.4	3.1	0.6	0.6	0.3	0.3	1.9	47.9	56.65	4.15	4.1	0.335782	0.212891	0.29378	0.0979112	0.107337	0.164474	0.155556	0.333333	0.126424	0.215517	0.352449	0.224835	0.264252	0.373695	0.149404	0.0561798	0.0555556	0.0224719	0.0408163	0.249002	0.334956	0.377907	0.403141
75	2002-10-01	E	65.5	33	15.55	32.5	14.05	41.15	40.85	21.7	21.1	7.15	7.2	8.3	6	2	0.3	0.2	0.1	0.1	1.1	48.5	42.75	4.7	4.15	0.203568	0.0917969	0.15311	0.0254569	0.0611413	0.0921053	0.0666667	0.188198	0.0626424	0.102969	0.244922	0.108009	0.15493	0.250522	0.112741	0.0224719	0.0111111	0	0	0.252687	0.244726	0.44186	0.408377
76	2002-10-01	E	64.75	33.75	14.8	31	14.25	44.45	43.05	23.65	22.4	7.3	6.6	8	5.8	1.8	0.3	0.2	0.1	0.1	1	50.85	43.55	3.75	4	0.219307	0.0625	0.124402	0.0280679	0.0584239	0.0789474	0.0555556	0.180223	0.0592255	0.134579	0.262445	0.136664	0.172368	0.256785	0.101742	0.0224719	0.0111111	0	0	0.267117	0.249919	0.331395	0.39267
77	2002-10-01	E	81.15	42.2	20.3	38.95	16.7	55.55	56.1	30.6	30.3	9.95	9.5	14.9	11.5	3.1	0.6	0.6	0.3	0.3	1.9	68.25	66.25	4.85	5.1	0.396642	0.277344	0.276555	0.0600522	0.13587	0.164474	0.155556	0.354599	0.137813	0.2409	0.366388	0.238795	0.278337	0.367432	0.154904	0.0561798	0.0555556	0.0224719	0.0408163	0.373964	0.397274	0.459302	0.507853
78	2002-10-01	D	76.3	37.85	18.2	38.45	17.8	44	44.05	23.3	23	8.7	8.55	11	7.8	2.8	0.3	0.3	0.1	0.1	1.7	52.45	57.2	4	4.5	0.305352	0.195312	0.266986	0.0744125	0.0855978	0.144737	0.133333	0.30303	0.0933941	0.130268	0.27041	0.131521	0.180416	0.31524	0.137489	0.0224719	0.0222222	0	0	0.276942	0.338526	0.360465	0.445026
79	2002-10-01	E	75.6	39	18.9	36.6	16.3	50.5	50.85	27.3	27.45	8.5	8.6	11.9	8.9	2.7	0.5	0.4	0.2	0.2	1.7	60.95	62.75	4.55	4.8	0.329486	0.222656	0.231579	0.0548303	0.100543	0.138158	0.133333	0.295587	0.103645	0.192529	0.324572	0.190301	0.240107	0.306889	0.138405	0.0449438	0.0333333	0.011236	0.0204082	0.329137	0.374554	0.424419	0.47644
80	2002-10-01	D	84.75	42.45	20	42.3	21.75	49	49.25	25.9	25.85	9.85	9.5	15.7	11.4	4	0.5	0.5	0.2	0.2	2.1	64.3	55.6	4.6	4.7	0.401889	0.265625	0.34067	0.125979	0.134511	0.223684	0.177778	0.392876	0.146925	0.178161	0.311828	0.169728	0.218645	0.363257	0.154904	0.0449438	0.0444444	0.011236	0.0204082	0.349708	0.32814	0.430233	0.465969
81	2002-10-01	E	60.1	30.5	14.3	29.6	13.25	38.4	39.2	19.65	20.25	5.6	6	6	4.2	1.5	0.2	0.2	0.1	0.1	0.9	44.45	41	3.55	3.85	0.151102	0.0429688	0.0976077	0.0150131	0.0366848	0.0592105	0.0444444	0.130781	0.0364465	0.0766284	0.23178	0.0778839	0.143528	0.185804	0.0907424	0.011236	0.0111111	0	0	0.227817	0.233366	0.30814	0.376963
82	2002-10-01	E	78.7	40.25	19.5	38.45	16.5	51.1	52.8	26.95	29.4	9.65	9.3	13.9	10.4	2.9	0.5	0.5	0.2	0.2	1.8	61.7	59.7	4.6	4.1	0.355719	0.246094	0.266986	0.0574413	0.120924	0.151316	0.144444	0.328549	0.126424	0.198276	0.340104	0.185158	0.266264	0.354906	0.151237	0.0449438	0.0444444	0.011236	0.0204082	0.333743	0.354755	0.430233	0.403141
83	2002-10-01	D	69.65	34.3	16.25	35.35	16.65	40.5	40.05	20.2	19.95	7.1	7	8.9	6.2	2.4	0.2	0.2	0.1	0.1	1.4	43.1	47.7	4.05	4	0.23085	0.119141	0.207656	0.0593995	0.0638587	0.118421	0.1	0.232323	0.0694761	0.0967433	0.23855	0.0859662	0.139504	0.248434	0.109074	0.011236	0.0111111	0	0	0.219527	0.276858	0.366279	0.39267
84	2002-10-01	D	86.8	43	19.3	43.8	22.3	58.6	60.05	30.7	32.6	9.8	9.9	15.3	11.1	3.9	0.6	0.7	0.3	0.3	2.3	61.8	62.3	4.8	4.55	0.413431	0.238281	0.369378	0.133159	0.130435	0.217105	0.2	0.414673	0.142369	0.270115	0.397849	0.240265	0.309188	0.361169	0.162236	0.0561798	0.0666667	0.0224719	0.0408163	0.334357	0.371633	0.453488	0.450262
85	2002-10-01	E	76	38.9	18.6	37.1	16.65	54.25	54	29.65	29.6	9.1	9.35	13.1	10.2	2.7	0.5	0.5	0.2	0.2	1.7	63.5	67.6	5.1	4.8	0.327387	0.210938	0.241148	0.0593995	0.118207	0.138158	0.133333	0.299841	0.117312	0.228448	0.349661	0.224835	0.268947	0.331942	0.152154	0.0449438	0.0444444	0.011236	0.0204082	0.344796	0.406037	0.488372	0.47644
86	2002-10-01	E	77.75	40.2	19	37.55	16.75	58.15	58.2	32.05	31.6	9.6	8.9	14	10.5	3	0.6	0.4	0.3	0.2	1.9	54.25	58.3	4.75	4.75	0.354669	0.226563	0.249761	0.060705	0.122283	0.157895	0.155556	0.318448	0.127563	0.265805	0.383114	0.260103	0.295775	0.352818	0.143905	0.0561798	0.0333333	0.0224719	0.0204082	0.287995	0.345667	0.447674	0.471204
87	2002-10-01	D	78.7	38.15	18.8	40.55	20.35	44.95	44.9	23.5	23.2	8.15	8.75	11.7	8.1	3.2	0.4	0.4	0.2	0.2	1.9	46.7	43.1	4.6	4.65	0.311647	0.21875	0.307177	0.107702	0.0896739	0.171053	0.155556	0.328549	0.101367	0.139368	0.27718	0.13446	0.183099	0.292276	0.141155	0.0337079	0.0333333	0.011236	0.0204082	0.241633	0.246998	0.430233	0.460733
88	2002-10-01	E	72.85	37.15	18.5	35.7	15.35	51.15	50.6	27.3	26.9	8.5	8.6	11.5	8.7	2.4	0.4	0.4	0.2	0.2	1.4	61.65	51.3	4.7	4.3	0.290661	0.207031	0.214354	0.0424282	0.0978261	0.118421	0.1	0.266348	0.0990888	0.198755	0.322581	0.190301	0.23273	0.306889	0.138405	0.0337079	0.0333333	0.011236	0.0204082	0.333436	0.300227	0.44186	0.424084
89	2002-10-01	E	82.75	42.5	20.4	40.25	17.6	61.8	62.5	33.8	34.35	10.15	10.65	16.2	12.3	3.5	0.6	0.7	0.3	0.3	2.2	61.75	66.45	5.3	4.7	0.402938	0.28125	0.301435	0.0718016	0.146739	0.190789	0.188889	0.371611	0.15262	0.300766	0.417364	0.285819	0.332663	0.375783	0.175985	0.0561798	0.0666667	0.0224719	0.0408163	0.33405	0.398572	0.511628	0.465969
90	2002-10-01	E	60.35	30.1	14.4	30.25	12.5	40	39.7	20.95	21	6.85	6.75	6.3	4.7	1.4	0.2	0.2	0.1	0.1	0.8	48.55	48	3.75	3.8	0.142707	0.046875	0.110048	0.00522193	0.0434783	0.0526316	0.0333333	0.13344	0.0398633	0.091954	0.235763	0.0969875	0.153588	0.237996	0.104491	0.011236	0.0111111	0	0	0.252994	0.278806	0.331395	0.371728
91	2002-10-01	E	80.1	40.7	19.55	39.4	17.8	53.35	53.55	28.7	31.75	10.1	9.65	14.6	11.2	3.2	0.6	0.7	0.3	0.3	1.8	65.9	58.25	4.6	4.15	0.365163	0.248047	0.285167	0.0744125	0.131793	0.171053	0.144444	0.343434	0.134396	0.219828	0.346077	0.210874	0.297787	0.373695	0.157654	0.0561798	0.0666667	0.0224719	0.0408163	0.359533	0.345342	0.430233	0.408377
92	2002-10-01	D	75.3	37.25	17.55	38.05	16.6	42.7	42.4	21.5	21.5	7.9	7.35	10	7.1	2.6	0.2	0.3	0.1	0.1	1.5	52.9	55.3	4.3	4.3	0.29276	0.169922	0.25933	0.0587467	0.076087	0.131579	0.111111	0.292398	0.0820046	0.117816	0.257268	0.10507	0.160295	0.281837	0.11549	0.011236	0.0222222	0	0	0.279705	0.326193	0.395349	0.424084
93	2002-10-01	E	74	37.3	17.5	36.7	15.2	50.9	49.95	27.55	27	8.3	8.4	11.2	8.2	2.5	0.4	0.4	0.2	0.2	1.5	61.35	61	4.5	4.5	0.293809	0.167969	0.233493	0.04047	0.0910326	0.125	0.111111	0.278575	0.095672	0.19636	0.317403	0.193975	0.234071	0.298539	0.134739	0.0337079	0.0333333	0.011236	0.0204082	0.331593	0.363194	0.418605	0.445026
94	2002-10-01	E	73.3	38.1	17.5	35.2	16.15	50.4	50.1	26.7	27.2	8.4	10.3	11.4	8.6	2.5	0.4	0.5	0.2	0.2	1.5	41.55	60.75	4.4	4.6	0.310598	0.167969	0.204785	0.0528721	0.0964674	0.125	0.111111	0.271132	0.0979499	0.191571	0.318598	0.181484	0.236754	0.302714	0.169569	0.0337079	0.0444444	0.011236	0.0204082	0.210009	0.361571	0.406977	0.455497
95	2002-10-01	E	75.2	38.55	18.5	36.65	15.75	52.1	51.9	28.85	28.5	8.1	9	10.1	9.2	2.7	0.5	0.4	0.2	0.2	1.7	62.75	33.2	5.25	4.5	0.320042	0.207031	0.232536	0.0476501	0.10462	0.138158	0.133333	0.291334	0.0831435	0.207854	0.332935	0.213079	0.254192	0.290188	0.145738	0.0449438	0.0333333	0.011236	0.0204082	0.34019	0.182733	0.505814	0.445026
96	2002-10-01	D	86.75	43.45	21.15	43.3	20.2	48.5	47.65	26.3	25.95	8.15	8.7	15.5	11.2	4	0.4	0.4	0.2	0.2	2.3	68.2	65.5	5.1	5	0.422875	0.310547	0.359809	0.105744	0.131793	0.223684	0.2	0.414141	0.144647	0.173372	0.299084	0.175606	0.219987	0.292276	0.140238	0.0337079	0.0333333	0.011236	0.0204082	0.373657	0.392405	0.488372	0.497382
97	2002-10-01	E	72.15	37.15	19.6	35	15.6	47.65	47.9	25.8	25.4	8.5	9.35	11	8.3	2.3	0.4	0.4	0.2	0.2	1.3	49.5	35.5	4.5	4.15	0.290661	0.25	0.200957	0.0456919	0.0923913	0.111842	0.0888889	0.258905	0.0933941	0.16523	0.301075	0.168259	0.212609	0.306889	0.152154	0.0337079	0.0333333	0.011236	0.0204082	0.258827	0.197663	0.418605	0.408377
98	2002-10-01	D	66.6	32.8	15.4	33.8	14.65	36.7	36.2	18.5	18.1	7.25	7.15	7.3	5.1	2	0.2	0.2	0.1	0.1	1.3	47.8	47.95	3.6	3.7	0.19937	0.0859375	0.17799	0.0332898	0.048913	0.0921053	0.0888889	0.199894	0.0512528	0.0603448	0.207885	0.0609846	0.114688	0.254697	0.111824	0.011236	0.0111111	0	0	0.248388	0.278481	0.313953	0.361257
99	2002-10-01	E	74.35	37.55	17.05	36.8	15.1	52.8	52.2	28.75	28.6	9.15	9.4	11.9	9.1	2.4	0.5	0.6	0.2	0.3	1.3	63.35	63.15	4.55	4.1	0.299056	0.150391	0.235407	0.0391645	0.103261	0.118421	0.0888889	0.282297	0.103645	0.214559	0.335325	0.211609	0.255533	0.334029	0.153071	0.0449438	0.0555556	0.011236	0.0408163	0.343875	0.37715	0.424419	0.403141
100	2002-10-01	D	82	40.3	21.2	41.7	19.35	45.9	45.1	23.65	24.85	8.5	8.3	13.9	9.9	3.5	0.3	0.4	0.1	0.2	2	60.3	59.65	4.95	4.9	0.356768	0.3125	0.329187	0.0946475	0.11413	0.190789	0.166667	0.363636	0.126424	0.148467	0.278773	0.136664	0.205231	0.306889	0.132906	0.0224719	0.0333333	0	0.0204082	0.325146	0.35443	0.47093	0.486911
101	2002-10-01	D	88.8	43.8	21.8	45	20.65	57.8	56.1	28.1	29.6	10.3	11.5	16.2	11.8	4.1	0.5	0.6	0.2	0.3	2.5	67.2	60.8	4.7	4.6	0.43022	0.335938	0.392344	0.111619	0.139946	0.230263	0.222222	0.435938	0.15262	0.262452	0.366388	0.202057	0.268947	0.382046	0.191567	0.0449438	0.0555556	0.011236	0.0408163	0.367516	0.361895	0.44186	0.455497
102	2002-10-01	D	82.3	40.6	20	41.7	20.55	46.65	45.9	24.15	23.75	9.05	9	14.3	10.4	3.6	0.4	0.4	0.2	0.2	2	52.95	55	5	5	0.363064	0.265625	0.329187	0.110313	0.120924	0.197368	0.166667	0.366826	0.130979	0.155651	0.285145	0.144012	0.190476	0.329854	0.145738	0.0337079	0.0333333	0.011236	0.0204082	0.280012	0.324245	0.476744	0.497382
103	2002-10-01	E	67	34.4	15.6	32.6	14	44.65	44.65	23.65	23.4	7.7	8.1	8.3	6.2	1.8	0.3	0.3	0.1	0.1	1	47.3	45.85	4.65	3.8	0.232949	0.09375	0.155024	0.0248042	0.0638587	0.0789474	0.0555556	0.204147	0.0626424	0.136494	0.275189	0.136664	0.185781	0.273486	0.129239	0.0224719	0.0222222	0	0	0.245318	0.264849	0.436047	0.371728
104	2002-10-01	D	75.7	37.6	18.3	38.1	17.35	42.9	42.75	21.1	21.35	8.15	8.4	11.3	8.1	3	0.3	0.2	0.1	0.1	1.9	57.1	55.4	4.35	4.1	0.300105	0.199219	0.260287	0.0685379	0.0896739	0.157895	0.155556	0.296651	0.0968109	0.119732	0.260056	0.0991918	0.158283	0.292276	0.134739	0.0224719	0.0111111	0	0	0.305496	0.326842	0.401163	0.403141
105	2002-10-01	D	78.85	38.65	20	40.2	18.5	46.4	45.5	24.25	24.05	9	9.25	13.2	9.5	3.4	0.4	0.4	0.2	0.2	1.9	36.65	65.2	4.5	4.7	0.322141	0.265625	0.300478	0.0835509	0.108696	0.184211	0.155556	0.330144	0.118451	0.153257	0.281959	0.145481	0.1945	0.327766	0.150321	0.0337079	0.0333333	0.011236	0.0204082	0.17992	0.390458	0.418605	0.465969
106	2002-10-01	E	77.75	40.05	19	37.7	16.1	53.5	53.45	28.6	28.4	9.2	9.15	13.4	10	2.9	0.5	0.5	0.2	0.2	1.7	62.65	55.35	4.55	4.4	0.351522	0.226563	0.252632	0.0522193	0.115489	0.151316	0.133333	0.318448	0.120729	0.221264	0.345281	0.209405	0.25285	0.336117	0.148488	0.0449438	0.0444444	0.011236	0.0204082	0.339576	0.326517	0.424419	0.434555
107	2002-10-01	D	81.1	39.7	19.7	41.4	22.05	46.65	46.95	24.3	25.25	8.85	8.6	13.2	9.3	3.6	0.4	0.4	0.2	0.2	2	62.45	50.2	4.15	4.5	0.344176	0.253906	0.323445	0.129896	0.105978	0.197368	0.166667	0.354067	0.118451	0.155651	0.293509	0.146216	0.210597	0.321503	0.138405	0.0337079	0.0333333	0.011236	0.0204082	0.338348	0.293087	0.377907	0.445026
108	2002-10-01	D	66.75	32.5	15.7	34.25	15.5	38.4	37.5	18.75	18.9	6.3	6.85	7.6	5.2	2.1	0.2	0.2	0.1	0.1	1.3	43.8	47.65	3.75	4	0.193075	0.0976562	0.186603	0.0443864	0.0502717	0.0986842	0.0888889	0.201489	0.0546697	0.0766284	0.21824	0.0646583	0.125419	0.215031	0.106324	0.011236	0.0111111	0	0	0.223826	0.276534	0.331395	0.39267
109	2002-10-01	E	75.9	38.6	18.75	37.3	16.8	51.25	50.3	29.45	27	9.7	10.1	12.4	9.4	2.6	0.4	0.5	0.2	0.2	1.6	46.4	60.3	5.05	5.1	0.321091	0.216797	0.244976	0.0613577	0.107337	0.131579	0.122222	0.298777	0.109339	0.199713	0.320191	0.221896	0.234071	0.356994	0.165903	0.0337079	0.0444444	0.011236	0.0204082	0.239791	0.35865	0.482558	0.507853
110	2002-10-01	D	71.35	35.4	17.15	35.95	16.5	41	40.75	21.1	21	8.35	8.6	9.8	7.1	2.5	0.3	0.3	0.1	0.1	1.4	55.15	53.3	4.2	4.15	0.253935	0.154297	0.219139	0.0574413	0.076087	0.125	0.1	0.250399	0.0797267	0.101533	0.244126	0.0991918	0.153588	0.300626	0.138405	0.0224719	0.0222222	0	0	0.293522	0.31321	0.383721	0.408377
111	2002-10-01	D	90.35	45	21.75	45.35	22	66.1	65	35.7	35.7	12.5	11.3	16.9	13.1	4.2	1.1	1.2	0.5	0.6	2.4	71.7	57.5	5.3	5.35	0.455404	0.333984	0.399043	0.129243	0.157609	0.236842	0.211111	0.452419	0.160592	0.341954	0.437276	0.31374	0.350771	0.473904	0.187901	0.11236	0.122222	0.0449438	0.102041	0.395149	0.340474	0.511628	0.534031
112	2002-10-01	E	70.65	35.3	17.5	35.35	15.45	48.1	47.5	26	24.8	8.8	9.4	10.6	7.8	2.5	0.5	0.4	0.2	0.2	1.6	51.95	60.25	4.7	4	0.251836	0.167969	0.207656	0.0437337	0.0855978	0.125	0.122222	0.242956	0.0888383	0.16954	0.297889	0.171198	0.204561	0.319415	0.153071	0.0449438	0.0333333	0.011236	0.0204082	0.273872	0.358325	0.44186	0.39267
113	2002-10-01	D	67.65	33.15	15.95	34.5	16.5	37.8	37	19.3	18.5	6.9	7.15	8	5.7	2.1	0.2	0.2	0.1	0.1	1.2	54.65	52.2	3.8	3.75	0.206716	0.107422	0.191388	0.0574413	0.0570652	0.0986842	0.0777778	0.211058	0.0592255	0.0708812	0.214257	0.0727406	0.120054	0.240084	0.111824	0.011236	0.0111111	0	0	0.290451	0.306069	0.337209	0.366492
114	2002-10-01	E	79.3	40.5	19	38.8	16.5	53.5	54.1	29.8	29.05	8.9	9.15	13.2	10	2.8	0.5	0.5	0.2	0.2	1.6	68.5	70	5.3	4.8	0.360965	0.226563	0.273684	0.0574413	0.115489	0.144737	0.122222	0.334928	0.118451	0.221264	0.350458	0.227039	0.261569	0.323591	0.148488	0.0449438	0.0444444	0.011236	0.0204082	0.375499	0.421616	0.511628	0.47644
115	2002-10-01	D	67.9	33.8	15.5	34.1	15.45	38	39	18.5	21.1	7.15	6.7	8.1	5.8	2.1	0.2	0.2	0.1	0.1	1.2	49.35	51.5	3.5	4	0.220357	0.0898438	0.183732	0.0437337	0.0584239	0.0986842	0.0777778	0.213716	0.0603645	0.0727969	0.230187	0.0609846	0.15493	0.250522	0.103575	0.011236	0.0111111	0	0	0.257906	0.301525	0.302326	0.39267
116	2002-10-01	D	76.25	37.9	17.85	38.35	17	41.45	41.25	21	21.5	7.5	6.9	10.6	7.6	2.8	0.2	0.2	0.1	0.1	1.6	53.15	55.3	4.55	4.55	0.306401	0.181641	0.265072	0.0639687	0.0828804	0.144737	0.122222	0.302499	0.0888383	0.105843	0.248108	0.0977223	0.160295	0.265136	0.107241	0.011236	0.0111111	0	0	0.28124	0.326193	0.424419	0.450262
117	2002-10-01	D	63.95	31.95	15.1	32	13.55	40.35	41	21.6	21.1	6.4	8	7.1	5.2	1.7	0.2	0.2	0.1	0.1	1	45.55	44.2	3.2	3.3	0.181532	0.0742188	0.143541	0.0189295	0.0502717	0.0723684	0.0555556	0.171717	0.0489749	0.0953065	0.246117	0.106539	0.15493	0.219207	0.127406	0.011236	0.0111111	0	0	0.234572	0.254138	0.267442	0.319372
118	2002-10-01	D	72	35.5	16.95	36.5	17.5	42.1	41.25	21.8	21.3	6	8	9.5	6.8	2.5	0.3	0.3	0.1	0.1	1.4	53.3	44.7	4.1	4.25	0.256034	0.146484	0.229665	0.0704961	0.0720109	0.125	0.1	0.25731	0.0763098	0.112069	0.248108	0.109478	0.157612	0.202505	0.127406	0.0224719	0.0222222	0	0	0.282161	0.257384	0.372093	0.418848
119	2002-10-01	D	64.6	32.55	16.15	32.05	14.35	35.8	35.35	18.5	17.5	6.8	7.1	7.4	5.2	2	0.2	0.2	0.1	0.1	1.1	49.65	48.15	3.35	3.5	0.194124	0.115234	0.144498	0.0293734	0.0502717	0.0921053	0.0666667	0.178628	0.0523918	0.0517241	0.201115	0.0609846	0.10664	0.235908	0.110907	0.011236	0.0111111	0	0	0.259748	0.279779	0.284884	0.340314
120	2002-10-01	D	57.8	28.65	13.4	29.15	12.75	30.4	30.85	15.45	15.35	5.35	5.3	4.8	3.6	1.3	0.1	0.1	0.1	0.1	0.7	15.7	42.15	3.15	3.1	0.112277	0.0078125	0.0889952	0.00848564	0.0285326	0.0460526	0.0222222	0.106326	0.022779	0	0.165273	0.0161646	0.0778001	0.175365	0.0779102	0	0	0	0	0.0512742	0.240831	0.261628	0.298429
121	2002-10-01	D	68.3	34.2	15.8	34.1	15.35	48.5	47.95	25.7	25.5	9.55	9.4	8.6	6.5	1.9	0.5	0.4	0.2	0.2	1.1	46.1	49	3.7	3.65	0.228751	0.101563	0.183732	0.0424282	0.0679348	0.0855263	0.0666667	0.217969	0.0660592	0.173372	0.301474	0.166789	0.21395	0.350731	0.153071	0.0449438	0.0333333	0.011236	0.0204082	0.237949	0.285297	0.325581	0.356021
122	2002-10-01	E	81.65	41.8	20.25	39.85	17.65	57.05	57.1	31.6	31.05	9.8	9.4	15.2	12	2.9	0.6	0.6	0.3	0.3	1.7	75.9	71.1	5.95	4.75	0.388248	0.275391	0.29378	0.0724543	0.142663	0.151316	0.133333	0.359915	0.14123	0.255268	0.374353	0.25349	0.288397	0.361169	0.153071	0.0561798	0.0555556	0.0224719	0.0408163	0.42094	0.428757	0.587209	0.471204
123	2002-10-01	D	59.15	29.45	13.55	29.7	13.15	31.3	31	15.35	14.9	5.6	5.8	5.2	3.6	1.4	0.1	0.1	0.1	0.1	0.9	24.8	32.7	3.3	3.4	0.129066	0.0136719	0.0995215	0.0137076	0.0285326	0.0526316	0.0444444	0.12068	0.0273349	0.00862069	0.166468	0.0146951	0.0717639	0.185804	0.0870761	0	0	0	0	0.107154	0.179487	0.27907	0.329843
124	2002-10-01	E	73.25	36.9	17	36.35	15.4	49.55	50	26.9	26.75	10.6	8.45	10.8	8.1	2.3	0.5	0.4	0.2	0.2	1.2	53.15	60	4.65	4.3	0.285414	0.148438	0.226794	0.0430809	0.0896739	0.111842	0.0777778	0.270601	0.0911162	0.183429	0.317802	0.184423	0.230718	0.394572	0.135655	0.0449438	0.0333333	0.011236	0.0204082	0.28124	0.356702	0.436047	0.424084
125	2002-10-01	E	79.5	41.3	18.6	38.2	16.5	54.1	53	29.7	29.05	9.75	9.4	12.9	10.1	2.6	0.5	0.5	0.2	0.2	1.5	69.6	68.4	4.95	4.7	0.377754	0.210938	0.262201	0.0574413	0.116848	0.131579	0.111111	0.337055	0.115034	0.227011	0.341697	0.225569	0.261569	0.359081	0.153071	0.0449438	0.0444444	0.011236	0.0204082	0.382254	0.41123	0.47093	0.465969
126	2002-10-01	D	74.25	37.05	18.4	37.2	17.05	42.05	43.5	21.4	22.75	7.9	8.3	10.8	7.8	2.7	0.3	0.3	0.1	0.1	1.5	56.2	54.2	4.25	4.2	0.288562	0.203125	0.243062	0.0646214	0.0855978	0.138158	0.111111	0.281233	0.0911162	0.11159	0.266029	0.1036	0.177062	0.281837	0.132906	0.0224719	0.0222222	0	0	0.299969	0.319052	0.389535	0.413613
127	2002-10-01	D	68.05	33.35	16.1	34.7	15.2	36.35	35.5	18.55	18.25	7.1	7	7.7	5.3	2.1	0.2	0.2	0.1	0.1	1.2	50.15	29.8	3.75	3.5	0.210913	0.113281	0.195215	0.04047	0.0516304	0.0986842	0.0777778	0.215311	0.0558087	0.0569923	0.20231	0.0617193	0.1167	0.248434	0.109074	0.011236	0.0111111	0	0	0.262819	0.160662	0.331395	0.340314
128	2002-10-01	E	80.25	41	18.8	39.25	17.3	54.75	54.85	30.15	30.15	9.9	10.1	14.7	11	3.4	0.6	0.6	0.3	0.3	2.1	66.7	59.65	4.95	4.95	0.371459	0.21875	0.282297	0.0678851	0.129076	0.184211	0.177778	0.345029	0.135535	0.233238	0.356432	0.232182	0.276325	0.365344	0.165903	0.0561798	0.0555556	0.0224719	0.0408163	0.364446	0.35443	0.47093	0.492147
129	2002-10-01	E	64.65	32.6	15.25	32.05	13.6	43.7	41.6	23.4	20.75	7.2	6.2	7.5	5.5	1.8	0.3	0.2	0.1	0.1	1.1	54	55.4	4.05	4	0.195173	0.0800781	0.144498	0.0195822	0.0543478	0.0789474	0.0666667	0.17916	0.0535308	0.127395	0.250896	0.13299	0.150235	0.25261	0.0944088	0.0224719	0.0111111	0	0	0.28646	0.326842	0.366279	0.39267
130	2002-10-01	D	64.75	31.85	15.3	32.9	14.55	35.25	35.9	17.8	18.4	6.9	6.9	6.9	4.8	1.9	0.1	0.2	0.1	0.1	1.2	63.41	61.82	3.55	3.7	0.179433	0.0820313	0.160766	0.0319843	0.044837	0.0855263	0.0777778	0.180223	0.046697	0.0464559	0.205496	0.050698	0.118712	0.240084	0.107241	0	0.0111111	0	0	0.344243	0.368517	0.30814	0.361257
131	2002-10-01	D	67.35	32.9	16.1	34.45	16.45	37.6	37.55	19.2	19.1	7.05	7.5	8	5.4	2.2	0.2	0.2	0.1	0.1	1.3	43.65	46.7	3.7	4	0.201469	0.113281	0.190431	0.0567885	0.0529891	0.105263	0.0888889	0.207868	0.0592255	0.0689655	0.218638	0.0712711	0.128102	0.246347	0.11824	0.011236	0.0111111	0	0	0.222905	0.270367	0.325581	0.39267
132	2002-10-01	D	77.1	38.1	17.9	39	19.2	44.3	44	23.1	22.5	8.1	8	11.5	8	3.2	0.3	0.3	0.1	0.1	1.9	59.25	49	4.1	4.2	0.310598	0.183594	0.277512	0.0926893	0.0883152	0.171053	0.155556	0.311536	0.0990888	0.133142	0.270012	0.128582	0.173709	0.290188	0.127406	0.0224719	0.0222222	0	0	0.318698	0.285297	0.372093	0.413613
133	2002-10-01	D	73.15	36.55	18.5	36.5	16.3	49.15	46.9	25.3	23.8	8.9	8.95	10.6	7.7	2.5	0.5	0.4	0.2	0.2	1.4	31.5	28.4	4.45	4.4	0.278069	0.207031	0.229665	0.0548303	0.0842391	0.125	0.1	0.269537	0.0888383	0.179598	0.29311	0.160911	0.191147	0.323591	0.144821	0.0449438	0.0333333	0.011236	0.0204082	0.148296	0.151574	0.412791	0.434555
134	2002-10-01	D	85.2	44.7	21.5	40.5	17.5	59.35	58.3	33	23.9	11.1	8.35	14.2	10.6	3.1	0.6	0.4	0.3	0.2	2	63.25	64.3	5.1	5	0.449108	0.324219	0.30622	0.0704961	0.123641	0.164474	0.166667	0.397661	0.129841	0.277299	0.383911	0.274063	0.192488	0.415449	0.133822	0.0561798	0.0333333	0.0224719	0.0204082	0.343261	0.384615	0.488372	0.497382
135	2002-10-01	E	68.1	34.1	15.6	34	14.5	42.9	42.45	22.75	22.25	7.15	7.25	8.4	6.3	1.9	0.3	0.3	0.1	0.1	1	59.3	50.75	4.4	4.1	0.226653	0.09375	0.181818	0.0313316	0.0652174	0.0855263	0.0555556	0.215843	0.0637813	0.119732	0.257666	0.123439	0.170355	0.250522	0.113657	0.0224719	0.0222222	0	0	0.319005	0.296657	0.406977	0.403141
136	2002-10-01	E	78.55	40.55	19.15	38	15.8	55.6	56	29.9	30.6	9.65	10.3	13.7	10.2	3.1	0.6	0.6	0.3	0.3	1.8	56.6	60.05	4.8	4.6	0.362015	0.232422	0.258373	0.0483029	0.118207	0.164474	0.144444	0.326954	0.124146	0.241379	0.365591	0.228508	0.282361	0.354906	0.169569	0.0561798	0.0555556	0.0224719	0.0408163	0.302426	0.357027	0.453488	0.455497
137	2002-10-01	D	64.1	32.1	15.4	32	15.1	37.2	37.7	19.25	18.95	6.85	7	7.1	5	1.8	0.2	0.2	0.1	0.1	1.1	45.8	48.8	3.3	3.6	0.18468	0.0859375	0.143541	0.0391645	0.0475543	0.0789474	0.0666667	0.173312	0.0489749	0.0651341	0.219833	0.0720059	0.12609	0.237996	0.109074	0.011236	0.0111111	0	0	0.236107	0.283999	0.27907	0.350785
1	2002-11-01	E	118.4	61	31.4	57.4	25.5	103	103.95	61.95	62.05	20.15	19.95	56.7	47	8.8	4.6	4.6	2.4	2.4	4.6	115.7	119.1	7.75	6.75	0.791186	0.710938	0.629665	0.174935	0.618207	0.539474	0.455556	0.750665	0.613895	0.695402	0.747511	0.699486	0.704225	0.793319	0.346471	0.505618	0.5	0.258427	0.469388	0.665336	0.740344	0.796512	0.680628
2	2002-11-01	D	123.4	60.6	29.6	62.8	33.7	73.8	75.15	40.4	40.35	14.2	13.9	47.7	35.3	11.5	1.8	1.8	0.9	1	6.6	73.1	93.35	6.85	6.7	0.782791	0.640625	0.733014	0.281984	0.459239	0.717105	0.677778	0.803828	0.51139	0.415709	0.51812	0.382807	0.413146	0.544885	0.235564	0.191011	0.188889	0.0898876	0.183673	0.403746	0.573191	0.69186	0.675393
3	2002-11-01	D	113.95	55.15	28.3	58.8	32.5	68.2	67.95	37.25	35.15	14	13	39.9	29.5	10	1.5	1.2	0.8	0.6	6.3	85.6	67.8	6.35	6.45	0.668416	0.589844	0.656459	0.266319	0.380435	0.618421	0.644444	0.703349	0.422551	0.362069	0.460773	0.336517	0.343394	0.536534	0.219065	0.157303	0.122222	0.0786517	0.102041	0.480504	0.407335	0.633721	0.649215
4	2002-11-01	D	78.3	37.25	18.25	41.05	21.5	44.3	44.5	22.9	22.45	8.25	8.1	12.9	9.4	3.2	0.4	0.3	0.2	0.1	1.7	54	49.95	4.7	4.8	0.29276	0.197266	0.316746	0.122715	0.107337	0.171053	0.133333	0.324296	0.115034	0.133142	0.273994	0.125643	0.173038	0.296451	0.129239	0.0337079	0.0222222	0.011236	0	0.28646	0.291464	0.44186	0.47644
5	2002-11-01	E	76.55	39.35	18.4	37.2	16.6	51.1	50.6	27.35	27.1	8.55	8.5	12.9	9.8	2.7	0.5	0.5	0.2	0.2	1.4	59.55	59.6	4.85	4.4	0.336831	0.203125	0.243062	0.0587467	0.112772	0.138158	0.1	0.305688	0.115034	0.198276	0.322581	0.191036	0.235412	0.308977	0.136572	0.0449438	0.0444444	0.011236	0.0204082	0.32054	0.354106	0.459302	0.434555
6	2002-11-01	E	85.75	45.4	22	40.35	18.5	66.35	65.95	37.65	37.15	11.75	11.6	20.5	16.1	3.9	1	1	0.5	0.5	2.1	78.8	70.8	5	4.85	0.463799	0.34375	0.303349	0.0835509	0.19837	0.217105	0.177778	0.403509	0.201595	0.344349	0.444843	0.342395	0.370221	0.442589	0.193401	0.101124	0.1	0.0449438	0.0816327	0.438747	0.426809	0.476744	0.481675
7	2002-11-01	E	78.3	40.2	18.6	38.1	16.6	55.1	55.2	30	30.15	9.4	9.7	13.6	10.5	2.9	0.6	0.6	0.3	0.3	1.7	55.2	64.9	4.65	4.75	0.354669	0.210938	0.260287	0.0587467	0.122283	0.151316	0.133333	0.324296	0.123007	0.23659	0.359219	0.229978	0.276325	0.344468	0.15857	0.0561798	0.0555556	0.0224719	0.0408163	0.293829	0.38851	0.436047	0.471204
8	2002-11-01	E	80.5	41.3	21.15	39.2	17.55	54.85	54.9	29.1	29	9.9	9.3	15.7	12.3	3.2	0.6	0.6	0.3	0.3	1.6	67.45	66.9	4.85	4.75	0.377754	0.310547	0.28134	0.0711488	0.146739	0.171053	0.122222	0.347687	0.146925	0.234195	0.35683	0.216752	0.260899	0.365344	0.151237	0.0561798	0.0555556	0.0224719	0.0408163	0.369051	0.401493	0.459302	0.471204
9	2002-11-01	E	84.3	43.3	21.4	41	17.6	57.75	56.95	31.25	30.9	9.7	9.35	18.6	14.4	3.7	0.6	0.6	0.3	0.3	2	57.8	73.2	5.3	5.4	0.419727	0.320312	0.315789	0.0718016	0.175272	0.203947	0.166667	0.388091	0.179954	0.261973	0.373158	0.248347	0.286385	0.356994	0.152154	0.0561798	0.0555556	0.0224719	0.0408163	0.309794	0.442389	0.511628	0.539267
10	2002-11-01	D	83.6	40.85	20.95	42.75	19.8	48.4	48.2	25.55	25.25	9.7	9.8	14.8	10.7	3.9	0.5	0.5	0.2	0.2	2.5	61.1	59.9	4.3	4.6	0.368311	0.302734	0.349282	0.100522	0.125	0.217105	0.222222	0.380649	0.136674	0.172414	0.303465	0.164585	0.210597	0.356994	0.160403	0.0449438	0.0444444	0.011236	0.0204082	0.330058	0.356053	0.395349	0.455497
11	2002-11-01	D	86.8	43.1	21.65	43.7	21.2	48.65	48.9	24.75	25.55	8.75	9.6	16.6	11.5	4.5	0.4	0.5	0.2	0.2	2.7	37.1	67.55	4.95	5.05	0.41553	0.330078	0.367464	0.118799	0.13587	0.256579	0.244444	0.414673	0.157175	0.174808	0.30904	0.152829	0.214621	0.317328	0.156737	0.0337079	0.0444444	0.011236	0.0204082	0.182683	0.405712	0.47093	0.502618
12	2002-11-01	E	87.3	44.45	21.9	42.85	18.75	61.5	60.7	33.55	33.4	10.1	10.15	18.5	14.3	3.8	0.8	0.8	0.4	0.4	2.2	65.4	72.95	4.8	5.2	0.443861	0.339844	0.351196	0.0868146	0.173913	0.210526	0.188889	0.419989	0.178815	0.297893	0.403027	0.282145	0.31992	0.373695	0.166819	0.0786517	0.0777778	0.0337079	0.0612245	0.356463	0.440766	0.453488	0.518325
13	2002-11-01	E	72.1	37.25	17.15	34.85	15.2	47.6	47.45	25.15	25.3	8.9	7.95	10.1	7.8	2.1	0.4	0.4	0.2	0.2	1.1	38.05	43.3	4.2	4.15	0.29276	0.154297	0.198086	0.04047	0.0855978	0.0986842	0.0666667	0.258373	0.0831435	0.164751	0.297491	0.158707	0.211268	0.323591	0.126489	0.0337079	0.0333333	0.011236	0.0204082	0.188517	0.248296	0.383721	0.408377
14	2002-11-01	E	82.35	41.9	20.95	40.45	18.2	55.95	55.15	30.7	29.1	9.5	9.4	14.9	11.4	3.2	0.6	0.6	0.3	0.3	1.8	64.75	16.9	8.15	4.65	0.390346	0.302734	0.305263	0.0796345	0.134511	0.171053	0.144444	0.367358	0.137813	0.244732	0.358821	0.240265	0.26224	0.348643	0.153071	0.0561798	0.0555556	0.0224719	0.0408163	0.352472	0.0769231	0.843023	0.460733
15	2002-11-01	E	77.2	39.65	19.5	37.55	16.3	53.5	54.65	29.15	29.5	8.4	9.4	13.5	10.4	2.6	0.5	0.5	0.2	0.2	1.3	39.1	49.25	4.75	4.7	0.343127	0.246094	0.249761	0.0548303	0.120924	0.131579	0.0888889	0.3126	0.121868	0.221264	0.354839	0.217487	0.267606	0.302714	0.153071	0.0449438	0.0444444	0.011236	0.0204082	0.194965	0.28692	0.447674	0.465969
16	2002-11-01	E	82.65	42.5	20.55	40.15	17.9	58.2	58.4	31.1	31.25	9.8	14.8	16	12.3	3.3	0.6	0.6	0.3	0.3	1.9	57.4	62.7	4.7	5	0.402938	0.287109	0.299522	0.075718	0.146739	0.177632	0.155556	0.370548	0.150342	0.266284	0.384707	0.246143	0.29108	0.361169	0.252062	0.0561798	0.0555556	0.0224719	0.0408163	0.307338	0.374229	0.44186	0.497382
17	2002-11-01	E	85.9	43.25	22	42.65	19	58.85	58.9	31.65	31.65	10.3	10.65	18.6	14.6	3.8	0.7	0.7	0.3	0.3	1.8	60.25	69.4	5.2	4.7	0.418678	0.34375	0.347368	0.0900783	0.177989	0.210526	0.144444	0.405104	0.179954	0.27251	0.38869	0.254225	0.296445	0.382046	0.175985	0.0674157	0.0666667	0.0224719	0.0408163	0.324839	0.417722	0.5	0.465969
18	2002-11-01	E	83.4	42.85	21.2	40.55	17.8	60.55	60.35	32.7	32.7	10.35	10.4	17.2	13.1	3.7	0.8	0.8	0.4	0.4	2	72.8	73.9	5.3	5.1	0.410283	0.3125	0.307177	0.0744125	0.157609	0.203947	0.166667	0.378522	0.164009	0.288793	0.400239	0.269655	0.31053	0.384134	0.171402	0.0786517	0.0777778	0.0337079	0.0612245	0.401904	0.446933	0.511628	0.507853
19	2002-11-01	E	84.6	43	22	41.6	17.25	61.15	61	33.7	33.6	10.75	10.95	18.3	14.3	3.7	0.7	0.8	0.3	0.4	2	61.8	66	5.6	5.05	0.413431	0.34375	0.327273	0.0672324	0.173913	0.203947	0.166667	0.391281	0.176538	0.29454	0.405416	0.28435	0.322602	0.400835	0.181485	0.0674157	0.0777778	0.0224719	0.0612245	0.334357	0.395651	0.546512	0.502618
20	2002-11-01	E	86.25	43.7	21.2	42.55	18	63.65	63.6	34.8	35	11	11.3	19.2	15.2	3.8	1	1	0.5	0.5	2	68.9	56.75	5.15	4.9	0.428122	0.3125	0.345455	0.0770235	0.186141	0.210526	0.166667	0.408825	0.186788	0.318487	0.426125	0.300514	0.341382	0.411273	0.187901	0.101124	0.1	0.0449438	0.0816327	0.377955	0.335605	0.494186	0.486911
21	2002-11-01	E	86.4	45.05	21.8	41.35	17.45	63.25	63.05	34.5	34.45	10.55	10.3	19.3	15.3	3.7	0.8	0.9	0.4	0.4	2	67.15	71.1	5.25	5.4	0.456453	0.335938	0.322488	0.0698433	0.1875	0.203947	0.166667	0.41042	0.187927	0.314655	0.421744	0.296106	0.334004	0.392484	0.169569	0.0786517	0.0888889	0.0337079	0.0612245	0.367209	0.428757	0.505814	0.539267
22	2002-11-01	E	78.5	39.4	19.05	39.1	16.6	53.9	53.75	29.2	28.95	9.2	9.1	14.5	11.4	3	0.6	0.5	0.3	0.2	1.6	59.8	62.55	4.95	4.55	0.33788	0.228516	0.279426	0.0587467	0.134511	0.157895	0.122222	0.326422	0.133257	0.225096	0.34767	0.218222	0.260228	0.336117	0.147571	0.0561798	0.0444444	0.0224719	0.0204082	0.322076	0.373255	0.47093	0.450262
23	2002-11-01	E	78.8	40.25	19.1	38.55	17.5	55.45	55	31	30.75	10.1	10.4	14.9	11.5	3.1	0.7	0.7	0.3	0.3	1.8	65.15	69.7	4.8	5	0.355719	0.230469	0.2689	0.0704961	0.13587	0.164474	0.144444	0.329612	0.137813	0.239943	0.357626	0.244673	0.284373	0.373695	0.171402	0.0674157	0.0666667	0.0224719	0.0408163	0.354928	0.419669	0.453488	0.497382
24	2002-11-01	D	115.6	55.6	27.25	60	27.8	63.5	63.5	32.9	33.05	11.6	11.4	35.9	26.3	9.4	1	1	0.5	0.5	5.7	79.5	64.6	6.3	6.5	0.677859	0.548828	0.679426	0.204961	0.336957	0.578947	0.577778	0.720893	0.376993	0.31705	0.425329	0.272594	0.315225	0.436326	0.189734	0.101124	0.1	0.0449438	0.0816327	0.443046	0.386563	0.627907	0.65445
25	2002-11-01	E	92.65	47.05	23.4	45.6	20.75	69.1	67.75	37.4	37.2	12.35	12.15	24.5	19.2	4.7	1.2	1.2	0.6	0.6	2.6	82.1	63.25	4.95	5.25	0.498426	0.398438	0.403828	0.112924	0.240489	0.269737	0.233333	0.476874	0.247153	0.37069	0.45918	0.338722	0.370892	0.467641	0.203483	0.123596	0.122222	0.0561798	0.102041	0.459011	0.377799	0.47093	0.52356
26	2002-11-01	E	129.45	62.15	31.55	67.3	26.85	99.9	99.95	57.45	58.15	17.55	17.8	54.7	44.4	9.7	3.4	3.3	1.8	1.7	5	118.7	129.1	8.25	7.6	0.81532	0.716797	0.819139	0.192559	0.58288	0.598684	0.5	0.868155	0.591116	0.665709	0.715651	0.633358	0.651911	0.68476	0.307058	0.370787	0.355556	0.191011	0.326531	0.683758	0.805258	0.854651	0.769634
27	2002-11-01	D	87.2	42.2	20.2	45	23.25	50.15	50.9	26.5	26.6	9.55	10	16.1	11.5	4.3	0.5	0.5	0.2	0.2	2.4	60	63	4.5	4.85	0.396642	0.273438	0.392344	0.145561	0.13587	0.243421	0.211111	0.418926	0.151481	0.189176	0.32497	0.178545	0.228706	0.350731	0.16407	0.0449438	0.0444444	0.011236	0.0204082	0.323304	0.376177	0.418605	0.481675
28	2002-11-01	E	77.25	40.1	19.55	37.15	17.1	53.55	53.15	28.85	28.6	9.45	9.7	14.1	10.9	2.8	0.6	0.6	0.3	0.3	1.6	64.75	60	4.5	4.3	0.352571	0.248047	0.242105	0.0652742	0.127717	0.144737	0.122222	0.313131	0.128702	0.221743	0.342891	0.213079	0.255533	0.346555	0.15857	0.0561798	0.0555556	0.0224719	0.0408163	0.352472	0.356702	0.418605	0.424084
29	2002-11-01	E	72.55	36.65	18.2	35.9	16.2	52.55	51.85	28.75	28.3	8.75	9.05	12.3	9.4	2.5	0.5	0.5	0.2	0.2	1.5	53.15	56.9	4.6	4.55	0.280168	0.195312	0.218182	0.0535248	0.107337	0.125	0.111111	0.263158	0.1082	0.212165	0.332537	0.211609	0.251509	0.317328	0.146654	0.0449438	0.0444444	0.011236	0.0204082	0.28124	0.336579	0.430233	0.450262
30	2002-11-01	E	114.65	59.85	29.5	54.8	25.65	91.75	91.5	53	53.1	14.6	15.15	45.5	36	8.9	2.3	2.3	1.2	1.2	5.1	101.5	108.15	7.55	6.5	0.767051	0.636719	0.579904	0.176893	0.46875	0.546053	0.511111	0.710792	0.486333	0.587644	0.648347	0.567965	0.584172	0.561587	0.258478	0.247191	0.244444	0.123596	0.22449	0.578139	0.669263	0.773256	0.65445
31	2002-11-01	E	118.1	62.2	31.6	55.9	26	99.8	99.85	56.4	56.5	16	16.1	52.2	42.1	8.6	2.8	2.7	1.4	1.4	4.8	118.1	114.4	8.5	7.6	0.816369	0.71875	0.600957	0.181462	0.55163	0.526316	0.477778	0.747475	0.562642	0.664751	0.714855	0.617928	0.629779	0.620042	0.275894	0.303371	0.288889	0.146067	0.265306	0.680074	0.709834	0.883721	0.769634
32	2002-11-01	E	82.3	42.65	21.25	39.65	17.4	58.25	58.3	31.45	31.2	9.8	9.6	15.7	12.3	3.2	0.6	0.6	0.3	0.3	1.7	69.1	73.1	4.75	4.75	0.406086	0.314453	0.289952	0.0691906	0.146739	0.171053	0.133333	0.366826	0.146925	0.266762	0.383911	0.251286	0.290409	0.361169	0.156737	0.0561798	0.0555556	0.0224719	0.0408163	0.379183	0.44174	0.447674	0.471204
33	2002-11-01	E	83.85	42.8	20.45	41.05	17.95	58.7	57.9	32.4	32.4	10.3	10.15	16.6	12.9	3.3	0.7	0.7	0.3	0.3	1.8	72.25	72.9	5.15	4.4	0.409234	0.283203	0.316746	0.0763708	0.154891	0.177632	0.144444	0.383307	0.157175	0.271073	0.380725	0.265246	0.306506	0.382046	0.166819	0.0674157	0.0666667	0.0224719	0.0408163	0.398526	0.440441	0.494186	0.434555
34	2002-11-01	E	85.7	44.35	21.15	41.35	16.85	49.6	49.4	26.2	24.5	10	7.1	16.7	12.6	3.6	0.6	0.3	0.3	0.1	1.9	74.35	71.2	5.15	4.8	0.441763	0.310547	0.322488	0.0620104	0.150815	0.197368	0.155556	0.402977	0.158314	0.183908	0.313023	0.174137	0.200537	0.36952	0.110907	0.0561798	0.0222222	0.0224719	0	0.411422	0.429406	0.494186	0.47644
35	2002-11-01	E	86.6	44.55	21.15	42.05	17.75	62.5	62.4	34.8	34.3	10.85	10.85	19.2	15.1	3.8	0.8	0.9	0.4	0.4	2.1	73.6	70.6	5.3	5	0.44596	0.310547	0.335885	0.0737598	0.184783	0.210526	0.177778	0.412547	0.186788	0.307471	0.416567	0.300514	0.331992	0.40501	0.179652	0.0786517	0.0888889	0.0337079	0.0612245	0.406816	0.425511	0.511628	0.497382
36	2002-11-01	E	122.6	62.6	31.35	60	26.35	101.85	101.15	59	58.7	19.75	19.95	61.5	50.7	10.4	4.3	4.5	2.2	2.3	5.8	119.8	92.2	7.25	7.15	0.824764	0.708984	0.679426	0.186031	0.668478	0.644737	0.588889	0.795322	0.668565	0.684387	0.725209	0.656135	0.659289	0.776618	0.346471	0.47191	0.488889	0.235955	0.44898	0.690513	0.565725	0.738372	0.722513
37	2002-11-01	E	86.45	43.8	22.4	42.65	18.3	61.65	61.55	34.05	34.1	10.1	10	18.5	14.4	4	0.8	0.8	0.4	0.4	2.2	71.3	70	5.1	5.05	0.43022	0.359375	0.347368	0.0809399	0.175272	0.223684	0.188889	0.410952	0.178815	0.29933	0.409797	0.289493	0.329309	0.373695	0.16407	0.0786517	0.0777778	0.0337079	0.0612245	0.392693	0.421616	0.488372	0.502618
38	2002-11-01	E	71.7	36.85	17.85	34.85	14.85	47.6	49.9	25.15	25.8	8.9	9.1	11.2	6.7	2.4	0.4	0.4	0.2	0.2	1.3	54.8	59	4.6	4.5	0.284365	0.181641	0.198086	0.0359008	0.0706522	0.118421	0.0888889	0.25412	0.095672	0.164751	0.317005	0.158707	0.217975	0.323591	0.147571	0.0337079	0.0333333	0.011236	0.0204082	0.291372	0.350211	0.430233	0.445026
39	2002-11-01	D	88.85	42.85	20.35	46	23.6	58.3	59.2	32.15	31.85	10.25	10.6	16.8	12.5	4.1	0.7	0.7	0.3	0.3	2.3	65.85	26.85	5.35	5.25	0.410283	0.279297	0.411483	0.150131	0.149457	0.230263	0.2	0.43647	0.159453	0.267241	0.391079	0.261572	0.299128	0.379958	0.175069	0.0674157	0.0666667	0.0224719	0.0408163	0.359226	0.141512	0.517442	0.52356
40	2002-11-01	D	86.75	43.2	21.1	43.55	19.6	58.85	59.2	31.6	31.85	10.3	10.6	17.1	12.8	4.2	0.7	0.7	0.3	0.3	2.4	51.85	46.4	4.7	4.55	0.417629	0.308594	0.364593	0.0979112	0.153533	0.236842	0.211111	0.414141	0.16287	0.27251	0.391079	0.25349	0.299128	0.382046	0.175069	0.0674157	0.0666667	0.0224719	0.0408163	0.273258	0.268419	0.44186	0.450262
41	2002-11-01	E	76.85	39.65	19.25	37.2	16.2	57	56.4	31.55	31.15	9.7	9.5	13.9	10.9	2.8	0.6	0.6	0.3	0.3	1.6	68.95	73	4.5	4.75	0.343127	0.236328	0.243062	0.0535248	0.127717	0.144737	0.122222	0.308878	0.126424	0.254789	0.368777	0.252755	0.289738	0.356994	0.154904	0.0561798	0.0555556	0.0224719	0.0408163	0.378262	0.441091	0.418605	0.471204
42	2002-11-01	E	75.5	38.4	18.95	37.1	16.45	54.55	54.4	29.25	28.75	9.3	9.5	13.2	10.3	2.7	0.6	0.6	0.3	0.3	1.5	62.8	34.1	4.95	4.5	0.316894	0.224609	0.241148	0.0567885	0.119565	0.138158	0.111111	0.294524	0.118451	0.231322	0.352847	0.218957	0.257545	0.340292	0.154904	0.0561798	0.0555556	0.0224719	0.0408163	0.340497	0.188575	0.47093	0.445026
43	2002-11-01	E	74	37.8	17.9	36.2	16.7	51	50.8	27.5	27.2	8.25	8.45	12	9.2	2.5	0.5	0.4	0.2	0.2	1.2	64.6	61.2	4.7	4.85	0.304302	0.183594	0.223923	0.0600522	0.10462	0.125	0.0777778	0.278575	0.104784	0.197318	0.324174	0.19324	0.236754	0.296451	0.135655	0.0449438	0.0333333	0.011236	0.0204082	0.351551	0.364492	0.44186	0.481675
44	2002-11-01	D	88.8	43.75	20.45	45.05	23.25	55.1	55.15	29.7	29.1	9.3	9.4	16.6	12.1	4.3	0.6	0.6	0.3	0.3	2.4	55.65	42.8	4.8	5.3	0.429171	0.283203	0.393301	0.145561	0.144022	0.243421	0.211111	0.435938	0.157175	0.23659	0.358821	0.225569	0.26224	0.340292	0.153071	0.0561798	0.0555556	0.0224719	0.0408163	0.296592	0.24505	0.453488	0.528796
45	2002-11-01	E	82	41.85	19.95	40.15	17.85	61.1	61.1	34.1	34.25	10.25	10.1	16.4	12.6	3.4	0.8	0.8	0.4	0.4	1.9	55.6	72.4	5.3	5.25	0.389297	0.263672	0.299522	0.0750653	0.150815	0.184211	0.155556	0.363636	0.154897	0.294061	0.406213	0.290228	0.331321	0.379958	0.165903	0.0786517	0.0777778	0.0337079	0.0612245	0.296285	0.437196	0.511628	0.52356
46	2002-11-01	E	76	38.5	18.35	37.5	16.35	51.7	51.85	27.95	27.85	9.45	9.25	12.8	9.9	2.7	0.5	0.5	0.2	0.2	1.5	65.25	65.7	5.35	4.75	0.318993	0.201172	0.248804	0.055483	0.11413	0.138158	0.111111	0.299841	0.113895	0.204023	0.332537	0.199853	0.245473	0.346555	0.150321	0.0449438	0.0444444	0.011236	0.0204082	0.355542	0.393703	0.517442	0.471204
47	2002-11-01	E	79.15	40.3	19.4	38.85	16.85	55.25	56.1	29.9	30.75	9.45	9.55	14.6	11.4	2.9	0.6	0.6	0.3	0.3	1.7	41.35	66.3	4.55	4.7	0.356768	0.242187	0.274641	0.0620104	0.134511	0.151316	0.133333	0.333333	0.134396	0.238027	0.366388	0.228508	0.284373	0.346555	0.15582	0.0561798	0.0555556	0.0224719	0.0408163	0.208781	0.397598	0.424419	0.465969
48	2002-11-01	D	73.25	36.5	17.85	36.75	17	47.65	47.45	25.7	25.1	8.15	7.85	10.9	7.7	2.8	0.4	0.3	0.2	0.1	1.5	52.7	52.9	4.2	4.15	0.27702	0.181641	0.23445	0.0639687	0.0842391	0.144737	0.111111	0.270601	0.0922551	0.16523	0.297491	0.166789	0.208585	0.292276	0.124656	0.0337079	0.0222222	0.011236	0	0.278477	0.310613	0.383721	0.408377
49	2002-11-01	E	91.35	47.3	23.4	44.05	19.6	65.3	64.5	36.05	35.6	11.2	11.2	22.3	17.2	4.5	1	1	0.5	0.5	2.5	59.8	71.7	5.2	5.4	0.503673	0.398438	0.374163	0.0979112	0.213315	0.256579	0.222222	0.463052	0.222096	0.334291	0.433294	0.318883	0.34943	0.419624	0.186068	0.101124	0.1	0.0449438	0.0816327	0.322076	0.432652	0.5	0.539267
50	2002-11-01	D	87.45	41.45	21.55	46	25.65	56.5	55.4	29.05	30.65	8.35	9.5	18.3	13.4	4.6	0.5	0.6	0.2	0.3	2.5	64.4	14.15	5.1	5.15	0.380902	0.326172	0.411483	0.176893	0.161685	0.263158	0.222222	0.421584	0.176538	0.25	0.360812	0.216018	0.283032	0.300626	0.154904	0.0449438	0.0555556	0.011236	0.0408163	0.350322	0.0590717	0.488372	0.513089
51	2002-11-01	E	79.25	40.25	20.45	39	17.4	55.1	55	29.7	30.75	9.3	10.4	15.3	11.4	3.2	0.6	0.7	0.3	0.3	1.7	70	71.7	5.45	4.8	0.355719	0.283203	0.277512	0.0691906	0.134511	0.171053	0.133333	0.334397	0.142369	0.23659	0.357626	0.225569	0.284373	0.340292	0.171402	0.0561798	0.0666667	0.0224719	0.0408163	0.38471	0.432652	0.52907	0.47644
52	2002-11-01	D	79.9	38.35	19.25	41.55	22.4	53.5	53.55	29.15	28.5	8.4	8.3	14.4	10.7	3.3	0.5	0.5	0.2	0.2	1.7	49.5	58.85	4.65	4	0.315845	0.236328	0.326316	0.134465	0.125	0.177632	0.133333	0.341308	0.132118	0.221264	0.346077	0.217487	0.254192	0.302714	0.132906	0.0449438	0.0444444	0.011236	0.0204082	0.258827	0.349237	0.436047	0.39267
53	2002-11-01	E	79.5	40.2	19.2	39.3	16.65	55.3	55.1	30	29.9	9.25	9.2	14.2	10.9	2.8	0.5	0.6	0.2	0.3	1.6	69.1	63.9	4.8	4.85	0.354669	0.234375	0.283254	0.0593995	0.127717	0.144737	0.122222	0.337055	0.129841	0.238506	0.358423	0.229978	0.272971	0.338205	0.149404	0.0449438	0.0555556	0.011236	0.0408163	0.379183	0.382019	0.453488	0.481675
54	2002-11-01	E	71.95	36.75	17.35	35.2	15	46.45	46.15	24.85	24.3	7.8	7.55	9.9	7.2	2.3	0.3	0.4	0.1	0.2	1.4	53.4	43.7	4.25	4.2	0.282267	0.162109	0.204785	0.037859	0.0774457	0.111842	0.1	0.256778	0.0808656	0.153736	0.287137	0.154298	0.197854	0.277662	0.119157	0.0224719	0.0333333	0	0.0204082	0.282776	0.250893	0.389535	0.413613
55	2002-11-01	E	83.05	42.15	21	40.9	17.8	58	59	31.2	31.9	9.7	10.6	16.9	13.1	3.5	0.6	0.7	0.3	0.3	1.9	34	72.2	5.05	5.1	0.395593	0.304688	0.313876	0.0744125	0.157609	0.190789	0.155556	0.374801	0.160592	0.264368	0.389486	0.247612	0.299799	0.356994	0.175069	0.0561798	0.0666667	0.0224719	0.0408163	0.163648	0.435897	0.482558	0.507853
56	2002-11-01	E	75.4	37.95	18.45	37.45	16.85	50.65	50.4	27.7	26.3	9.35	10	11.1	8.1	2.8	0.6	0.5	0.3	0.2	1.6	57.55	67.65	4.55	4.35	0.30745	0.205078	0.247847	0.0620104	0.0896739	0.144737	0.122222	0.293461	0.094533	0.193966	0.320988	0.196179	0.224681	0.34238	0.16407	0.0561798	0.0444444	0.0224719	0.0204082	0.308259	0.406362	0.424419	0.429319
57	2002-11-01	E	85.05	44.35	20	40.7	18.7	61.15	61.65	33.3	33.25	9.6	11.05	18.3	14.4	3.6	0.7	0.9	0.3	0.4	2	21.05	71.3	5.7	4.75	0.441763	0.265625	0.310048	0.0861619	0.175272	0.197368	0.166667	0.396066	0.176538	0.29454	0.410593	0.278472	0.317907	0.352818	0.183318	0.0674157	0.0888889	0.0224719	0.0612245	0.0841265	0.430055	0.55814	0.471204
58	2002-11-01	E	84.25	43.5	21.4	40.75	18.5	59	58.5	32.7	32.4	10.25	10.5	17.9	13.9	3.6	0.8	0.8	0.4	0.4	2	54.7	63	5.4	5.15	0.423924	0.320312	0.311005	0.0835509	0.168478	0.197368	0.166667	0.38756	0.171982	0.273946	0.385504	0.269655	0.306506	0.379958	0.173236	0.0786517	0.0777778	0.0337079	0.0612245	0.290758	0.376177	0.523256	0.513089
59	2002-11-01	E	86.75	45.6	22	41.15	18.8	63.8	63.85	35.15	34.9	10.7	10.85	20.1	15.9	3.9	0.9	1	0.4	0.5	2.2	72.45	73.15	5.5	5.3	0.467996	0.34375	0.31866	0.0874674	0.195652	0.217105	0.188889	0.414141	0.197039	0.319923	0.428116	0.305658	0.34004	0.398747	0.179652	0.0898876	0.1	0.0337079	0.0816327	0.399754	0.442064	0.534884	0.528796
60	2002-11-01	E	76.2	38.9	19.6	37.3	15.75	58.1	58.75	32	29	10	8.5	13.5	10.5	2.7	0.6	0.5	0.3	0.2	1.5	57.95	56.5	5	4.45	0.327387	0.25	0.244976	0.0476501	0.122283	0.138158	0.111111	0.301967	0.121868	0.265326	0.387495	0.259368	0.260899	0.36952	0.136572	0.0561798	0.0444444	0.0224719	0.0204082	0.310715	0.333982	0.476744	0.439791
61	2002-11-01	D	83.8	41.1	20.9	42.7	20.25	55.95	56.95	30.75	30.9	9.55	9.35	16.2	12	4	0.6	0.6	0.3	0.3	2.4	62.1	51.25	5.1	5.2	0.373557	0.300781	0.348325	0.106397	0.142663	0.223684	0.211111	0.382775	0.15262	0.244732	0.373158	0.240999	0.286385	0.350731	0.152154	0.0561798	0.0555556	0.0224719	0.0408163	0.336199	0.299903	0.488372	0.518325
62	2002-11-01	E	80.7	41.9	19.55	38.8	17.4	58.25	59.2	32.05	31.85	10	10.6	15.3	11.7	3.2	0.7	0.7	0.3	0.3	1.8	57.9	58.8	4.5	4.8	0.390346	0.248047	0.273684	0.0691906	0.138587	0.171053	0.144444	0.349814	0.142369	0.266762	0.391079	0.260103	0.299128	0.36952	0.175069	0.0674157	0.0666667	0.0224719	0.0408163	0.310408	0.348913	0.418605	0.47644
63	2002-11-01	D	82.05	39.65	20.5	42.4	21	45.35	46.65	24.1	24.25	7.75	8.1	13.4	9.4	3.5	0.4	0.3	0.2	0.1	2.1	46.2	52.5	5.25	5	0.343127	0.285156	0.342584	0.116188	0.107337	0.190789	0.177778	0.364168	0.120729	0.143199	0.291119	0.143277	0.197183	0.275574	0.129239	0.0337079	0.0222222	0.011236	0	0.238563	0.308017	0.505814	0.497382
64	2002-11-01	E	79.05	40.4	19.85	38.65	17.3	55.95	55.15	30.7	29.1	9.5	9.4	14.5	11.4	2.9	0.6	0.6	0.3	0.3	1.7	73.55	71.8	5.1	5.3	0.358867	0.259766	0.270813	0.0678851	0.134511	0.151316	0.133333	0.33227	0.133257	0.244732	0.358821	0.240265	0.26224	0.348643	0.153071	0.0561798	0.0555556	0.0224719	0.0408163	0.406509	0.433301	0.488372	0.528796
65	2002-11-01	E	83.9	42.8	21	41.1	18.7	59.5	59.65	31.9	32.5	10.65	10.5	17.3	13.9	3.7	0.7	0.8	0.3	0.4	2.1	67.6	72.9	5.35	5.05	0.409234	0.304688	0.317703	0.0861619	0.168478	0.203947	0.177778	0.383838	0.165148	0.278736	0.394663	0.257899	0.307847	0.39666	0.173236	0.0674157	0.0777778	0.0224719	0.0612245	0.369972	0.440441	0.517442	0.502618
66	2002-11-01	E	87.65	44.65	22.5	43	19.15	60.2	60.2	33.2	32.6	10.15	10.4	20.7	16	4.3	0.7	0.8	0.3	0.4	2.4	88.85	84.5	6	5.5	0.448059	0.363281	0.354067	0.0920366	0.197011	0.243421	0.211111	0.423711	0.203872	0.285441	0.399044	0.277002	0.309188	0.375783	0.171402	0.0674157	0.0777778	0.0224719	0.0612245	0.500461	0.515742	0.593023	0.549738
67	2002-11-01	E	80.05	40.8	20.9	39.25	17.2	54.7	55	29.55	29.6	9.3	9.4	15.3	11.8	3	0.5	0.6	0.2	0.3	1.7	66.4	66.7	5.15	5.05	0.367261	0.300781	0.282297	0.0665796	0.139946	0.157895	0.133333	0.342903	0.142369	0.232759	0.357626	0.223365	0.268947	0.340292	0.153071	0.0449438	0.0555556	0.011236	0.0408163	0.362604	0.400195	0.494186	0.502618
68	2002-11-01	D	88.25	42.45	20.8	45.85	23.45	49.95	50.85	26	25.95	9.6	9.6	16.7	11.9	4.5	0.5	0.5	0.2	0.2	2.5	58.1	53.1	4.9	4.75	0.401889	0.296875	0.408612	0.148172	0.141304	0.256579	0.222222	0.43009	0.158314	0.187261	0.324572	0.171198	0.219987	0.352818	0.156737	0.0449438	0.0444444	0.011236	0.0204082	0.311636	0.311912	0.465116	0.471204
69	2002-11-01	E	78.6	40.6	18.8	38	17.2	55.8	57.4	30.25	31.8	8.55	9.75	14.1	10.9	2.8	0.5	0.7	0.2	0.3	1.6	72.8	63.4	4.6	5	0.363064	0.21875	0.258373	0.0665796	0.127717	0.144737	0.122222	0.327485	0.128702	0.243295	0.376742	0.233652	0.298457	0.308977	0.159487	0.0449438	0.0666667	0.011236	0.0408163	0.401904	0.378773	0.430233	0.497382
70	2002-11-01	E	68.1	34	16.5	34.1	15.3	42	41.8	21.85	21.6	8.3	8.5	8.8	6.6	2.1	0.3	0.3	0.1	0.1	1.1	60.3	60.95	4.65	4.1	0.224554	0.128906	0.183732	0.0417755	0.0692935	0.0986842	0.0666667	0.215843	0.0683371	0.111111	0.252489	0.110213	0.161636	0.298539	0.136572	0.0224719	0.0222222	0	0	0.325146	0.362869	0.436047	0.403141
71	2002-11-01	E	88.6	45.7	22.6	42.9	18.65	67.4	67.55	37.75	37.9	12.2	12.45	21.6	17.1	4.3	1.2	1.2	0.6	0.6	2.4	77.9	79.55	4.85	5.05	0.470094	0.367188	0.352153	0.0855091	0.211957	0.243421	0.211111	0.433812	0.214123	0.354406	0.457587	0.343865	0.380282	0.461378	0.208983	0.123596	0.122222	0.0561798	0.102041	0.433221	0.483609	0.459302	0.502618
72	2002-11-01	E	81.65	42	20.3	39.65	17.4	58.3	58.35	32.15	32	10.25	10.05	16.2	12.9	3.1	0.7	0.7	0.3	0.3	1.8	72.75	74.3	4.9	5.1	0.392445	0.277344	0.289952	0.0691906	0.154891	0.164474	0.144444	0.359915	0.15262	0.267241	0.384309	0.261572	0.30114	0.379958	0.164986	0.0674157	0.0666667	0.0224719	0.0408163	0.401597	0.449529	0.465116	0.507853
73	2002-11-01	E	79.2	41.2	19.65	38	16.25	53.7	54	28.7	29	9.15	9.1	14.1	11.2	2.8	0.5	0.5	0.2	0.2	1.6	60.7	60.5	4.55	4.5	0.375656	0.251953	0.258373	0.0541775	0.131793	0.144737	0.122222	0.333865	0.128702	0.22318	0.349661	0.210874	0.260899	0.334029	0.147571	0.0449438	0.0444444	0.011236	0.0204082	0.327602	0.359948	0.424419	0.445026
74	2002-11-01	D	89.5	43.5	21.85	46	21.05	51.3	51.7	27.45	28.1	10.6	10.7	18.2	12.8	4.9	0.6	0.6	0.3	0.3	3	61.95	50.954	4.75	4.55	0.423924	0.337891	0.411483	0.116841	0.153533	0.282895	0.277778	0.443381	0.175399	0.200192	0.331342	0.192506	0.248826	0.394572	0.176902	0.0561798	0.0555556	0.0224719	0.0408163	0.335278	0.297981	0.447674	0.450262
75	2002-11-01	D	92.8	44.7	21.6	48.1	26.3	56.1	55.3	29.8	29.8	10.4	10.45	20	15	4.7	0.7	0.7	0.3	0.3	2.4	61.5	63.95	5.5	5.3	0.449108	0.328125	0.451675	0.185379	0.183424	0.269737	0.211111	0.478469	0.1959	0.246169	0.360016	0.227039	0.27163	0.386221	0.172319	0.0674157	0.0666667	0.0224719	0.0408163	0.332515	0.382343	0.534884	0.528796
76	2002-11-01	E	88.55	45.95	22.5	42.6	18.9	61.45	61.1	33.8	33	10	11	19.1	15	3.9	0.7	0.9	0.3	0.4	2	75.3	71.85	5.3	5.35	0.475341	0.363281	0.346411	0.0887728	0.183424	0.217105	0.166667	0.43328	0.185649	0.297414	0.406213	0.285819	0.314554	0.36952	0.182401	0.0674157	0.0888889	0.0224719	0.0612245	0.417255	0.433625	0.511628	0.534031
77	2002-11-01	E	79.9	40.4	19.45	39.5	18	55.5	56.954	30.45	30.9	9.35	9.3	14.8	12.5	3	0.6	0.6	0.3	0.3	1.7	50.3	62	5.4	4.65	0.358867	0.244141	0.287081	0.0770235	0.149457	0.157895	0.133333	0.341308	0.136674	0.240421	0.37319	0.236591	0.286385	0.34238	0.151237	0.0561798	0.0555556	0.0224719	0.0408163	0.26374	0.369685	0.523256	0.460733
78	2002-11-01	E	80.5	41.5	20.1	39	17.3	56.65	60.05	31.05	9.55	9.6	14.3	11.2	2.9	0.6	0.6	0.6	0.3	0.3	1.7	61.2	59.9	4.6	4.7	0.381952	0.269531	0.277512	0.0678851	0.0190217	0	0.133333	0.347687	0.095672	0.251437	0.397849	0.245408	0	0.352818	0.242896	0.0561798	0.0555556	0.0224719	0.0408163	0.330672	0.356053	0.430233	0.465969
79	2002-11-01	E	68.55	35	16.3	33.55	14.8	46.3	45.15	24.6	24	7.6	7.7	9.4	7.2	1.9	0.3	0.3	0.1	0.1	1.1	52	27.4	4.15	4.15	0.24554	0.121094	0.173206	0.035248	0.0774457	0.0855263	0.0666667	0.220627	0.0751708	0.152299	0.279172	0.150625	0.19383	0.269311	0.121907	0.0224719	0.0222222	0	0	0.274179	0.145083	0.377907	0.408377
80	2002-11-01	E	74.6	37.6	18.5	37	16.3	52.6	52.65	28.75	29.05	9.7	9.6	12.1	9.2	2.6	0.6	0.5	0.3	0.2	1.4	41.8	38.3	4.5	4.55	0.300105	0.207031	0.239234	0.0548303	0.10462	0.131579	0.1	0.284955	0.105923	0.212644	0.338909	0.211609	0.261569	0.356994	0.156737	0.0561798	0.0444444	0.0224719	0.0204082	0.211544	0.215839	0.418605	0.450262
81	2002-11-01	E	70.9	36.1	17.4	34.8	15.2	47.5	47.3	25.15	25.15	7.75	8.15	10.2	7.7	2.2	0.3	0.4	0.1	0.2	1.2	19.5	43.15	4.7	4.35	0.268625	0.164062	0.197129	0.04047	0.0842391	0.105263	0.0777778	0.245614	0.0842825	0.163793	0.296296	0.158707	0.209256	0.275574	0.130156	0.0224719	0.0333333	0	0.0204082	0.0746085	0.247322	0.44186	0.429319
82	2002-11-01	D	88.3	42.65	22.85	45.65	22.8	58.8	59.1	31.6	31.8	10.3	10.5	18.2	12.8	4.7	0.7	0.7	0.3	0.3	3	60.6	56.15	4.85	5.2	0.406086	0.376953	0.404785	0.139687	0.153533	0.269737	0.277778	0.430622	0.175399	0.272031	0.390283	0.25349	0.298457	0.382046	0.173236	0.0674157	0.0666667	0.0224719	0.0408163	0.326988	0.33171	0.459302	0.518325
83	2002-11-01	E	86.35	44.35	22.1	42	18.6	59.75	59.5	32.4	32.6	9.8	9.8	18.1	14	3.8	0.7	0.7	0.3	0.3	2.1	70.85	71.35	5.2	5.15	0.441763	0.347656	0.334928	0.0848564	0.169837	0.210526	0.177778	0.409888	0.17426	0.28113	0.393469	0.265246	0.309188	0.361169	0.160403	0.0674157	0.0666667	0.0224719	0.0408163	0.389929	0.43038	0.5	0.513089
84	2002-11-01	E	81.7	42.3	20.9	39.4	18	58.3	58.1	32.15	32	10.25	10	16	12.6	3.2	0.7	0.6	0.3	0.3	1.9	72.7	62.65	5.2	5	0.398741	0.300781	0.285167	0.0770235	0.150815	0.171053	0.155556	0.360447	0.150342	0.267241	0.382318	0.261572	0.30114	0.379958	0.16407	0.0674157	0.0555556	0.0224719	0.0408163	0.40129	0.373905	0.5	0.497382
85	2002-11-01	D	86.7	42.45	20.5	44.25	20.45	58.7	61.45	31.5	33.8	10.2	10	16.3	12.6	4.1	0.7	0.7	0.3	0.3	2.4	58.8	61.3	4.35	5	0.401889	0.285156	0.37799	0.109008	0.150815	0.230263	0.211111	0.41361	0.153759	0.271073	0.409	0.252021	0.325285	0.377871	0.16407	0.0674157	0.0666667	0.0224719	0.0408163	0.315935	0.365141	0.401163	0.497382
86	2002-11-01	D	81.2	40.2	20.5	41	19	55.75	55.4	30.7	30.65	9.55	9.5	14.2	10.6	3.5	0.6	0.6	0.3	0.3	2.1	61.3	62	4.4	4.6	0.354669	0.285156	0.315789	0.0900783	0.123641	0.190789	0.177778	0.35513	0.129841	0.242816	0.360812	0.240265	0.283032	0.350731	0.154904	0.0561798	0.0555556	0.0224719	0.0408163	0.331286	0.369685	0.406977	0.455497
87	2002-11-01	E	70.45	35.8	17.55	34.65	14.5	45.5	45.15	23.15	24.1	8.5	7.7	10.5	8	2.2	0.4	0.3	0.2	0.1	1.2	51.6	55	4.1	4	0.262329	0.169922	0.194258	0.0313316	0.0883152	0.105263	0.0777778	0.240829	0.0876993	0.144636	0.279172	0.129317	0.195171	0.306889	0.121907	0.0337079	0.0222222	0.011236	0	0.271722	0.324245	0.372093	0.39267
88	2002-11-01	E	73.2	36.6	18.25	36.5	15.75	48.15	48.1	26.4	26.2	9.1	9	11.5	9	2.3	0.4	0.4	0.2	0.2	1.2	69.2	47.2	4.5	4.6	0.279119	0.197266	0.229665	0.0476501	0.101902	0.111842	0.0777778	0.270069	0.0990888	0.170019	0.302668	0.177076	0.22334	0.331942	0.145738	0.0337079	0.0333333	0.011236	0.0204082	0.379797	0.273612	0.418605	0.455497
89	2002-11-01	E	72.25	36.85	17.35	35.4	15.35	47.3	48.15	25.1	26.4	8.1	9	11	8.4	2.4	0.4	0.4	0.2	0.2	1.2	49.4	57	4.2	4	0.284365	0.162109	0.208612	0.0424282	0.09375	0.118421	0.0777778	0.259968	0.0933941	0.161877	0.303067	0.157972	0.226023	0.290188	0.145738	0.0337079	0.0333333	0.011236	0.0204082	0.258213	0.337228	0.383721	0.39267
90	2002-11-01	E	109.6	55.45	26.85	54.15	23.2	85.05	84.65	47.75	47.45	13.8	13.8	37.8	29.9	7.5	2	1.9	1	1	4.1	83.9	99.1	6.5	6.9	0.674711	0.533203	0.567464	0.144909	0.38587	0.453947	0.4	0.657097	0.398633	0.523467	0.593787	0.490816	0.508384	0.528184	0.233731	0.213483	0.2	0.101124	0.183673	0.470064	0.610516	0.651163	0.696335
91	2002-11-01	E	94.75	49.2	24	45.55	19.35	70.5	69.2	39.45	39	12.65	12.75	24.2	19.2	4.8	1.2	1.2	0.6	0.6	2.7	77.25	77.5	5.15	5.35	0.543547	0.421875	0.402871	0.0946475	0.240489	0.276316	0.244444	0.499203	0.243736	0.3841	0.470729	0.368846	0.395037	0.480167	0.214482	0.123596	0.122222	0.0561798	0.102041	0.429229	0.470302	0.494186	0.534031
92	2002-11-01	E	83.6	43.1	22.25	40.5	17	57	57.2	30.55	30.3	10.5	10.25	17.8	14	3.5	0.7	0.7	0.3	0.3	1.7	79.25	76.3	5	5.05	0.41553	0.353516	0.30622	0.0639687	0.169837	0.190789	0.133333	0.380649	0.170843	0.254789	0.375149	0.23806	0.278337	0.390397	0.168653	0.0674157	0.0666667	0.0224719	0.0408163	0.441511	0.462512	0.476744	0.502618
93	2002-11-01	E	73.35	37.25	18.25	36.1	15.3	47.9	47.7	25.1	25.05	8.35	8.2	11.6	8.8	2.4	0.4	0.4	0.2	0.2	1.2	56.1	44.3	4	4.4	0.29276	0.197266	0.22201	0.0417755	0.0991848	0.118421	0.0777778	0.271664	0.100228	0.167625	0.299482	0.157972	0.207914	0.300626	0.131072	0.0337079	0.0333333	0.011236	0.0204082	0.299355	0.254787	0.360465	0.434555
94	2002-11-01	E	76.3	38.55	18.7	37.75	16.2	51.6	51.3	27.5	27.45	8.6	8.7	12.7	9.5	2.7	0.5	0.5	0.2	0.2	1.5	54.65	48.85	4.1	4.35	0.320042	0.214844	0.253589	0.0535248	0.108696	0.138158	0.111111	0.30303	0.112756	0.203065	0.328156	0.19324	0.240107	0.311065	0.140238	0.0449438	0.0444444	0.011236	0.0204082	0.290451	0.284323	0.372093	0.429319
95	2002-11-01	E	70.25	35.5	17.15	34.75	14.45	46.85	47	25.2	25.2	8.35	8.05	10	7.4	2.2	0.4	0.4	0.2	0.2	1	56.8	56.65	4.35	4.2	0.256034	0.154297	0.196172	0.0306789	0.080163	0.105263	0.0555556	0.238703	0.0820046	0.157567	0.293907	0.159442	0.209926	0.300626	0.128323	0.0337079	0.0333333	0.011236	0.0204082	0.303654	0.334956	0.401163	0.413613
96	2002-11-01	E	68.05	34.4	17.55	33.65	14.25	42	41.8	21.85	21.6	8.3	8.5	9.2	7	2.1	0.3	0.3	0.1	0.1	1	53.65	45.65	4.3	4	0.232949	0.169922	0.17512	0.0280679	0.0747283	0.0986842	0.0555556	0.215311	0.0728929	0.111111	0.252489	0.110213	0.161636	0.298539	0.136572	0.0224719	0.0222222	0	0	0.284311	0.263551	0.395349	0.39267
97	2002-11-01	E	78.8	39.75	19.8	39.05	16.9	51.25	50.65	27.2	26.2	8.5	9.85	13.8	10.8	2.8	0.5	0.5	0.2	0.2	1.4	41.45	12.35	4.8	4.75	0.345226	0.257813	0.278469	0.0626632	0.126359	0.144737	0.1	0.329612	0.125285	0.199713	0.322979	0.188832	0.22334	0.306889	0.16132	0.0449438	0.0444444	0.011236	0.0204082	0.209395	0.0473872	0.453488	0.471204
98	2002-11-01	D	73.4	37	16.8	36.4	17.75	41.5	37.65	21.5	18.5	7.6	5.9	9.9	6.9	2.6	0.4	0.1	0.2	0.1	1.5	35.3	50.1	3.35	3.6	0.287513	0.140625	0.227751	0.0737598	0.0733696	0.131579	0.111111	0.272196	0.0808656	0.106322	0.219434	0.10507	0.120054	0.269311	0.0889093	0.0337079	0	0.011236	0	0.17163	0.292438	0.284884	0.350785
99	2002-11-01	E	75.35	38.3	18.2	37.05	16.05	53.8	53.15	29.35	29	8.75	8.8	12.8	9.7	2.6	0.5	0.5	0.2	0.2	1.5	64.5	67.6	4.1	4.45	0.314795	0.195312	0.240191	0.0515666	0.111413	0.131579	0.111111	0.292929	0.113895	0.224138	0.342891	0.220426	0.260899	0.317328	0.142071	0.0449438	0.0444444	0.011236	0.0204082	0.350936	0.406037	0.372093	0.439791
100	2002-11-01	E	75.15	38.45	18.55	36.7	16.15	51.8	51.8	28.45	27.95	8.8	8.75	12.2	9.3	2.4	0.5	0.5	0.2	0.2	1.3	58.45	58.25	4.5	4	0.317943	0.208984	0.233493	0.0528721	0.105978	0.118421	0.0888889	0.290803	0.107062	0.204981	0.332139	0.207201	0.246814	0.319415	0.141155	0.0449438	0.0444444	0.011236	0.0204082	0.313786	0.345342	0.418605	0.39267
1	2002-12-01	E	86.45	44.35	21.6	42.1	18.05	63.5	63.15	35.1	35.35	10.85	11	18.7	14.8	3.6	0.8	0.8	0.4	0.4	1.9	70.1	69.4	5.35	5.25	0.441763	0.328125	0.336842	0.0776762	0.180707	0.197368	0.155556	0.410952	0.181093	0.31705	0.422541	0.304923	0.346076	0.40501	0.182401	0.0786517	0.0777778	0.0337079	0.0612245	0.385324	0.417722	0.517442	0.52356
2	2002-12-01	E	74.4	38.9	18.2	35.5	17	50	49.95	26.95	26.6	9.1	8.3	12.7	9.6	2.5	0.5	0.4	0.2	0.2	1.2	66.9	67.25	4.65	4.55	0.327387	0.195312	0.210526	0.0639687	0.110054	0.125	0.0777778	0.282828	0.112756	0.187739	0.317403	0.185158	0.228706	0.331942	0.132906	0.0449438	0.0333333	0.011236	0.0204082	0.365674	0.403765	0.436047	0.450262
3	2002-12-01	E	75.05	37.8	17.8	37.25	16.5	50.15	50.1	27	26.7	8.55	8.5	12.3	9.4	2.5	0.5	0.5	0.2	0.2	1.3	57.9	59.5	4.6	4.6	0.304302	0.179688	0.244019	0.0574413	0.107337	0.125	0.0888889	0.28974	0.1082	0.189176	0.318598	0.185893	0.230047	0.308977	0.136572	0.0449438	0.0444444	0.011236	0.0204082	0.310408	0.353457	0.430233	0.455497
4	2002-12-01	E	84.8	43.55	21.1	41.25	17.65	59.5	59.6	32.5	32.7	10.4	10.5	17.8	13.9	3.4	0.8	0.6	0.4	0.3	1.7	64.25	63.5	5.2	5.05	0.424974	0.308594	0.320574	0.0724543	0.168478	0.184211	0.133333	0.393408	0.170843	0.278736	0.394265	0.266716	0.31053	0.386221	0.173236	0.0786517	0.0555556	0.0337079	0.0408163	0.349401	0.379422	0.5	0.502618
5	2002-12-01	E	67.15	34.5	16.85	32.65	14.8	45.05	44.55	23.45	23.7	8.3	8.5	9.9	7.2	1.8	0.3	0.3	0.1	0.1	1	54	38.5	4.05	4.2	0.235047	0.142578	0.155981	0.035248	0.0774457	0.0789474	0.0555556	0.205742	0.0808656	0.140326	0.274393	0.133725	0.189805	0.298539	0.136572	0.0224719	0.0222222	0	0	0.28646	0.217137	0.366279	0.413613
6	2002-12-01	E	87.9	45.15	22	42.75	19.15	60.6	61.05	32.9	32.75	10.75	10.7	20	15.7	4.1	0.8	0.8	0.4	0.4	2.2	52.4	70.75	5.8	5.25	0.458552	0.34375	0.349282	0.0920366	0.192935	0.230263	0.188889	0.426369	0.1959	0.289272	0.405814	0.272594	0.311201	0.400835	0.176902	0.0786517	0.0777778	0.0337079	0.0612245	0.276635	0.426485	0.569767	0.52356
7	2002-12-01	D	71.2	35.35	17	35.85	17.5	39.2	38.6	19.8	19.6	7	7.5	9.4	6.7	2.3	0.2	0.2	0.1	0.1	1.3	46.6	46.9	3.85	3.75	0.252886	0.148438	0.217225	0.0704961	0.0706522	0.111842	0.0888889	0.248804	0.0751708	0.0842912	0.227001	0.0800882	0.134809	0.244259	0.11824	0.011236	0.0111111	0	0	0.241019	0.271665	0.343023	0.366492
8	2002-12-01	D	77.2	38.3	18.5	38.9	18.1	45	43.65	23.35	22.5	8.2	7.05	12.1	9	2.8	0.3	0.3	0.1	0.1	1.7	50.7	37.9	4.45	4.6	0.314795	0.207031	0.275598	0.078329	0.101902	0.144737	0.133333	0.3126	0.105923	0.139847	0.267224	0.132256	0.173709	0.294363	0.109991	0.0224719	0.0222222	0	0	0.266196	0.213242	0.412791	0.455497
9	2002-12-01	E	85.45	43.75	21.2	41.7	18.2	61.2	60.1	34	32.7	10.55	11.2	18.3	13.5	3.7	0.8	0.9	0.4	0.4	2	60.85	73.1	5.35	5.05	0.429171	0.3125	0.329187	0.0796345	0.163043	0.203947	0.166667	0.400319	0.176538	0.295019	0.398248	0.288758	0.31053	0.392484	0.186068	0.0786517	0.0888889	0.0337079	0.0612245	0.328523	0.44174	0.517442	0.502618
10	2002-12-01	E	81.7	42.6	19.85	39.1	18.3	59.2	59.75	32.4	32.5	9.45	9.45	16.6	13.9	2.9	0.6	0.7	0.3	0.3	1.5	38.5	60.55	5	5.3	0.405037	0.259766	0.279426	0.0809399	0.168478	0.151316	0.111111	0.360447	0.157175	0.275862	0.39546	0.265246	0.307847	0.346555	0.153987	0.0561798	0.0666667	0.0224719	0.0408163	0.19128	0.360273	0.476744	0.528796
11	2002-12-01	E	73	37.75	18.2	35.25	15.75	52.5	51	27.1	27.9	8.2	9.25	11.7	9	2.4	0.4	0.5	0.2	0.2	1.2	57.15	51.25	4.35	4.35	0.303253	0.195312	0.205742	0.0476501	0.101902	0.118421	0.0777778	0.267943	0.101367	0.211686	0.325767	0.187362	0.246144	0.294363	0.150321	0.0337079	0.0444444	0.011236	0.0204082	0.305803	0.299903	0.401163	0.429319
12	2002-12-01	E	77.45	39.6	19.6	37.85	16.2	54.6	54.55	30	29.1	9.25	9.15	11.1	8.4	2.6	0.6	0.5	0.3	0.2	1.4	62.8	57	4.65	4.2	0.342078	0.25	0.255502	0.0535248	0.09375	0.131579	0.1	0.315258	0.094533	0.231801	0.354042	0.229978	0.26224	0.338205	0.148488	0.0561798	0.0444444	0.0224719	0.0204082	0.340497	0.337228	0.436047	0.413613
13	2002-12-01	D	91.25	45.2	20.9	46.05	21.7	54	53.85	28	28.15	10.35	10.45	20.3	15.3	4.7	0.6	0.6	0.3	0.3	2.5	54	29.1	4.9	4.9	0.459601	0.300781	0.41244	0.125326	0.1875	0.269737	0.222222	0.461988	0.199317	0.226054	0.348467	0.200588	0.249497	0.384134	0.172319	0.0561798	0.0555556	0.0224719	0.0408163	0.28646	0.156118	0.465116	0.486911
14	2002-12-01	E	71.9	36.7	17.25	35.2	16.2	49.95	49.45	26.55	26.4	8.35	8.3	10.9	8.2	2.2	0.5	0.4	0.2	0.2	1.2	54.6	53.75	4.35	4.2	0.281217	0.158203	0.204785	0.0535248	0.0910326	0.105263	0.0777778	0.256247	0.0922551	0.187261	0.313421	0.17928	0.226023	0.300626	0.132906	0.0449438	0.0333333	0.011236	0.0204082	0.290144	0.316131	0.401163	0.413613
15	2002-12-01	D	79.15	39.45	19	39.7	18.25	47.85	46.65	25.5	23.8	8.05	8.1	13.3	9.2	3.7	0.3	0.4	0.1	0.2	2.2	62.5	62.35	4.95	4.3	0.33893	0.226563	0.290909	0.0802872	0.10462	0.203947	0.188889	0.333333	0.11959	0.167146	0.291119	0.16385	0.191147	0.2881	0.129239	0.0224719	0.0333333	0	0.0204082	0.338655	0.371957	0.47093	0.424084
16	2002-12-01	E	64.4	32.4	16.05	32	14.15	42.55	43	22.2	22.2	6.7	7	8.2	6	1.8	0.2	0.3	0.1	0.1	1	46.65	43.1	3.85	3.55	0.190976	0.111328	0.143541	0.0267624	0.0611413	0.0789474	0.0555556	0.176502	0.0615034	0.116379	0.262047	0.115356	0.169685	0.231733	0.109074	0.011236	0.0222222	0	0	0.241326	0.246998	0.343023	0.34555
17	2002-12-01	E	76.65	38.7	19.4	37.95	16.7	52.2	52.5	28.65	28.6	8.7	8.95	13.7	10.2	3	0.5	0.5	0.2	0.2	1.6	58	60.25	4.4	4.3	0.32319	0.242187	0.257416	0.0600522	0.118207	0.157895	0.122222	0.306752	0.124146	0.208812	0.337714	0.21014	0.255533	0.31524	0.144821	0.0449438	0.0444444	0.011236	0.0204082	0.311022	0.358325	0.406977	0.424084
18	2002-12-01	E	72.75	37.5	18.2	35.25	16.95	52.55	52.5	29	29	9.6	9.6	12.3	9.6	2.4	0.5	0.5	0.2	0.2	1.2	61.25	64.25	4.6	4.35	0.298006	0.195312	0.205742	0.0633159	0.110054	0.118421	0.0777778	0.265284	0.1082	0.212165	0.337714	0.215283	0.260899	0.352818	0.156737	0.0449438	0.0444444	0.011236	0.0204082	0.330979	0.384291	0.430233	0.429319
19	2002-12-01	E	92	47.55	23.2	44.45	19.7	63.8	63.55	35.35	37.25	9.55	10.85	22.2	17.7	4.4	0.6	1	0.3	0.5	2.3	31.05	96.7	5.75	5.1	0.508919	0.390625	0.381818	0.0992167	0.220109	0.25	0.2	0.469963	0.220957	0.319923	0.425727	0.308597	0.371563	0.350731	0.179652	0.0561798	0.1	0.0224719	0.0816327	0.145533	0.594937	0.563953	0.507853
20	2002-12-01	E	82.1	42.5	20	39.6	17.8	59.3	59.4	32.55	32.65	9.85	9.8	16.6	13.2	3.2	0.7	0.7	0.3	0.3	1.7	71.25	69.15	5.15	5.35	0.402938	0.265625	0.288995	0.0744125	0.158967	0.171053	0.133333	0.3647	0.157175	0.27682	0.392672	0.26745	0.309859	0.363257	0.160403	0.0674157	0.0666667	0.0224719	0.0408163	0.392386	0.416099	0.494186	0.534031
21	2002-12-01	E	81.55	42	20.6	39.55	17.85	61.1	61.25	33.75	33.85	10.7	10.85	17.6	13.9	3.2	0.8	0.9	0.4	0.4	1.7	17.2	78.45	4.95	4.8	0.392445	0.289063	0.288038	0.0750653	0.168478	0.171053	0.133333	0.358852	0.168565	0.294061	0.407407	0.285084	0.325956	0.398747	0.179652	0.0786517	0.0888889	0.0337079	0.0612245	0.0604851	0.476469	0.47093	0.47644
22	2002-12-01	E	82.6	41.25	21.7	41.35	18	60.5	60.7	33.4	33.45	10.35	10.7	18.3	14.5	3.5	0.8	0.8	0.4	0.4	2	71	57.3	5	5.1	0.376705	0.332031	0.322488	0.0770235	0.17663	0.190789	0.166667	0.370016	0.176538	0.288314	0.403027	0.279941	0.32059	0.384134	0.176902	0.0786517	0.0777778	0.0337079	0.0612245	0.39085	0.339176	0.476744	0.507853
23	2002-12-01	E	77.75	40	19.6	37.75	17.7	52.95	52.85	28.5	28.3	10.05	9	15.1	11.6	3.2	0.5	0.5	0.2	0.2	1.7	61.5	53.55	4.6	4.55	0.350472	0.25	0.253589	0.073107	0.137228	0.171053	0.133333	0.318448	0.140091	0.215996	0.340502	0.207935	0.251509	0.371608	0.145738	0.0449438	0.0444444	0.011236	0.0204082	0.332515	0.314833	0.430233	0.450262
24	2002-12-01	E	79.85	40.25	20.1	39.6	17.3	57.75	57	30.5	31.3	9.75	9.7	16.3	12.8	3.1	0.6	0.6	0.3	0.3	1.7	66.05	65.1	4.8	4.25	0.355719	0.269531	0.288995	0.0678851	0.153533	0.164474	0.133333	0.340776	0.153759	0.261973	0.373556	0.237325	0.291751	0.359081	0.15857	0.0561798	0.0555556	0.0224719	0.0408163	0.360454	0.389809	0.453488	0.418848
25	2002-12-01	E	76.3	38.7	19.6	37.6	16.15	50.25	50.6	26.95	27.5	8.35	8.7	12.3	9.3	2.6	0.5	0.4	0.2	0.2	1.4	66.25	59.85	4.1	4.3	0.32319	0.25	0.250718	0.0528721	0.105978	0.131579	0.1	0.30303	0.1082	0.190134	0.322581	0.185158	0.240778	0.300626	0.140238	0.0449438	0.0333333	0.011236	0.0204082	0.361683	0.355729	0.372093	0.424084
26	2002-12-01	E	70.35	35.3	17	35.05	15.5	48.25	47.3	26	24.75	7.65	9	10.5	7.8	2	0.3	0.3	0.1	0.1	0.9	62.25	53.65	4.55	4.3	0.251836	0.148438	0.201914	0.0443864	0.0855978	0.0921053	0.0444444	0.239766	0.0876993	0.170977	0.296296	0.171198	0.20389	0.271399	0.145738	0.0224719	0.0222222	0	0	0.33712	0.315482	0.424419	0.424084
27	2002-12-01	E	82.45	41.8	20.65	40.65	18.55	56.4	56.45	30.65	31.1	9.45	10.05	16	12.5	3.3	0.6	0.6	0.3	0.3	1.8	50.25	62.15	5.5	4.75	0.388248	0.291016	0.309091	0.0842037	0.149457	0.177632	0.144444	0.368421	0.150342	0.249042	0.369176	0.23953	0.289068	0.346555	0.164986	0.0561798	0.0555556	0.0224719	0.0408163	0.263433	0.370659	0.534884	0.471204
28	2002-12-01	E	70.6	36.5	17.15	34.1	15.15	49.9	49	26.7	25.25	8.4	8	10.8	8.4	2	0.4	0.4	0.2	0.2	1	44.5	41.85	4.65	4.6	0.27702	0.154297	0.183732	0.0398172	0.09375	0.0921053	0.0555556	0.242424	0.0911162	0.186782	0.309837	0.181484	0.210597	0.302714	0.127406	0.0337079	0.0333333	0.011236	0.0204082	0.228124	0.238883	0.436047	0.455497
29	2002-12-01	E	79.65	40.9	19.3	38.75	17.3	52.2	51.8	28.65	28.35	9.05	9.55	13.5	10.1	3.1	0.5	0.6	0.2	0.3	1.7	26.25	63.15	4.7	4.6	0.36936	0.238281	0.272727	0.0678851	0.116848	0.164474	0.133333	0.33865	0.121868	0.208812	0.332139	0.21014	0.25218	0.329854	0.15582	0.0449438	0.0555556	0.011236	0.0408163	0.116058	0.37715	0.44186	0.455497
30	2002-12-01	E	74.9	37.75	18.15	37.15	16.15	51.9	52.4	28.8	27.8	8.8	8.7	12.8	9.7	2.6	0.4	0.5	0.2	0.2	1.4	57.1	18.25	4.6	4.3	0.303253	0.193359	0.242105	0.0528721	0.111413	0.131579	0.1	0.288145	0.113895	0.205939	0.336918	0.212344	0.244802	0.319415	0.140238	0.0337079	0.0444444	0.011236	0.0204082	0.305496	0.0856865	0.430233	0.424084
31	2002-12-01	E	74.3	38.15	18.7	36.15	16	51	51.1	27.15	27	8.45	8.3	11.8	9.1	2.6	0.4	0.4	0.2	0.2	1.4	23	23.8	4.55	4.2	0.311647	0.214844	0.222967	0.0509138	0.103261	0.131579	0.1	0.281765	0.102506	0.197318	0.326563	0.188097	0.234071	0.304802	0.132906	0.0337079	0.0333333	0.011236	0.0204082	0.0961007	0.121714	0.424419	0.413613
32	2002-12-01	E	76.3	39.8	19.2	36.5	17.15	54.85	55	29.45	29.25	9.35	9.3	14.6	11.3	2.6	0.6	0.6	0.3	0.3	1.4	35.15	63.8	4.5	4.3	0.346275	0.234375	0.229665	0.0659269	0.133152	0.131579	0.1	0.30303	0.134396	0.234195	0.357626	0.221896	0.264252	0.34238	0.151237	0.0561798	0.0555556	0.0224719	0.0408163	0.170709	0.38137	0.418605	0.424084
33	2002-12-01	E	78.85	40.2	19.65	38.65	16.9	54.15	54.35	29.05	29.25	9.25	9.1	13.7	10.6	2.8	0.5	0.5	0.2	0.2	1.5	63.6	62.6	4.8	4.65	0.354669	0.251953	0.270813	0.0626632	0.123641	0.144737	0.111111	0.330144	0.124146	0.22749	0.352449	0.216018	0.264252	0.338205	0.147571	0.0449438	0.0444444	0.011236	0.0204082	0.34541	0.37358	0.453488	0.460733
34	2002-12-01	E	71.7	35.45	16.9	36.25	15.55	48.05	48.5	25.8	25.95	8	7.85	10.8	8.1	2.3	0.4	0.4	0.2	0.2	1.2	57.8	55.4	4.1	4.3	0.254984	0.144531	0.22488	0.0450392	0.0896739	0.111842	0.0777778	0.25412	0.0911162	0.169061	0.305854	0.168259	0.219987	0.286013	0.124656	0.0337079	0.0333333	0.011236	0.0204082	0.309794	0.326842	0.372093	0.424084
35	2002-12-01	E	83.4	42.95	21.2	40.45	17.7	59.85	60.15	33.05	32.5	10.4	9.6	17	13.3	3.3	0.7	0.7	0.3	0.3	1.8	74.65	64	5.15	4.8	0.412382	0.3125	0.305263	0.073107	0.160326	0.177632	0.144444	0.378522	0.161731	0.282088	0.398646	0.274798	0.307847	0.386221	0.156737	0.0674157	0.0666667	0.0224719	0.0408163	0.413264	0.382668	0.494186	0.47644
36	2002-12-01	E	82.4	41.5	19.55	40.9	17.2	57.5	57.75	31.9	31.5	9.7	9.95	16.4	12.7	3.3	0.6	0.7	0.3	0.3	1.8	67.6	69.8	5	5.1	0.381952	0.248047	0.313876	0.0665796	0.152174	0.177632	0.144444	0.367889	0.154897	0.259579	0.37953	0.257899	0.294433	0.356994	0.163153	0.0561798	0.0666667	0.0224719	0.0408163	0.369972	0.420318	0.476744	0.507853
37	2002-12-01	E	75.65	38.6	17.95	37.05	16.5	52.5	52.3	28.5	28.35	9.1	9.05	13	9.7	2.7	0.5	0.5	0.2	0.2	1.4	58.55	59.05	4.4	4.3	0.321091	0.185547	0.240191	0.0574413	0.111413	0.138158	0.1	0.296119	0.116173	0.211686	0.336121	0.207935	0.25218	0.331942	0.146654	0.0449438	0.0444444	0.011236	0.0204082	0.3144	0.350536	0.406977	0.424084
38	2002-12-01	E	81.75	42	20.45	39.75	17.8	57.3	56.1	31.45	30.4	10.2	9.55	16	12.5	3.3	0.7	0.6	0.3	0.3	1.8	65.4	64.25	4.95	4.8	0.392445	0.283203	0.291866	0.0744125	0.149457	0.177632	0.144444	0.360978	0.150342	0.257663	0.366388	0.251286	0.279678	0.377871	0.15582	0.0674157	0.0555556	0.0224719	0.0408163	0.356463	0.384291	0.47093	0.47644
39	2002-12-01	E	79.2	41.45	19.5	37.75	16.45	55.9	55.9	30.15	30	9.15	9.7	14.6	11.2	3.1	0.6	0.6	0.3	0.3	1.7	68.25	68.15	4.6	4.7	0.380902	0.246094	0.253589	0.0567885	0.131793	0.164474	0.133333	0.333865	0.134396	0.244253	0.364795	0.232182	0.274313	0.334029	0.15857	0.0561798	0.0555556	0.0224719	0.0408163	0.373964	0.409607	0.430233	0.465969
40	2002-12-01	E	72.5	37.2	17.3	35.3	15.75	50.3	50.45	27.5	27.15	8.25	8.15	10.8	8.4	2.2	0.4	0.4	0.2	0.2	1.2	62.5	61.3	4.35	4.2	0.29171	0.160156	0.206699	0.0476501	0.09375	0.105263	0.0777778	0.262626	0.0911162	0.190613	0.321386	0.19324	0.236083	0.296451	0.130156	0.0337079	0.0333333	0.011236	0.0204082	0.338655	0.365141	0.401163	0.413613
41	2002-12-01	E	85.4	43.95	21.5	41.45	17.9	61.6	60.15	33.3	32.9	10.7	10.35	18	14.3	3.5	0.8	0.8	0.4	0.4	1.9	70.85	75.5	5.5	5.3	0.433368	0.324219	0.324402	0.075718	0.173913	0.190789	0.155556	0.399787	0.173121	0.298851	0.398646	0.278472	0.313213	0.398747	0.170486	0.0786517	0.0777778	0.0337079	0.0612245	0.389929	0.457319	0.534884	0.528796
42	2002-12-01	E	79.65	40.15	20	39.5	17.2	53.45	53	28.7	28.1	8.75	8.5	13.7	10.6	2.8	0.5	0.4	0.2	0.2	1.7	64.8	65.5	4.85	4.75	0.35362	0.265625	0.287081	0.0665796	0.123641	0.144737	0.133333	0.33865	0.124146	0.220785	0.341697	0.210874	0.248826	0.317328	0.136572	0.0449438	0.0333333	0.011236	0.0204082	0.352779	0.392405	0.459302	0.471204
43	2002-12-01	E	82.2	41.7	20.15	40.5	17.7	56.75	56	31.15	30.45	9.7	9.45	15.6	12.3	3.2	0.6	0.6	0.3	0.3	1.8	70.6	56.9	4.9	4.65	0.386149	0.271484	0.30622	0.073107	0.146739	0.171053	0.144444	0.365763	0.145786	0.252395	0.365591	0.246877	0.280349	0.356994	0.153987	0.0561798	0.0555556	0.0224719	0.0408163	0.388394	0.336579	0.465116	0.460733
44	2002-12-01	E	84.15	43.6	20	40.55	18.9	62.05	61.1	34.1	33.85	10.65	10.5	18.2	14.1	3.5	0.8	0.8	0.4	0.4	2	64.1	63.3	5.65	5.3	0.426023	0.265625	0.307177	0.0887728	0.171196	0.190789	0.166667	0.386497	0.175399	0.303161	0.406213	0.290228	0.325956	0.39666	0.173236	0.0786517	0.0777778	0.0337079	0.0612245	0.34848	0.378124	0.552326	0.528796
45	2002-12-01	E	83.2	42.85	20.35	40.35	18.65	58.45	58	32.1	31.9	10.4	9.8	17.5	13.7	3.4	0.7	0.7	0.3	0.3	2	75.05	73.1	5.15	5.2	0.410283	0.279297	0.303349	0.0855091	0.165761	0.184211	0.166667	0.376396	0.167426	0.268678	0.381521	0.260838	0.299799	0.386221	0.160403	0.0674157	0.0666667	0.0224719	0.0408163	0.41572	0.44174	0.494186	0.518325
46	2002-12-01	E	76.05	39.05	19	37	16.55	56.1	56.8	31.5	31.2	9.1	9.35	14	10.5	2.9	0.6	0.6	0.3	0.3	1.7	72.15	75.25	4.7	4.75	0.330535	0.226563	0.239234	0.058094	0.122283	0.151316	0.133333	0.300372	0.127563	0.246169	0.371963	0.252021	0.290409	0.331942	0.152154	0.0561798	0.0555556	0.0224719	0.0408163	0.397912	0.455696	0.44186	0.471204
47	2002-12-01	E	74.45	38.5	18.85	35.95	16.3	54.6	53.2	30.65	28.6	9.35	9.05	12.6	9.9	2.4	0.5	0.5	0.2	0.2	1.2	63.41	61.82	4.85	4.35	0.318993	0.220703	0.219139	0.0548303	0.11413	0.118421	0.0777778	0.28336	0.111617	0.231801	0.34329	0.23953	0.255533	0.34238	0.146654	0.0449438	0.0444444	0.011236	0.0204082	0.344243	0.368517	0.459302	0.429319
48	2002-12-01	E	66.95	34	16.7	32.95	14.4	45.55	45.3	24.1	23.8	7.55	6.65	8.8	6.6	1.9	0.3	0.2	0.1	0.1	1	54	22.1	4.35	4.5	0.224554	0.136719	0.161722	0.0300261	0.0692935	0.0855263	0.0555556	0.203615	0.0683371	0.145115	0.280366	0.143277	0.191147	0.267223	0.102658	0.0224719	0.0111111	0	0	0.28646	0.110678	0.401163	0.445026
49	2002-12-01	E	67.6	34.15	16.25	33.45	15.6	48	47.7	25.7	25.3	8.15	7.9	8.5	6.5	2.1	0.4	0.3	0.2	0.1	1.1	56.85	59.2	4.1	3.85	0.227702	0.119141	0.171292	0.0456919	0.0679348	0.0986842	0.0666667	0.210526	0.0649203	0.168582	0.299482	0.166789	0.211268	0.292276	0.125573	0.0337079	0.0222222	0.011236	0	0.303961	0.351509	0.372093	0.376963
50	2002-12-01	E	77	39	19.6	38	17.3	56.45	56.3	30.3	30.9	9.15	9.05	14.1	11	2.7	0.5	0.5	0.2	0.2	1.4	68	66.3	4.85	4.75	0.329486	0.25	0.258373	0.0678851	0.129076	0.138158	0.1	0.310473	0.128702	0.249521	0.367981	0.234386	0.286385	0.334029	0.146654	0.0449438	0.0444444	0.011236	0.0204082	0.372429	0.397598	0.459302	0.471204
51	2002-12-01	E	75.95	39.65	19.4	36.3	17.3	51.25	50.95	28	27.35	9.25	8.9	13.4	10.4	2.6	0.4	0.5	0.2	0.2	1.4	15.9	61.65	5	4.9	0.343127	0.242187	0.225837	0.0678851	0.120924	0.131579	0.1	0.299309	0.120729	0.199713	0.325368	0.200588	0.238766	0.338205	0.143905	0.0337079	0.0444444	0.011236	0.0204082	0.0525023	0.367413	0.476744	0.486911
52	2002-12-01	E	65.05	33.2	16.9	31.85	14	42.7	43.1	22.65	22.9	7.2	7.4	8.3	6.2	1.7	0.2	0.3	0.1	0.1	0.9	55.6	52.55	3.75	3.95	0.207765	0.144531	0.14067	0.0248042	0.0638587	0.0723684	0.0444444	0.183413	0.0626424	0.117816	0.262843	0.121969	0.179074	0.25261	0.116407	0.011236	0.0222222	0	0	0.296285	0.308341	0.331395	0.387435
53	2002-12-01	E	74.95	38.1	18.3	36.85	16.45	52.15	52.2	28.75	28.3	9.45	8.6	12.3	9.6	2.5	0.5	0.5	0.2	0.2	1.3	63.6	58.4	5.05	4.55	0.310598	0.199219	0.236364	0.0567885	0.110054	0.125	0.0888889	0.288676	0.1082	0.208333	0.335325	0.211609	0.251509	0.346555	0.138405	0.0449438	0.0444444	0.011236	0.0204082	0.34541	0.346316	0.482558	0.450262
54	2002-12-01	E	73.85	37.3	18.5	36.55	15.3	51.3	51.5	27.55	28	8.45	8.2	12	9.2	2.5	0.4	0.5	0.2	0.2	1.3	60.9	61.3	4.5	4.4	0.293809	0.207031	0.230622	0.0417755	0.10462	0.125	0.0888889	0.27698	0.104784	0.200192	0.329749	0.193975	0.247485	0.304802	0.131072	0.0337079	0.0444444	0.011236	0.0204082	0.32883	0.365141	0.418605	0.434555
55	2002-12-01	E	72.15	36.6	17.95	35.55	15.65	49.65	49.9	29.95	26.65	8.4	8.2	11.8	9	2.4	0.5	0.4	0.2	0.2	1.3	57.2	38.5	4.6	4.2	0.279119	0.185547	0.211483	0.0463446	0.101902	0.118421	0.0888889	0.258905	0.102506	0.184387	0.317005	0.229243	0.229376	0.302714	0.131072	0.0449438	0.0333333	0.011236	0.0204082	0.30611	0.217137	0.430233	0.413613
56	2002-12-01	E	72.3	37	18.45	35.3	15.3	51.85	45.7	28.75	23.9	9.3	7.1	11.3	8.7	2.4	0.6	0.3	0.3	0.1	1.3	33	56.35	4.6	4.2	0.287513	0.205078	0.206699	0.0417755	0.0978261	0.118421	0.0888889	0.2605	0.0968109	0.20546	0.283552	0.211609	0.192488	0.340292	0.110907	0.0561798	0.0222222	0.0224719	0	0.157507	0.333009	0.430233	0.413613
57	2002-12-01	E	70.9	38.8	18.7	32.1	16.1	54.1	54.15	29.15	29.85	8.95	9.75	13.4	9.6	2.7	0.5	0.5	0.2	0.2	1.4	63.85	62	4.9	4.85	0.325289	0.214844	0.145455	0.0522193	0.110054	0.138158	0.1	0.245614	0.120729	0.227011	0.350856	0.217487	0.2723	0.325678	0.159487	0.0449438	0.0444444	0.011236	0.0204082	0.346945	0.369685	0.465116	0.481675
58	2002-12-01	E	80	40.7	20.25	39.3	17.5	56.1	56.3	31.2	30.3	9.8	9.5	14.6	11.6	3	0.7	0.6	0.3	0.3	1.6	60.5	66.7	4.9	5.1	0.365163	0.275391	0.283254	0.0704961	0.137228	0.157895	0.122222	0.342371	0.134396	0.246169	0.367981	0.247612	0.278337	0.361169	0.154904	0.0674157	0.0555556	0.0224719	0.0408163	0.326374	0.400195	0.465116	0.507853
59	2002-12-01	E	82	42.5	19.55	39.5	18.1	58.05	58.25	30.55	32	9.6	10	16.5	12.8	3.2	0.6	0.7	0.3	0.3	1.7	74.1	43.75	5.45	4.95	0.402938	0.248047	0.287081	0.078329	0.153533	0.171053	0.133333	0.363636	0.156036	0.264847	0.383513	0.23806	0.30114	0.352818	0.16407	0.0561798	0.0666667	0.0224719	0.0408163	0.409886	0.251217	0.52907	0.492147
60	2002-12-01	E	114.45	58	30.15	56.45	24.3	87.6	86	50.2	51	15	14.45	41.8	33.6	7.8	2.2	2.2	1.3	1.3	4.6	110.25	108.25	6.8	6.6	0.728227	0.662109	0.611483	0.159269	0.436141	0.473684	0.455556	0.708666	0.444191	0.547893	0.60454	0.526819	0.556003	0.578288	0.245646	0.235955	0.233333	0.134831	0.244898	0.63187	0.669912	0.686047	0.664921
61	2002-12-01	E	72.8	36.6	18.4	36.2	16.2	49.1	51.85	25.4	27.8	6.7	8.8	12.1	9.1	2.5	0.3	0.5	0.1	0.2	1.3	59.3	55.6	4.55	4.4	0.279119	0.203125	0.223923	0.0535248	0.103261	0.125	0.0888889	0.265816	0.105923	0.179119	0.332537	0.162381	0.244802	0.231733	0.142071	0.0224719	0.0444444	0	0.0204082	0.319005	0.32814	0.424419	0.434555
62	2002-12-01	E	65.25	33.1	16.95	32.15	14.5	41.2	43.05	21.45	22.3	8.15	7.15	8.6	6.4	1.9	0.3	0.2	0.1	0.1	0.9	47	45.7	4	4	0.205666	0.146484	0.146411	0.0313316	0.0665761	0.0855263	0.0444444	0.18554	0.0660592	0.103448	0.262445	0.104335	0.171026	0.292276	0.111824	0.0224719	0.0111111	0	0	0.243476	0.263875	0.360465	0.39267
63	2002-12-01	E	78.1	40.3	19.65	37.8	16.7	55.95	56.6	30.8	30.9	9.65	9.6	14.5	11.4	2.7	0.6	0.6	0.3	0.3	1.4	64.75	62.4	4.85	4.85	0.356768	0.251953	0.254545	0.0600522	0.134511	0.138158	0.1	0.322169	0.133257	0.244732	0.37037	0.241734	0.286385	0.354906	0.156737	0.0561798	0.0555556	0.0224719	0.0408163	0.352472	0.372282	0.459302	0.481675
64	2002-12-01	E	73.05	37.25	18.1	35.8	16.8	50	50.3	26.5	26.6	8.4	8.2	11.6	8.9	2.2	0.4	0.4	0.2	0.2	1.2	57.65	14.8	4.3	4.3	0.29276	0.191406	0.216268	0.0613577	0.100543	0.105263	0.0777778	0.268474	0.100228	0.187739	0.320191	0.178545	0.228706	0.302714	0.131072	0.0337079	0.0333333	0.011236	0.0204082	0.308873	0.0632911	0.395349	0.424084
65	2002-12-01	E	85.75	43.5	21.3	42.25	18.3	66.3	65.8	35.8	35.2	10.3	10.25	18.8	15	3.4	0.8	0.8	0.4	0.4	2	67.2	75.2	5.6	5.2	0.423924	0.316406	0.339713	0.0809399	0.183424	0.184211	0.166667	0.403509	0.182232	0.34387	0.443648	0.315209	0.344064	0.382046	0.168653	0.0786517	0.0777778	0.0337079	0.0612245	0.367516	0.455372	0.546512	0.518325
66	2002-12-01	D	75.85	36.9	18.25	38.95	17.65	43.95	43.8	22.5	23.4	8.15	7.7	11	8	2.8	0.4	0.3	0.2	0.1	1.5	39.9	38.5	4.15	4.85	0.285414	0.197266	0.276555	0.0724543	0.0883152	0.144737	0.111111	0.298246	0.0933941	0.129789	0.268419	0.119765	0.185781	0.292276	0.121907	0.0337079	0.0222222	0.011236	0	0.199877	0.217137	0.377907	0.481675
67	2002-12-01	E	76.25	39.1	19	37.15	16.75	52.75	52.3	28.85	28.2	9.2	8.65	13.8	10.6	2.6	0.5	0.5	0.2	0.2	1.4	66.2	68	4.55	4.6	0.331584	0.226563	0.242105	0.060705	0.123641	0.131579	0.1	0.302499	0.125285	0.21408	0.336121	0.213079	0.250168	0.336117	0.139322	0.0449438	0.0444444	0.011236	0.0204082	0.361375	0.408634	0.424419	0.455497
68	2002-12-01	E	81.4	42.25	20.65	39.15	18.45	57.85	57.5	31.95	31.2	10.2	9.7	16.3	12.7	3.2	0.7	0.6	0.3	0.3	1.7	71.85	72.55	4.75	4.95	0.397692	0.291016	0.280383	0.0828982	0.152174	0.171053	0.133333	0.357257	0.153759	0.262931	0.377539	0.258633	0.290409	0.377871	0.15857	0.0674157	0.0555556	0.0224719	0.0408163	0.39607	0.438169	0.447674	0.492147
69	2002-12-01	E	82.2	42.15	20.45	40.05	17.8	58.3	57.1	31.85	31.65	10.05	10.1	16.5	12.7	3.3	0.6	0.7	0.3	0.3	1.8	66	56	4.65	5.05	0.395593	0.283203	0.297608	0.0744125	0.152174	0.177632	0.144444	0.365763	0.156036	0.267241	0.374353	0.257164	0.296445	0.371608	0.165903	0.0561798	0.0666667	0.0224719	0.0408163	0.360147	0.330737	0.436047	0.502618
70	2002-12-01	E	77	39.65	18.75	37.35	15.8	53.8	53.75	29	29	9.6	9.65	13.6	10.5	2.7	0.6	0.6	0.3	0.3	1.3	56.3	58.8	4.75	4.3	0.343127	0.216797	0.245933	0.0483029	0.122283	0.138158	0.0888889	0.310473	0.123007	0.224138	0.34767	0.215283	0.260899	0.352818	0.157654	0.0561798	0.0555556	0.0224719	0.0408163	0.300583	0.348913	0.447674	0.424084
71	2002-12-01	E	75.85	38.75	18.6	37.1	16.4	52.15	52.45	28.2	28.2	9.45	9.5	12.8	9.8	2.5	0.5	0.5	0.2	0.2	1.3	58.6	50.05	4.55	4.2	0.324239	0.210938	0.241148	0.0561358	0.112772	0.125	0.0888889	0.298246	0.113895	0.208333	0.337316	0.203527	0.250168	0.346555	0.154904	0.0449438	0.0444444	0.011236	0.0204082	0.314707	0.292113	0.424419	0.413613
72	2002-12-01	E	81.95	42.4	21.5	39.55	17.85	58.75	58.45	32.9	32.65	10.7	10.8	17.2	13.6	3.1	0.9	0.8	0.4	0.4	1.7	72.2	73.5	5.2	5.35	0.400839	0.324219	0.288038	0.0750653	0.164402	0.164474	0.133333	0.363105	0.164009	0.271552	0.385106	0.272594	0.309859	0.398747	0.178735	0.0898876	0.0777778	0.0337079	0.0612245	0.398219	0.444336	0.5	0.534031
73	2002-12-01	E	84.65	43.55	20.85	41.1	17.5	59.35	59.6	32.2	32.15	9.6	9.85	17.5	13.7	3.4	0.6	0.7	0.3	0.3	1.9	68.5	64.2	4.75	4.9	0.424974	0.298828	0.317703	0.0704961	0.165761	0.184211	0.155556	0.391813	0.167426	0.277299	0.394265	0.262307	0.303152	0.352818	0.16132	0.0561798	0.0666667	0.0224719	0.0408163	0.375499	0.383966	0.447674	0.486911
74	2002-12-01	E	74.7	38.6	18.75	36.1	16.3	52.15	52.4	28.3	28.1	9.2	8.9	12.6	9.9	2.5	0.4	0.5	0.2	0.2	1.3	40.8	58.25	4.7	4.3	0.321091	0.216797	0.22201	0.0548303	0.11413	0.125	0.0888889	0.286018	0.111617	0.208333	0.336918	0.204996	0.248826	0.336117	0.143905	0.0337079	0.0444444	0.011236	0.0204082	0.205404	0.345342	0.44186	0.424084
75	2002-12-01	E	80.2	41.1	20.4	39.1	17.65	56.95	57.5	31.6	31.3	9.65	10	15.5	12	3	0.7	0.6	0.3	0.3	1.6	64	69.2	5.05	4.7	0.373557	0.28125	0.279426	0.0724543	0.142663	0.157895	0.122222	0.344498	0.144647	0.25431	0.377539	0.25349	0.291751	0.354906	0.16407	0.0674157	0.0555556	0.0224719	0.0408163	0.347866	0.416423	0.482558	0.465969
76	2002-12-01	E	73.4	37.35	17.8	36.05	16.2	50.6	50.6	27.8	28.05	8.5	9.2	12.5	9.5	2.4	0.4	0.5	0.2	0.2	1.3	55.1	63.5	4.5	4.55	0.294858	0.179688	0.221053	0.0535248	0.108696	0.118421	0.0888889	0.272196	0.110478	0.193487	0.322581	0.197649	0.248156	0.306889	0.149404	0.0337079	0.0444444	0.011236	0.0204082	0.293215	0.379422	0.418605	0.450262
77	2002-12-01	E	75.05	38.75	17.9	36.3	15.9	52.9	51.4	28.5	27.35	9.45	9.3	12.9	10.8	2.6	0.6	0.5	0.3	0.2	1.4	52.75	9.8	4.65	4.55	0.324239	0.183594	0.225837	0.0496084	0.126359	0.131579	0.1	0.28974	0.115034	0.215517	0.328953	0.207935	0.238766	0.346555	0.151237	0.0561798	0.0444444	0.0224719	0.0204082	0.278784	0.0308341	0.436047	0.450262
78	2002-12-01	E	79.7	40.5	20.2	39.2	17.35	57.65	57.4	31.3	31	9.65	9.45	15.7	12.3	3.1	0.6	0.6	0.3	0.3	1.7	57.25	69.5	4.95	4.15	0.360965	0.273438	0.28134	0.0685379	0.146739	0.164474	0.133333	0.339181	0.146925	0.261015	0.376742	0.249082	0.287726	0.354906	0.153987	0.0561798	0.0555556	0.0224719	0.0408163	0.306417	0.418371	0.47093	0.408377
79	2002-12-01	E	75.95	38.7	18.65	37.25	16.2	54.55	53.25	24	28.55	8.9	8.8	13.3	10.2	2.7	0.5	0.5	0.2	0.2	1.3	57	40	5	4.45	0.32319	0.212891	0.244019	0.0535248	0.118207	0.138158	0.0888889	0.299309	0.11959	0.231322	0.343688	0.141807	0.254863	0.323591	0.142071	0.0449438	0.0444444	0.011236	0.0204082	0.304882	0.226874	0.476744	0.439791
80	2002-12-01	E	72.55	37.3	17.8	35.25	16.55	51.6	51.2	28.65	27.2	9	9.5	11.5	8.9	2.3	0.5	0.5	0.2	0.2	1.3	57.35	65	4.3	4.25	0.293809	0.179688	0.205742	0.058094	0.100543	0.111842	0.0888889	0.263158	0.0990888	0.203065	0.32736	0.21014	0.236754	0.327766	0.154904	0.0449438	0.0444444	0.011236	0.0204082	0.307031	0.389159	0.395349	0.418848
81	2002-12-01	E	84.9	44	22.05	40.9	18.6	61.4	61.05	33.55	34.5	10.2	10.15	18	14.1	3.6	0.7	0.8	0.3	0.4	2	70.6	72.95	5.2	5.1	0.434418	0.345703	0.313876	0.0848564	0.171196	0.197368	0.166667	0.394471	0.173121	0.296935	0.405814	0.282145	0.334675	0.377871	0.166819	0.0674157	0.0777778	0.0224719	0.0612245	0.388394	0.440766	0.5	0.507853
82	2002-12-01	D	71.2	35.5	16.35	35.7	16.9	39.9	40.2	20.45	20.5	7.15	7.35	9.1	6.4	2.4	0.2	0.2	0.1	0.1	1.2	50	46.7	4.05	3.85	0.256034	0.123047	0.214354	0.0626632	0.0665761	0.118421	0.0777778	0.248804	0.071754	0.0909962	0.239745	0.08964	0.146881	0.250522	0.11549	0.011236	0.0111111	0	0	0.261897	0.270367	0.366279	0.376963
83	2002-12-01	E	75.7	38.75	17.9	36.95	16.7	45.75	50.4	22.5	27	6	8.55	11.8	9.1	2.5	0.2	0.5	0.1	0.2	1.4	60.6	59.45	4.75	4.7	0.324239	0.183594	0.238278	0.0600522	0.103261	0.125	0.1	0.296651	0.102506	0.147031	0.320988	0.119765	0.234071	0.202505	0.137489	0.011236	0.0444444	0	0.0204082	0.326988	0.353132	0.447674	0.465969
84	2002-12-01	E	81.3	41.6	20.3	39.7	18.45	59.2	59.4	32.65	32.5	8.2	9.1	16.5	12.6	3.4	0.6	0.6	0.3	0.3	1.8	37.05	69	4.65	4.9	0.38405	0.277344	0.290909	0.0828982	0.150815	0.184211	0.144444	0.356194	0.156036	0.275862	0.392672	0.26892	0.307847	0.294363	0.147571	0.0561798	0.0555556	0.0224719	0.0408163	0.182376	0.415125	0.436047	0.486911
85	2002-12-01	E	81.25	41.9	20.15	39.35	17.85	56.05	55.05	30.45	30.45	9.85	9.9	15.6	12.4	3.3	0.7	0.7	0.3	0.3	1.8	58.95	65.6	4.85	4.7	0.390346	0.271484	0.284211	0.0750653	0.148098	0.177632	0.144444	0.355662	0.145786	0.24569	0.358025	0.236591	0.280349	0.363257	0.162236	0.0674157	0.0666667	0.0224719	0.0408163	0.316856	0.393054	0.459302	0.465969
86	2002-12-01	E	79.05	40.55	19.7	38.5	18.45	55.5	55.15	30.6	29.95	9.3	9.3	14.9	11.7	2.9	0.6	0.6	0.3	0.3	1.7	66.7	67.55	4.7	4.55	0.362015	0.253906	0.267943	0.0828982	0.138587	0.151316	0.133333	0.33227	0.137813	0.240421	0.358821	0.238795	0.273642	0.340292	0.151237	0.0561798	0.0555556	0.0224719	0.0408163	0.364446	0.405712	0.44186	0.450262
87	2002-12-01	E	89.75	45.5	22.45	44.25	20	64.05	64.1	35.5	35.1	11.65	11.6	21.5	16.5	4.4	1	1	0.5	0.5	2.5	68.4	72.7	5.35	5.15	0.465897	0.361328	0.37799	0.103133	0.203804	0.25	0.222222	0.446039	0.212984	0.322318	0.430108	0.310801	0.342723	0.438413	0.193401	0.101124	0.1	0.0449438	0.0816327	0.374885	0.439143	0.517442	0.513089
88	2002-12-01	E	80.15	41.45	20.8	38.7	17.55	59.2	59.35	32.45	32.3	10.05	10.15	16.8	13.4	3	0.8	0.8	0.4	0.4	1.6	64.5	47	4.95	4.9	0.380902	0.296875	0.27177	0.0711488	0.161685	0.157895	0.122222	0.343966	0.159453	0.275862	0.392274	0.265981	0.305164	0.371608	0.166819	0.0786517	0.0777778	0.0337079	0.0612245	0.350936	0.272314	0.47093	0.486911
89	2002-12-01	E	72.3	37	18	35.3	16	50.6	50.25	27.15	26.8	8.5	8.5	11.5	9	2.2	0.4	0.4	0.2	0.2	1.1	57.65	46.7	4.15	3.5	0.287513	0.1875	0.206699	0.0509138	0.101902	0.105263	0.0666667	0.2605	0.0990888	0.193487	0.319793	0.188097	0.231388	0.306889	0.136572	0.0337079	0.0333333	0.011236	0.0204082	0.308873	0.270367	0.377907	0.340314
90	2002-12-01	E	82.75	42.75	20.65	40	17.45	60.3	61.75	33.5	33.8	10.9	10.35	17.1	13.3	3.2	0.7	0.7	0.3	0.3	1.7	71.95	71.1	4.75	4.65	0.408185	0.291016	0.296651	0.0698433	0.160326	0.171053	0.133333	0.371611	0.16287	0.286398	0.41139	0.281411	0.325285	0.407098	0.170486	0.0674157	0.0666667	0.0224719	0.0408163	0.396684	0.428757	0.447674	0.460733
91	2002-12-01	E	79.1	40.6	20.25	38.5	17.05	56.65	56.1	30.95	30.45	10	10.5	15.3	12	2.9	0.6	0.6	0.3	0.3	1.7	55.5	52.55	4.95	4.5	0.363064	0.275391	0.267943	0.0646214	0.142663	0.151316	0.133333	0.332802	0.142369	0.251437	0.366388	0.243938	0.280349	0.36952	0.173236	0.0561798	0.0555556	0.0224719	0.0408163	0.295671	0.308341	0.47093	0.445026
92	2002-12-01	E	70.2	35.7	16.7	34.5	15.7	47.8	48.4	26.1	26.3	8.55	9	9.7	7.5	2	0.4	0.4	0.2	0.2	1.1	33.25	53.8	4.3	3.95	0.260231	0.136719	0.191388	0.0469974	0.0815217	0.0921053	0.0666667	0.238171	0.0785877	0.166667	0.305058	0.172667	0.224681	0.308977	0.145738	0.0337079	0.0333333	0.011236	0.0204082	0.159042	0.316456	0.395349	0.387435
93	2002-12-01	E	74.15	38.15	18.6	36	16.2	51	51.05	28	31.15	9.2	9.85	12.3	9.6	2.3	0.4	0.6	0.2	0.3	1.2	44.7	58.6	4.55	4.3	0.311647	0.210938	0.220096	0.0535248	0.110054	0.111842	0.0777778	0.28017	0.1082	0.197318	0.326165	0.200588	0.289738	0.336117	0.16132	0.0337079	0.0555556	0.011236	0.0408163	0.229352	0.347614	0.424419	0.424084
94	2002-12-01	E	74.85	38.7	19.2	36.15	16.8	58.8	58	30.3	31.05	9.1	9.4	14	11	2.5	0.5	0.6	0.2	0.3	1.4	58.9	65.3	4.8	5	0.32319	0.234375	0.222967	0.0613577	0.129076	0.125	0.1	0.287613	0.127563	0.272031	0.381521	0.234386	0.288397	0.331942	0.153071	0.0449438	0.0555556	0.011236	0.0408163	0.316549	0.391107	0.453488	0.497382
95	2002-12-01	E	72.6	36.85	17.35	35.75	15.95	51.45	51.1	28	27.65	8.55	8.8	11.1	8.5	2.3	0.5	0.5	0.2	0.2	1.2	55.75	60.55	4.9	4.85	0.284365	0.162109	0.215311	0.0502611	0.0951087	0.111842	0.0777778	0.26369	0.094533	0.201628	0.326563	0.200588	0.24279	0.308977	0.142071	0.0449438	0.0444444	0.011236	0.0204082	0.297206	0.360273	0.465116	0.481675
96	2002-12-01	E	77.55	39	19.6	38.55	17.55	53	53.95	28.3	29.6	8.85	9.3	13.8	10.7	3	0.5	0.5	0.2	0.2	1.6	65.05	66.8	5.1	4.65	0.329486	0.25	0.2689	0.0711488	0.125	0.157895	0.122222	0.316321	0.125285	0.216475	0.349263	0.204996	0.268947	0.321503	0.151237	0.0449438	0.0444444	0.011236	0.0204082	0.354314	0.400844	0.488372	0.460733
97	2002-12-01	E	84	43.5	21.15	40.5	18.1	60.5	62.25	32.5	34.05	10.7	10.15	20.3	16.7	3.4	0.8	0.8	0.4	0.4	1.9	65.9	51.85	5.4	5	0.423924	0.310547	0.30622	0.078329	0.206522	0.184211	0.155556	0.384902	0.199317	0.288314	0.415372	0.266716	0.328638	0.398747	0.166819	0.0786517	0.0777778	0.0337079	0.0612245	0.359533	0.303797	0.523256	0.497382
98	2002-12-01	E	83.9	43.25	21	40.65	19.15	59.1	58.15	32.85	32.05	10	10.15	14.7	11	3.5	0.7	0.7	0.3	0.3	2	74.1	76.9	4.9	5.25	0.418678	0.304688	0.309091	0.0920366	0.129076	0.190789	0.166667	0.383838	0.135535	0.274904	0.382716	0.271859	0.301811	0.36952	0.166819	0.0674157	0.0666667	0.0224719	0.0408163	0.409886	0.466407	0.465116	0.52356
99	2002-12-01	E	66.15	33.75	15.95	32.4	14.8	43.5	43.8	23.15	24.1	7.6	8.25	8.1	6.1	1.8	0.3	0.3	0.1	0.1	1	56	47.3	3.7	3.7	0.219307	0.107422	0.151196	0.035248	0.0625	0.0789474	0.0555556	0.195109	0.0603645	0.125479	0.268419	0.129317	0.195171	0.269311	0.131989	0.0224719	0.0222222	0	0	0.298741	0.274262	0.325581	0.361257
100	2002-12-01	E	73.65	37.45	18	36.2	15.85	50.65	50.65	28.1	26.95	8.5	8.4	11.6	8.9	2.4	0.4	0.4	0.2	0.2	1.2	48.2	59.3	4.4	4.65	0.296957	0.1875	0.223923	0.0489556	0.100543	0.118421	0.0777778	0.274854	0.100228	0.193966	0.322979	0.202057	0.2334	0.306889	0.134739	0.0337079	0.0333333	0.011236	0.0204082	0.250844	0.352158	0.406977	0.460733
101	2002-12-01	D	83.35	41.3	20.85	42.05	20.1	47.2	46.8	23.75	23.55	8.8	8.85	15.3	11.2	3.8	0.4	0.4	0.2	0.2	2.3	53.2	58.65	4.5	4.8	0.377754	0.298828	0.335885	0.104439	0.131793	0.210526	0.2	0.37799	0.142369	0.16092	0.292314	0.138134	0.187793	0.319415	0.142988	0.0337079	0.0333333	0.011236	0.0204082	0.281547	0.347939	0.418605	0.47644
102	2002-12-01	E	94.45	48.1	23.15	46.35	20.8	61.5	65.9	35.35	36.45	11.3	11.85	24.7	19.3	5	0.9	1	0.4	0.5	3.2	81.3	81.5	5.7	5.6	0.520462	0.388672	0.418182	0.113577	0.241848	0.289474	0.3	0.496013	0.249431	0.297893	0.444444	0.308597	0.360832	0.4238	0.197984	0.0898876	0.1	0.0337079	0.0816327	0.454099	0.496267	0.55814	0.560209
103	2002-12-01	E	113.25	59.25	29.1	54	23.6	64.9	63.9	36	35.3	11.4	11.15	41.9	33.8	7.8	0.9	0.9	0.4	0.4	4.7	109.5	99.6	7.1	6.3	0.75446	0.621094	0.564593	0.150131	0.438859	0.473684	0.466667	0.695906	0.44533	0.33046	0.428515	0.318148	0.345406	0.427975	0.185151	0.0898876	0.0888889	0.0337079	0.0612245	0.627264	0.613762	0.72093	0.633508
104	2002-12-01	E	82.8	43.2	21.7	39.6	17.75	58.25	59.25	31.7	33.9	10.6	11.55	16.6	12.7	3.5	0.7	0.8	0.3	0.4	1.9	44.5	67.25	5.25	4.85	0.417629	0.332031	0.288995	0.0737598	0.152174	0.190789	0.155556	0.372142	0.157175	0.266762	0.391477	0.25496	0.326626	0.394572	0.192484	0.0674157	0.0777778	0.0224719	0.0612245	0.228124	0.403765	0.505814	0.481675
105	2002-12-01	E	73.4	38.1	18.45	35.3	15.95	51.1	50.15	27.5	27	8.65	8.45	11.3	8.7	2.3	0.4	0.5	0.2	0.2	1.2	58.9	54.8	4.8	4.65	0.310598	0.205078	0.206699	0.0502611	0.0978261	0.111842	0.0777778	0.272196	0.0968109	0.198276	0.318996	0.19324	0.234071	0.313152	0.135655	0.0337079	0.0444444	0.011236	0.0204082	0.316549	0.322947	0.453488	0.460733
106	2002-12-01	E	117.95	61.5	33	56.45	25.7	72.95	97.55	35.3	57.4	10.1	18	49.6	39.9	9.3	0.9	3.6	0.4	2.1	5.2	82.5	92	7.45	7.5	0.801679	0.773438	0.611483	0.177546	0.521739	0.572368	0.522222	0.74588	0.53303	0.407567	0.696535	0.307862	0.641851	0.373695	0.310724	0.0898876	0.388889	0.0337079	0.408163	0.461468	0.564427	0.761628	0.759162
107	2002-12-01	E	125.95	65.45	32.45	60.5	28.5	114.7	113.35	68.65	68.6	20.2	20	65.5	53.8	11.1	5.6	5.6	3	3	6.6	126.9	111.6	7.75	7.6	0.884575	0.751953	0.688995	0.214099	0.710598	0.690789	0.677778	0.830941	0.714123	0.807471	0.822382	0.797943	0.792086	0.795407	0.347388	0.617978	0.611111	0.325843	0.591837	0.734111	0.691659	0.796512	0.769634
108	2002-12-01	E	117.6	61.6	33.15	56	26.95	118.2	116	64.8	65	18.85	18.5	56.9	46.4	10.1	4.4	4.5	2.3	2.3	6.4	101.6	115.5	6.7	7.1	0.803778	0.779297	0.602871	0.193864	0.610054	0.625	0.655556	0.742158	0.616173	0.840996	0.843489	0.741367	0.743796	0.73904	0.31989	0.483146	0.488889	0.247191	0.44898	0.578753	0.716975	0.674419	0.717277
109	2002-12-01	E	73.45	37.05	17.8	36.4	16	50.25	48.4	27.05	25.55	8.55	7.75	11.9	9.1	2.4	0.5	0.4	0.2	0.2	1.2	40	49.5	4.55	4.5	0.288562	0.179688	0.227751	0.0509138	0.103261	0.118421	0.0777778	0.272727	0.103645	0.190134	0.305058	0.186627	0.214621	0.308977	0.122823	0.0449438	0.0333333	0.011236	0.0204082	0.200491	0.288543	0.424419	0.445026
110	2002-12-01	E	88.4	45.4	23.3	43	20.45	65.05	64.75	35.2	35.4	10.4	10.4	21.2	16.9	4	0.9	0.9	0.4	0.4	2.1	78.7	83.6	5.2	5.15	0.463799	0.394531	0.354067	0.109008	0.209239	0.223684	0.177778	0.431685	0.209567	0.331897	0.435285	0.306392	0.346747	0.386221	0.171402	0.0898876	0.0888889	0.0337079	0.0612245	0.438133	0.509899	0.5	0.513089
111	2002-12-01	D	91.4	45.7	22.6	45.7	21.4	52.7	53.2	28.2	28.15	10.3	10.4	18.2	13.6	4.5	0.6	0.6	0.3	0.3	2.5	66.45	58.95	4.95	5.05	0.470094	0.367188	0.405742	0.12141	0.164402	0.256579	0.222222	0.463583	0.175399	0.213602	0.34329	0.203527	0.249497	0.382046	0.171402	0.0561798	0.0555556	0.0224719	0.0408163	0.362911	0.349886	0.47093	0.502618
112	2002-12-01	E	75.35	38.65	18.55	36.7	17.2	51.6	50.5	28.05	27.65	9.25	8.2	13	9.9	2.6	0.4	0.4	0.2	0.2	1.5	65.4	62.55	4.5	4.3	0.322141	0.208984	0.233493	0.0665796	0.11413	0.131579	0.111111	0.292929	0.116173	0.203065	0.321784	0.201323	0.24279	0.338205	0.131072	0.0337079	0.0333333	0.011236	0.0204082	0.356463	0.373255	0.418605	0.424084
113	2002-12-01	E	82.4	42.1	20.5	40.3	17.8	57.25	57.25	30.55	30.45	10.05	10.9	17	13.1	3.4	0.7	0.7	0.3	0.3	1.8	20.2	57.15	5.05	5	0.394544	0.285156	0.302392	0.0744125	0.157609	0.184211	0.144444	0.367889	0.161731	0.257184	0.375548	0.23806	0.280349	0.371608	0.180568	0.0674157	0.0666667	0.0224719	0.0408163	0.078907	0.338202	0.482558	0.497382
114	2002-12-01	E	79.65	40.2	19.55	39.45	16	51.2	51.65	27.65	28.7	8.8	8.8	13.3	10.2	2.8	0.5	0.4	0.2	0.2	1.7	62	56	4.3	4.55	0.354669	0.248047	0.286124	0.0509138	0.118207	0.144737	0.133333	0.33865	0.11959	0.199234	0.330944	0.195445	0.256875	0.319415	0.142071	0.0449438	0.0333333	0.011236	0.0204082	0.335585	0.330737	0.395349	0.450262
115	2002-12-01	E	76.9	39.05	19.45	37.85	16.45	51.8	50.85	27.55	27.2	8.85	8.5	12.8	9.8	2.6	0.5	0.4	0.2	0.2	1.4	67.1	66	4.45	4.4	0.330535	0.244141	0.255502	0.0567885	0.112772	0.131579	0.1	0.30941	0.113895	0.204981	0.324572	0.193975	0.236754	0.321503	0.136572	0.0449438	0.0333333	0.011236	0.0204082	0.366902	0.395651	0.412791	0.434555
116	2002-12-01	E	77.9	40.35	19.05	37.55	16.7	53.55	53.3	29.4	29.2	10.1	8.75	13.8	10.8	2.8	0.6	0.5	0.3	0.2	1.7	41.4	40	4.4	4.7	0.357817	0.228516	0.249761	0.0600522	0.126359	0.144737	0.133333	0.320043	0.125285	0.221743	0.344086	0.221161	0.263581	0.373695	0.141155	0.0561798	0.0444444	0.0224719	0.0204082	0.209088	0.226874	0.406977	0.465969
117	2002-12-01	E	74.75	38.25	18.75	36.5	15.8	50.9	50.6	27.1	28	8.5	8.5	10.9	8.2	2.3	0.4	0.4	0.2	0.2	1.3	50.6	50.15	4.75	4.7	0.313746	0.216797	0.229665	0.0483029	0.0910326	0.111842	0.0888889	0.28655	0.0922551	0.19636	0.322581	0.187362	0.247485	0.306889	0.136572	0.0337079	0.0333333	0.011236	0.0204082	0.265582	0.292762	0.447674	0.465969
118	2002-12-01	E	77.95	39.8	18.85	38.15	16.6	55.1	55.2	30.6	30.25	9	9.4	13.4	10.3	2.7	0.5	0.6	0.2	0.3	1.5	56.75	65.75	4.65	4.75	0.346275	0.220703	0.261244	0.0587467	0.119565	0.138158	0.111111	0.320574	0.120729	0.23659	0.359219	0.238795	0.277666	0.327766	0.153071	0.0449438	0.0555556	0.011236	0.0408163	0.303347	0.394028	0.436047	0.471204
119	2002-12-01	E	85.3	43.8	20.85	41.5	18.3	62.7	61.05	35.2	34.5	10.7	10.15	17.8	14.1	3.5	0.8	0.8	0.4	0.4	1.9	76.1	79.85	5.3	4.9	0.43022	0.298828	0.325359	0.0809399	0.171196	0.190789	0.155556	0.398724	0.170843	0.309387	0.405814	0.306392	0.334675	0.398747	0.166819	0.0786517	0.0777778	0.0337079	0.0612245	0.422168	0.485557	0.511628	0.486911
120	2002-12-01	E	74.8	38	18.7	36.8	16.7	51.7	51.2	28	27.55	9.15	8.75	12	9.4	2.4	0.5	0.4	0.2	0.2	1.3	40	61.65	4.55	4.5	0.308499	0.214844	0.235407	0.0600522	0.107337	0.118421	0.0888889	0.287081	0.104784	0.204023	0.32736	0.200588	0.241449	0.334029	0.141155	0.0449438	0.0333333	0.011236	0.0204082	0.200491	0.367413	0.424419	0.445026
121	2002-12-01	E	79.85	40.85	20.5	39	18	51.1	51.35	27.55	27.8	8.85	9.3	14.7	10.6	3.1	0.5	0.5	0.2	0.2	1.7	65.1	61	4.8	4.9	0.368311	0.285156	0.277512	0.0770235	0.123641	0.164474	0.133333	0.340776	0.135535	0.198276	0.328554	0.193975	0.244802	0.321503	0.151237	0.0449438	0.0444444	0.011236	0.0204082	0.354621	0.363194	0.453488	0.486911
122	2002-12-01	E	131.65	66.75	34.7	64.9	28.75	130.7	131.7	82.4	82.7	25.1	25	81.8	69.3	11.8	9	9.1	5	5	6.2	137.5	143	9.2	7.5	0.911857	0.839844	0.773206	0.217363	0.921196	0.736842	0.633333	0.891547	0.899772	0.960728	0.968538	1	0.981221	1	0.439047	1	1	0.550562	1	0.799202	0.895488	0.965116	0.759162
123	2002-12-01	E	85.5	44	20.1	41.5	17.15	58.3	58.2	31.1	31.7	9.55	10.15	16.5	11.9	3.2	0.7	0.7	0.3	0.3	1.9	67	62.75	4.95	4.7	0.434418	0.269531	0.325359	0.0659269	0.141304	0.171053	0.155556	0.400851	0.156036	0.267241	0.383114	0.246143	0.297116	0.350731	0.166819	0.0674157	0.0666667	0.0224719	0.0408163	0.366288	0.374554	0.47093	0.465969
124	2002-12-01	E	82	41.7	20.25	40.3	18.05	62.3	61.35	35.25	33.4	11	10	15.8	12.3	3.2	0.8	0.7	0.4	0.3	1.9	55.1	70.7	4.9	4.65	0.386149	0.275391	0.302392	0.0776762	0.146739	0.171053	0.155556	0.363636	0.148064	0.305556	0.408204	0.307127	0.31992	0.411273	0.16407	0.0786517	0.0666667	0.0337079	0.0408163	0.293215	0.42616	0.465116	0.460733
125	2002-12-01	E	83.45	43.95	20.6	39.5	17.65	62	61.9	33.8	33.5	10.5	10.3	17.4	14.1	3.1	0.8	0.7	0.4	0.3	1.6	68.5	70	5.4	5	0.433368	0.289063	0.287081	0.0724543	0.171196	0.164474	0.122222	0.379054	0.166287	0.302682	0.412585	0.285819	0.321261	0.390397	0.169569	0.0786517	0.0666667	0.0337079	0.0408163	0.375499	0.421616	0.523256	0.497382
126	2002-12-01	E	77.1	40.1	19.6	37	16.5	50.1	50.05	27	26.7	9.05	8.5	13.8	10.6	2.8	0.5	0.4	0.2	0.2	1.5	46.45	36.3	4.75	4.55	0.352571	0.25	0.239234	0.0574413	0.123641	0.144737	0.111111	0.311536	0.125285	0.188697	0.3182	0.185893	0.230047	0.329854	0.136572	0.0449438	0.0333333	0.011236	0.0204082	0.240098	0.202856	0.447674	0.450262
127	2002-12-01	E	77.2	40.1	19.7	37.1	16.75	52	52.55	28.15	28.1	8.7	9.8	13	11	2.6	0.4	0.6	0.2	0.3	1.4	39.25	59.1	5	4.5	0.352571	0.253906	0.241148	0.060705	0.129076	0.131579	0.1	0.3126	0.116173	0.206897	0.338112	0.202792	0.248826	0.31524	0.160403	0.0337079	0.0555556	0.011236	0.0408163	0.195886	0.35086	0.476744	0.445026
128	2002-12-01	E	71.7	36.45	18.1	35.25	15.65	47.4	47.3	25.35	25.6	8.3	8.35	10.8	8.3	2.3	0.3	0.4	0.1	0.2	1.3	63.41	61.82	4.55	4.4	0.275971	0.191406	0.205742	0.0463446	0.0923913	0.111842	0.0888889	0.25412	0.0911162	0.162835	0.296296	0.161646	0.215292	0.298539	0.133822	0.0224719	0.0333333	0	0.0204082	0.344243	0.368517	0.424419	0.434555
129	2002-12-01	E	125.15	64.55	33.6	60.6	26.1	111.55	112.75	67.15	67.4	20	20.35	66.4	54.8	10.6	5.3	5.3	2.6	2.6	6	122.1	85.6	8.35	8	0.865687	0.796875	0.690909	0.182768	0.724185	0.657895	0.611111	0.822435	0.724374	0.777299	0.817603	0.7759	0.775989	0.787056	0.353804	0.58427	0.577778	0.280899	0.510204	0.704636	0.522882	0.866279	0.811518
130	2002-12-01	E	121.6	61.35	33.85	60.25	26.85	107	106.3	64.1	62.95	19.2	18.95	60.4	49.2	9.8	4.6	4.5	2.5	2.5	6.2	111.2	114.05	8.1	8	0.798531	0.806641	0.684211	0.192559	0.648098	0.605263	0.633333	0.784689	0.656036	0.733716	0.766229	0.73108	0.716298	0.753653	0.328139	0.505618	0.488889	0.269663	0.489796	0.637703	0.707562	0.837209	0.811518
131	2002-12-01	E	77.7	39.45	19.5	38.25	16.25	51.6	51.85	27.35	27.45	9.1	8.25	13.3	10.2	2.7	0.5	0.5	0.2	0.2	1.5	59.65	61.15	4.55	4.15	0.33893	0.246094	0.263158	0.0541775	0.118207	0.138158	0.111111	0.317916	0.11959	0.203065	0.332537	0.191036	0.240107	0.331942	0.131989	0.0449438	0.0444444	0.011236	0.0204082	0.321154	0.364167	0.424419	0.408377
132	2002-12-01	E	79.05	40.05	20.75	39	17.1	56.6	54.4	31	29.5	9.6	10	14.7	11.6	3	0.6	0.7	0.3	0.3	1.7	66.5	76.35	4.6	4.75	0.351522	0.294922	0.277512	0.0652742	0.137228	0.157895	0.133333	0.33227	0.135535	0.250958	0.352847	0.244673	0.267606	0.352818	0.16407	0.0561798	0.0666667	0.0224719	0.0408163	0.363218	0.462837	0.430233	0.471204
133	2002-12-01	E	76.75	39.1	20.2	37.65	16.5	57.4	55.7	30.8	30.35	9.8	9.65	13.9	11.1	2.6	0.6	0.6	0.3	0.3	1.4	67	67.55	4.6	4.75	0.331584	0.273438	0.251675	0.0574413	0.130435	0.131579	0.1	0.307815	0.126424	0.258621	0.363202	0.241734	0.279007	0.361169	0.157654	0.0561798	0.0555556	0.0224719	0.0408163	0.366288	0.405712	0.430233	0.471204
134	2002-12-01	E	78.3	40.5	19.6	37.8	17.1	53.9	53.55	28.9	28.7	9.8	9.75	14.5	11.2	2.9	0.6	0.6	0.3	0.3	1.5	51.55	47	4.8	4.85	0.360965	0.25	0.254545	0.0652742	0.131793	0.151316	0.111111	0.324296	0.133257	0.225096	0.346077	0.213813	0.256875	0.361169	0.159487	0.0561798	0.0555556	0.0224719	0.0408163	0.271415	0.272314	0.453488	0.481675
135	2002-12-01	E	79.9	40.4	20.8	39.5	17.55	50.55	51.4	27.35	27.95	8.7	8.65	15.2	11.5	3.1	0.4	0.4	0.2	0.2	1.7	36.15	69.1	4.9	4.65	0.358867	0.296875	0.287081	0.0711488	0.13587	0.164474	0.133333	0.341308	0.14123	0.193008	0.328953	0.191036	0.246814	0.31524	0.139322	0.0337079	0.0333333	0.011236	0.0204082	0.17685	0.415774	0.465116	0.460733
136	2002-12-01	E	93.95	49.2	25	44.75	19.8	69.6	69.15	38.6	38.4	11.25	11.25	24.4	19.9	4.5	1	1	0.5	0.5	2.6	80.35	77.9	5.55	5.65	0.543547	0.460938	0.38756	0.100522	0.25	0.256579	0.233333	0.490696	0.246014	0.375479	0.470331	0.356356	0.386989	0.421712	0.186984	0.101124	0.1	0.0449438	0.0816327	0.448265	0.472898	0.540698	0.565445
137	2002-12-01	E	78.8	40.4	19.5	38.4	17.25	52.45	52.15	28	28.3	9.1	9.2	14.3	11.1	2.9	0.5	0.4	0.2	0.2	1.5	53.1	51.7	4.8	5.1	0.358867	0.246094	0.266029	0.0672324	0.130435	0.151316	0.111111	0.329612	0.130979	0.211207	0.334926	0.200588	0.251509	0.331942	0.149404	0.0449438	0.0333333	0.011236	0.0204082	0.280933	0.302824	0.453488	0.507853
138	2002-12-01	E	80.15	41.35	19	38.8	17.65	59.15	58.2	32.8	32.2	10.45	10.6	15.1	11.8	2.9	0.7	0.7	0.3	0.3	1.7	59.7	63.2	5.15	4.8	0.378804	0.226563	0.273684	0.0724543	0.139946	0.151316	0.133333	0.343966	0.140091	0.275383	0.383114	0.271124	0.303823	0.388309	0.175069	0.0674157	0.0666667	0.0224719	0.0408163	0.321461	0.377475	0.494186	0.47644
139	2002-12-01	E	74.2	37.5	18	36.8	16.55	50.9	50.35	27.1	27	8.5	9.25	12.2	9.6	2.4	0.4	0.5	0.2	0.2	1.3	63.41	61.82	4	4.55	0.298006	0.1875	0.235407	0.058094	0.110054	0.118421	0.0888889	0.280702	0.107062	0.19636	0.320589	0.187362	0.234071	0.306889	0.150321	0.0337079	0.0444444	0.011236	0.0204082	0.344243	0.368517	0.360465	0.450262
140	2002-12-01	E	74.55	37.45	18.35	37.1	16.55	55.3	55.7	31.3	30.25	10	10.1	13.2	10.4	2.6	0.6	0.6	0.3	0.3	1.4	62.8	62.4	4.75	5	0.296957	0.201172	0.241148	0.058094	0.120924	0.131579	0.1	0.284423	0.118451	0.238506	0.363202	0.249082	0.277666	0.36952	0.165903	0.0561798	0.0555556	0.0224719	0.0408163	0.340497	0.372282	0.447674	0.497382
141	2002-12-01	E	87.55	45.05	22	42.5	19.95	65.05	64.75	35.2	35.4	10.4	10.5	18.5	14.3	3.9	0.9	0.9	0.4	0.4	2.3	69.45	74.7	5.35	4.65	0.456453	0.34375	0.344498	0.10248	0.173913	0.217105	0.2	0.422648	0.178815	0.331897	0.435285	0.306392	0.346747	0.386221	0.173236	0.0898876	0.0888889	0.0337079	0.0612245	0.381333	0.452126	0.517442	0.460733
142	2002-12-01	E	88.75	45.5	22.55	43.25	18.9	61.4	61.05	33.55	34.5	10.2	10.15	19.1	14.8	3.9	0.7	0.8	0.3	0.4	2.2	78.5	31.2	5.5	5.2	0.465897	0.365234	0.358852	0.0887728	0.180707	0.217105	0.188889	0.435407	0.185649	0.296935	0.405814	0.282145	0.334675	0.377871	0.166819	0.0674157	0.0777778	0.0224719	0.0612245	0.436905	0.16975	0.534884	0.518325
143	2002-12-01	E	77.25	39.75	18.4	37.5	17.35	50.6	50.2	27.8	26.8	8.5	8.8	13.5	10.6	2.5	0.4	0.5	0.2	0.2	1.5	64	64.65	4.35	4.6	0.345226	0.203125	0.248804	0.0685379	0.123641	0.125	0.111111	0.313131	0.121868	0.193487	0.319395	0.197649	0.231388	0.306889	0.142071	0.0337079	0.0444444	0.011236	0.0204082	0.347866	0.386887	0.401163	0.455497
144	2002-12-01	E	76.15	38.6	19.3	37.55	17.3	53.5	53.55	29	28.85	9.25	9.05	12.9	10.1	2.5	0.5	0.5	0.2	0.2	1.5	56.65	70.8	4.35	4.55	0.321091	0.238281	0.249761	0.0678851	0.116848	0.125	0.111111	0.301435	0.115034	0.221264	0.346077	0.215283	0.258887	0.338205	0.146654	0.0449438	0.0444444	0.011236	0.0204082	0.302733	0.426809	0.401163	0.450262
145	2002-12-01	E	71.15	36.3	18	34.85	15.6	49.5	49.05	26.7	26.6	8.6	8.75	11.2	8.7	2.1	0.5	0.5	0.2	0.2	1.2	52.75	44.3	4.35	4.05	0.272823	0.1875	0.198086	0.0456919	0.0978261	0.0986842	0.0777778	0.248272	0.095672	0.18295	0.310235	0.181484	0.228706	0.311065	0.141155	0.0449438	0.0444444	0.011236	0.0204082	0.278784	0.254787	0.401163	0.397906
146	2002-12-01	E	89	46	23.15	43	20.25	64.8	65.75	35.35	36.3	10.65	11.2	21	16.5	3.8	0.8	0.9	0.4	0.4	1.9	40.7	77.75	5.8	5.25	0.47639	0.388672	0.354067	0.106397	0.203804	0.210526	0.155556	0.438065	0.207289	0.329502	0.44325	0.308597	0.35882	0.39666	0.186068	0.0786517	0.0888889	0.0337079	0.0612245	0.20479	0.471925	0.569767	0.52356
147	2002-12-01	E	79.75	40.75	19.25	39	18	57.5	57.9	31.4	31.85	10.2	10.95	15.2	11.8	3	0.6	0.8	0.3	0.4	1.9	65.5	45.05	4.8	4.45	0.366212	0.236328	0.277512	0.0770235	0.139946	0.157895	0.155556	0.339713	0.14123	0.259579	0.380725	0.250551	0.299128	0.377871	0.181485	0.0561798	0.0777778	0.0224719	0.0612245	0.357077	0.259656	0.453488	0.439791
148	2002-12-01	E	78.45	40.7	19.75	37.75	16.6	54.4	54.2	29.6	29.85	9.25	9.5	14.1	10.9	2.8	0.6	0.6	0.3	0.3	1.7	59.65	62.75	4.9	4.55	0.365163	0.255859	0.253589	0.0587467	0.127717	0.144737	0.133333	0.32589	0.128702	0.229885	0.351254	0.2241	0.2723	0.338205	0.154904	0.0561798	0.0555556	0.0224719	0.0408163	0.321154	0.374554	0.465116	0.450262
149	2002-12-01	E	77.8	39.5	19.6	38.3	16.6	55.3	53.8	29.9	29	9.6	9.05	13.8	10.6	2.5	0.5	0.5	0.2	0.2	1.8	64.2	14.75	4.7	4.9	0.339979	0.25	0.264115	0.0587467	0.123641	0.125	0.144444	0.318979	0.125285	0.238506	0.348068	0.228508	0.260899	0.352818	0.146654	0.0449438	0.0444444	0.011236	0.0204082	0.349094	0.0629666	0.44186	0.486911
150	2002-12-01	E	80.45	41.2	19.8	39.25	17.4	57.75	58.2	31.75	32	10.65	10.6	15.7	12.1	3	0.7	0.7	0.3	0.3	1.9	40.3	68.95	4.9	4.8	0.375656	0.257813	0.282297	0.0691906	0.144022	0.157895	0.155556	0.347156	0.146925	0.261973	0.383114	0.255694	0.30114	0.39666	0.175069	0.0674157	0.0666667	0.0224719	0.0408163	0.202333	0.4148	0.465116	0.47644
151	2002-12-01	E	79.35	39.65	20	39.7	16.95	54.3	54.95	29.25	29.75	8.9	9.65	14.4	10.9	3.1	0.5	0.6	0.2	0.3	1.8	70.4	69	4.7	4.55	0.343127	0.265625	0.290909	0.0633159	0.127717	0.164474	0.144444	0.33546	0.132118	0.228927	0.357228	0.218957	0.270959	0.323591	0.157654	0.0449438	0.0555556	0.011236	0.0408163	0.387166	0.415125	0.44186	0.450262
152	2002-12-01	E	79.7	41	19.15	38.7	17.9	57.5	57.95	31.9	31.9	9.7	10.2	14.3	11.3	2.8	0.6	0.7	0.3	0.3	1.7	67.65	23.55	4.6	4.65	0.371459	0.232422	0.27177	0.075718	0.133152	0.144737	0.133333	0.339181	0.130979	0.259579	0.381123	0.257899	0.299799	0.356994	0.167736	0.0561798	0.0666667	0.0224719	0.0408163	0.370279	0.120091	0.430233	0.460733
153	2002-12-01	E	77.25	39.8	19	37.45	17.05	57.4	57.65	31.65	32.1	10.4	10.8	15.1	11.4	3	0.8	0.7	0.4	0.3	1.9	48.3	62.3	4.75	4.9	0.346275	0.226563	0.247847	0.0646214	0.134511	0.157895	0.155556	0.313131	0.140091	0.258621	0.378734	0.254225	0.302482	0.386221	0.178735	0.0786517	0.0666667	0.0337079	0.0408163	0.251458	0.371633	0.447674	0.486911
154	2002-12-01	E	90.9	46.7	22.7	44.2	18.9	63.8	61.35	35.35	33.4	9.55	10	20.7	16.2	4.2	0.6	0.7	0.3	0.3	2.5	74.5	64.4	6	5.85	0.491081	0.371094	0.377033	0.0887728	0.199728	0.236842	0.222222	0.458267	0.203872	0.319923	0.408204	0.308597	0.31992	0.350731	0.16407	0.0561798	0.0666667	0.0224719	0.0408163	0.412343	0.385265	0.593023	0.586387
155	2002-12-01	E	69.55	35.5	16.85	34.05	14.65	46.8	47.05	25.1	24.55	7.35	7.45	9.7	7.3	2.1	0.3	0.3	0.1	0.1	1.2	44.25	53.4	4.15	4.35	0.256034	0.142578	0.182775	0.0332898	0.0788043	0.0986842	0.0777778	0.23126	0.0785877	0.157088	0.294305	0.157972	0.201207	0.258873	0.117324	0.0224719	0.0222222	0	0	0.226589	0.313859	0.377907	0.429319
156	2002-12-01	E	87.05	45.15	21.9	41.9	19.05	60.15	60.8	33.15	33.2	11	10.65	20.2	15.4	3.9	0.8	0.8	0.4	0.4	2	68.2	72.65	5.2	5.7	0.458552	0.339844	0.333014	0.0907311	0.188859	0.217105	0.166667	0.417331	0.198178	0.284962	0.403823	0.276267	0.317237	0.411273	0.175985	0.0786517	0.0777778	0.0337079	0.0612245	0.373657	0.438819	0.5	0.570681
157	2002-12-01	E	77.2	40.15	19.7	37.05	16.75	56.05	54.65	30.3	30.2	9.65	9.8	13.7	10.7	2.6	0.7	0.7	0.3	0.3	1.4	62.9	64.4	4.65	4.6	0.35362	0.253906	0.240191	0.060705	0.125	0.131579	0.1	0.3126	0.124146	0.24569	0.354839	0.234386	0.276995	0.354906	0.160403	0.0674157	0.0666667	0.0224719	0.0408163	0.341111	0.385265	0.436047	0.455497
158	2002-12-01	E	89.15	45.85	22.5	43.3	19	64.05	64.1	35.5	35.1	11.65	11.6	18.4	14.3	3.9	1	1	0.5	0.5	2.2	69.85	69.35	5.65	5.5	0.473242	0.363281	0.359809	0.0900783	0.173913	0.217105	0.188889	0.43966	0.177677	0.322318	0.430108	0.310801	0.342723	0.438413	0.193401	0.101124	0.1	0.0449438	0.0816327	0.383789	0.417397	0.552326	0.549738
159	2002-12-01	E	78.5	40.6	20	37.9	17.25	54	54.85	28.2	29.35	8.1	9.2	14	10.5	2.8	0.4	0.6	0.2	0.3	1.7	36.7	62.8	4.65	4.8	0.363064	0.265625	0.256459	0.0672324	0.122283	0.144737	0.133333	0.326422	0.127563	0.226054	0.356432	0.203527	0.265594	0.290188	0.149404	0.0337079	0.0555556	0.011236	0.0408163	0.180227	0.374878	0.436047	0.47644
160	2002-12-01	E	79.8	41.6	20.3	38.2	17.2	57.5	57.8	31.8	11.95	9.95	9.8	15.2	11.7	3	0.7	0.7	0.3	0.3	1.9	16.7	50	4.8	4.85	0.38405	0.277344	0.262201	0.0665796	0.138587	0.157895	0.155556	0.340245	0.14123	0.259579	0.379928	0.256429	0.0321932	0.367432	0.160403	0.0674157	0.0666667	0.0224719	0.0408163	0.0574148	0.291788	0.453488	0.481675
161	2002-12-01	E	75	38.5	17.95	36.5	15.6	53.1	53	28.55	28.7	8.6	8.75	12.4	9.8	2.3	0.5	0.5	0.2	0.2	1.2	44.6	64.25	4.65	4.5	0.318993	0.185547	0.229665	0.0456919	0.112772	0.111842	0.0777778	0.289208	0.109339	0.217433	0.341697	0.20867	0.256875	0.311065	0.141155	0.0449438	0.0444444	0.011236	0.0204082	0.228738	0.384291	0.436047	0.445026
162	2002-12-01	E	85	42.5	22.8	42.5	18.5	64.25	64.1	36.1	35.75	11.75	11.8	20.7	16.1	4.1	1	1	0.5	0.5	2.5	78.8	76.3	5.3	5.2	0.402938	0.375	0.344498	0.0835509	0.19837	0.230263	0.222222	0.395534	0.203872	0.324234	0.430108	0.319618	0.351442	0.442589	0.197067	0.101124	0.1	0.0449438	0.0816327	0.438747	0.462512	0.511628	0.518325
163	2002-12-01	E	72.9	37.25	17.5	35.65	14.95	47.2	48.3	24.95	25.7	8.8	8.15	11.1	8.6	2.4	0.4	0.4	0.2	0.2	1.3	57.85	56.6	4.25	4.05	0.29276	0.167969	0.213397	0.0372063	0.0964674	0.118421	0.0888889	0.266879	0.094533	0.16092	0.304261	0.155768	0.216633	0.319415	0.130156	0.0337079	0.0333333	0.011236	0.0204082	0.310101	0.334632	0.389535	0.397906
164	2002-12-01	E	74.85	38.4	18.5	36.45	17.2	51.65	50.95	27.6	27.35	8.75	8.9	13.4	10.4	2.8	0.5	0.5	0.2	0.2	1.8	37.4	60.25	5.15	4.65	0.316894	0.207031	0.228708	0.0665796	0.120924	0.144737	0.144444	0.287613	0.120729	0.203544	0.325368	0.19471	0.238766	0.317328	0.143905	0.0449438	0.0444444	0.011236	0.0204082	0.184526	0.358325	0.494186	0.460733
165	2002-12-01	E	80.05	40.4	20.1	39.65	17.25	54.6	54.3	29.35	29.7	9.55	9.45	14.3	11.2	2.9	0.5	0.5	0.2	0.2	1.5	65.2	22.8	5.25	4.6	0.358867	0.269531	0.289952	0.0672324	0.131793	0.151316	0.111111	0.342903	0.130979	0.231801	0.352051	0.220426	0.270288	0.350731	0.153987	0.0449438	0.0444444	0.011236	0.0204082	0.355235	0.115222	0.505814	0.455497
166	2002-12-01	D	64.85	31.8	15.35	33.05	15.5	42.9	43.1	22.2	23	6.8	7.1	7.8	5	1.9	0.3	0.3	0.1	0.1	1.2	47.25	26.9	3.8	3.9	0.178384	0.0839844	0.163636	0.0443864	0.0475543	0.0855263	0.0777778	0.181287	0.0569476	0.119732	0.262843	0.115356	0.180416	0.235908	0.110907	0.0224719	0.0222222	0	0	0.245011	0.141837	0.337209	0.382199
167	2002-12-01	E	76.75	38.95	19.65	37.8	17.1	52.2	51.8	28	27.1	8.5	8.1	12.6	9.5	2.9	0.4	0.4	0.2	0.2	1.5	51.45	52	4.9	4.65	0.328437	0.251953	0.254545	0.0652742	0.108696	0.151316	0.111111	0.307815	0.111617	0.208812	0.332139	0.200588	0.235412	0.306889	0.129239	0.0337079	0.0333333	0.011236	0.0204082	0.270801	0.304771	0.465116	0.460733
168	2002-12-01	E	80.2	40.2	19.7	40	17	51.75	51.8	28.3	27.1	9.05	8.5	13.4	9.6	3.3	0.5	0.5	0.2	0.2	1.8	49.7	64	4.9	4.95	0.354669	0.253906	0.296651	0.0639687	0.110054	0.177632	0.144444	0.344498	0.120729	0.204502	0.332139	0.204996	0.235412	0.329854	0.136572	0.0449438	0.0444444	0.011236	0.0204082	0.260055	0.382668	0.465116	0.492147
169	2002-12-01	E	76.65	38.65	18.6	38	16.3	53.15	52.95	29.5	28.75	8.3	9.45	12.9	10.8	2.9	0.4	0.5	0.2	0.2	1.8	52.9	14.55	4.45	4.65	0.322141	0.210938	0.258373	0.0548303	0.126359	0.151316	0.144444	0.306752	0.115034	0.217912	0.341298	0.22263	0.257545	0.298539	0.153987	0.0337079	0.0444444	0.011236	0.0204082	0.279705	0.0616683	0.412791	0.460733
170	2002-12-01	E	75.1	37.65	18.5	37.45	16.2	51	50.3	27.15	27	8.45	8.6	12.3	9.5	2.3	0.4	0.4	0.2	0.2	1.2	50.15	30.7	4.35	4.8	0.301154	0.207031	0.247847	0.0535248	0.108696	0.111842	0.0777778	0.290271	0.1082	0.197318	0.320191	0.188097	0.234071	0.304802	0.138405	0.0337079	0.0333333	0.011236	0.0204082	0.262819	0.166504	0.401163	0.47644
171	2002-12-01	D	79.7	40	19.4	39.7	18.5	54.15	54.35	29.05	29.3	9	9.9	11.8	7.9	3.4	0.5	0.5	0.2	0.2	2	64	38.35	4.3	4.35	0.350472	0.242187	0.290909	0.0835509	0.0869565	0.184211	0.166667	0.339181	0.102506	0.22749	0.352449	0.216018	0.264923	0.327766	0.162236	0.0449438	0.0444444	0.011236	0.0204082	0.347866	0.216164	0.395349	0.429319
172	2002-12-01	E	76.9	39.25	18.5	37.75	16.75	50.65	50.3	28.1	26.8	8.5	8.95	12.8	9.5	2.8	0.4	0.4	0.2	0.2	1.8	60.8	56	4.25	4.3	0.334732	0.207031	0.253589	0.060705	0.108696	0.144737	0.144444	0.30941	0.113895	0.193966	0.320191	0.202057	0.231388	0.306889	0.144821	0.0337079	0.0333333	0.011236	0.0204082	0.328216	0.330737	0.389535	0.424084
173	2002-12-01	E	71.25	35.95	16.95	35.3	15.3	45.1	44.8	23.5	23.9	8.3	8.1	9.6	7.1	2.2	0.3	0.3	0.1	0.1	1.2	33.4	55.9	4.4	4.15	0.265477	0.146484	0.206699	0.0417755	0.076087	0.105263	0.0777778	0.249335	0.0774487	0.140805	0.276384	0.13446	0.192488	0.298539	0.129239	0.0224719	0.0222222	0	0	0.159963	0.330088	0.406977	0.408377
174	2002-12-01	E	87.25	44.5	21.8	42.75	18.4	58.4	59.5	30.3	31.5	8.65	9.8	17.8	13.7	3.8	0.5	0.7	0.2	0.3	2.2	75.45	44.8	5.2	5.05	0.444911	0.335938	0.349282	0.0822454	0.165761	0.210526	0.188889	0.419458	0.170843	0.268199	0.393469	0.234386	0.294433	0.313152	0.160403	0.0449438	0.0666667	0.011236	0.0408163	0.418176	0.258033	0.5	0.502618
175	2002-12-01	E	83.15	42.15	21.55	41	17.65	57.8	57.3	31.45	31.1	9.7	10.3	16.6	13	3.4	0.6	0.6	0.3	0.3	1.9	59.7	63.5	4.7	4.7	0.395593	0.326172	0.315789	0.0724543	0.15625	0.184211	0.155556	0.375864	0.157175	0.262452	0.375946	0.251286	0.289068	0.356994	0.169569	0.0561798	0.0555556	0.0224719	0.0408163	0.321461	0.379422	0.44186	0.465969
176	2002-12-01	E	76.05	39	18.3	37.05	16.65	55.1	55.2	29.5	29.75	8.75	8.9	12.7	9.9	2.5	0.5	0.5	0.2	0.2	1.5	65	33.2	4.55	4.3	0.329486	0.199219	0.240191	0.0593995	0.11413	0.125	0.111111	0.300372	0.112756	0.23659	0.359219	0.22263	0.270959	0.317328	0.143905	0.0449438	0.0444444	0.011236	0.0204082	0.354007	0.182733	0.424419	0.424084
177	2002-12-01	E	76.8	39.3	19.7	37.5	17.75	52.45	53.05	28.4	28.35	8.6	8.8	13.5	10.4	2.7	0.5	0.5	0.2	0.2	1.4	68.7	58.65	4.4	4.8	0.335782	0.253906	0.248804	0.0737598	0.120924	0.138158	0.1	0.308347	0.121868	0.211207	0.342095	0.206466	0.25218	0.311065	0.142071	0.0449438	0.0444444	0.011236	0.0204082	0.376727	0.347939	0.406977	0.47644
178	2002-12-01	E	79.4	40.8	20.4	38.6	16.2	51.75	52.1	28.8	27.1	9.05	8.95	14.1	11	2.9	0.5	0.5	0.2	0.2	1.6	63.85	63.45	4.7	4.9	0.367261	0.28125	0.269856	0.0535248	0.129076	0.151316	0.122222	0.335991	0.128702	0.204502	0.334528	0.212344	0.235412	0.329854	0.144821	0.0449438	0.0444444	0.011236	0.0204082	0.346945	0.379098	0.44186	0.486911
179	2002-12-01	E	80.7	41.5	19.4	39.2	17.4	57.3	56.4	31.65	31.6	9	9.15	15	11.6	2.9	0.6	0.6	0.3	0.3	1.6	61.85	30.2	4.85	5.05	0.381952	0.242187	0.28134	0.0691906	0.137228	0.151316	0.122222	0.349814	0.138952	0.257663	0.368777	0.254225	0.295775	0.327766	0.148488	0.0561798	0.0555556	0.0224719	0.0408163	0.334664	0.163259	0.459302	0.502618
180	2002-12-01	E	73.75	37.25	18.2	36.5	15.7	51.9	52	27.25	27.6	8.25	8.4	12.1	9.2	2.4	0.4	0.4	0.2	0.2	1.3	54.8	48.15	4.65	4.6	0.29276	0.195312	0.229665	0.0469974	0.10462	0.118421	0.0888889	0.275917	0.105923	0.205939	0.333732	0.189566	0.242119	0.296451	0.134739	0.0337079	0.0333333	0.011236	0.0204082	0.291372	0.279779	0.436047	0.455497
181	2002-12-01	E	76.95	39.9	18.55	37.05	17.1	52.1	52.05	27.1	26.7	8.75	8.35	12.9	10	2.6	0.5	0.5	0.2	0.2	1.5	66.1	66.5	4.65	4.7	0.348374	0.208984	0.240191	0.0652742	0.115489	0.131579	0.111111	0.309942	0.115034	0.207854	0.33413	0.187362	0.230047	0.317328	0.133822	0.0449438	0.0444444	0.011236	0.0204082	0.360761	0.398896	0.436047	0.465969
182	2002-12-01	E	80.35	41.7	20.2	38.65	17.9	57	57.6	31.3	31.55	9.7	9.5	15.5	12.1	3	0.6	0.7	0.3	0.3	1.8	73.1	61.8	4.75	5	0.386149	0.273438	0.270813	0.075718	0.144022	0.157895	0.144444	0.346093	0.144647	0.254789	0.378335	0.249082	0.295104	0.356994	0.154904	0.0561798	0.0666667	0.0224719	0.0408163	0.403746	0.368387	0.447674	0.497382
183	2002-12-01	E	76.1	39.2	18.5	36.9	16.25	52.2	51.8	28	27.8	8.8	8.75	12.1	9.3	2.4	0.5	0.4	0.2	0.2	1.3	51.8	39.2	4.65	4.25	0.333683	0.207031	0.237321	0.0541775	0.105978	0.118421	0.0888889	0.300904	0.105923	0.208812	0.332139	0.200588	0.244802	0.319415	0.141155	0.0449438	0.0333333	0.011236	0.0204082	0.272951	0.221681	0.436047	0.418848
184	2002-12-01	E	73.35	37.6	18.6	35.75	16.05	49.1	48.55	26	26.25	9.15	9.3	12.2	9.3	2.5	0.5	0.5	0.2	0.2	1.2	44.45	40.7	4.35	4.4	0.300105	0.210938	0.215311	0.0515666	0.105978	0.125	0.0777778	0.271664	0.107062	0.179119	0.306252	0.171198	0.224011	0.334029	0.151237	0.0449438	0.0444444	0.011236	0.0204082	0.227817	0.231418	0.401163	0.434555
185	2002-12-01	D	79	39.8	19.85	39.2	19.25	52.1	52.8	28.5	28.1	8.9	9.8	13.1	9.4	3.2	0.5	0.5	0.2	0.2	1.9	58	18.25	4.4	4.4	0.346275	0.259766	0.28134	0.093342	0.107337	0.171053	0.155556	0.331738	0.117312	0.207854	0.340104	0.207935	0.248826	0.323591	0.160403	0.0449438	0.0444444	0.011236	0.0204082	0.311022	0.0856865	0.406977	0.434555
186	2002-12-01	E	77.4	40.15	19.35	37.25	17.05	51.75	52.75	28.15	28.1	9.15	9.1	13.6	10.5	2.8	0.5	0.5	0.2	0.2	1.8	53.8	63.5	4.4	4.35	0.35362	0.240234	0.244019	0.0646214	0.122283	0.144737	0.144444	0.314726	0.123007	0.204502	0.339705	0.202792	0.248826	0.334029	0.147571	0.0449438	0.0444444	0.011236	0.0204082	0.285232	0.379422	0.406977	0.429319
187	2002-12-01	E	81.25	41.55	19.85	39.7	17.05	59.8	59.6	32.65	32.8	11.5	11	17	13.2	3.2	0.9	0.8	0.4	0.4	1.8	64.55	66.55	5	4.6	0.383001	0.259766	0.290909	0.0646214	0.158967	0.171053	0.144444	0.355662	0.161731	0.281609	0.394265	0.26892	0.311871	0.43215	0.182401	0.0898876	0.0777778	0.0337079	0.0612245	0.351243	0.399221	0.476744	0.455497
188	2002-12-01	E	79.85	41.35	19.9	38.5	17.8	55.9	55.9	30.8	30.9	9.9	9.75	14.9	11.7	2.8	0.5	0.5	0.2	0.2	1.8	61.85	63.25	4.75	4.65	0.378804	0.261719	0.267943	0.0744125	0.138587	0.144737	0.144444	0.340776	0.137813	0.244253	0.364795	0.241734	0.286385	0.365344	0.159487	0.0449438	0.0444444	0.011236	0.0204082	0.334664	0.377799	0.447674	0.460733
189	2002-12-01	E	80.5	40.3	21.5	40.2	17.2	57.45	57.5	31.7	31.15	9.95	10.05	16.2	12.4	3.3	0.6	0.6	0.3	0.3	1.7	57.4	62.2	4.95	5	0.356768	0.324219	0.300478	0.0665796	0.148098	0.177632	0.133333	0.347687	0.15262	0.2591	0.377539	0.25496	0.289738	0.367432	0.164986	0.0561798	0.0555556	0.0224719	0.0408163	0.307338	0.370983	0.47093	0.497382
190	2002-12-01	D	74.65	37.6	17.45	37.05	18.5	49.5	49.1	26.5	26.1	9.4	9.15	10.8	7.8	2.7	0.5	0.5	0.2	0.2	1.7	49.55	55.55	3.9	4.15	0.300105	0.166016	0.240191	0.0835509	0.0855978	0.138158	0.133333	0.285486	0.0911162	0.18295	0.310633	0.178545	0.221999	0.344468	0.148488	0.0449438	0.0444444	0.011236	0.0204082	0.259134	0.327816	0.348837	0.408377
191	2002-12-01	E	86.8	44.95	22.2	41.85	19.3	66.3	65.7	37.55	36.3	11.6	11.5	20	16.1	3.7	1.1	1	0.5	0.5	2.2	51.1	78	5.45	5.3	0.454355	0.351562	0.332057	0.0939948	0.19837	0.203947	0.188889	0.414673	0.1959	0.34387	0.442851	0.340926	0.35882	0.436326	0.191567	0.11236	0.1	0.0449438	0.0816327	0.268652	0.473548	0.52907	0.528796
192	2002-12-01	E	81.35	41.9	20.2	39.45	16.75	57.2	57.2	32	31.8	9.95	9.8	15.1	11.8	3	0.7	0.7	0.3	0.3	1.6	57.1	65.25	4.7	4.5	0.390346	0.273438	0.286124	0.060705	0.139946	0.157895	0.122222	0.356725	0.140091	0.256705	0.375149	0.259368	0.298457	0.367432	0.160403	0.0674157	0.0666667	0.0224719	0.0408163	0.305496	0.390782	0.44186	0.445026
193	2002-12-01	E	92.05	47.25	22.35	44.8	20	65.5	65.2	36.8	36.5	11.1	11	22.6	17.8	4.4	0.9	0.9	0.4	0.4	2.3	73.1	79.45	6.05	5.4	0.502623	0.357422	0.388517	0.103133	0.221467	0.25	0.2	0.470494	0.225513	0.336207	0.438869	0.329904	0.361502	0.415449	0.182401	0.0898876	0.0888889	0.0337079	0.0612245	0.403746	0.48296	0.598837	0.539267
194	2002-12-01	E	80.05	41.65	19.7	38.4	17.85	57.9	57.5	31.8	31.9	9.95	9.7	15.2	12.1	2.8	0.7	0.7	0.3	0.3	1.7	59.8	24	5.1	4.8	0.3851	0.253906	0.266029	0.0750653	0.144022	0.144737	0.133333	0.342903	0.14123	0.26341	0.377539	0.256429	0.299799	0.367432	0.15857	0.0674157	0.0666667	0.0224719	0.0408163	0.322076	0.123012	0.488372	0.47644
195	2002-12-01	E	79.55	40.2	20	39.35	17.55	56.25	56.55	30.4	30.15	10	10.1	15.8	12	3.1	0.6	0.6	0.3	0.3	1.8	64	60	4.9	4.65	0.354669	0.265625	0.284211	0.0711488	0.142663	0.164474	0.144444	0.337586	0.148064	0.247605	0.369972	0.235856	0.276325	0.36952	0.165903	0.0561798	0.0555556	0.0224719	0.0408163	0.347866	0.356702	0.465116	0.460733
196	2002-12-01	D	89.55	45.3	21.3	44.25	21.9	53	53.3	28.3	28.6	8.85	10.45	18.3	13.4	4.5	0.5	0.6	0.2	0.3	2.7	52.95	35.8	4.95	5.65	0.4617	0.316406	0.37799	0.127937	0.161685	0.256579	0.244444	0.443913	0.176538	0.216475	0.344086	0.204996	0.255533	0.321503	0.172319	0.0449438	0.0555556	0.011236	0.0408163	0.280012	0.199611	0.47093	0.565445
197	2002-12-01	E	79.75	40.5	20.85	39.25	17.4	56.15	56.8	31.25	30.85	9.6	10	15.5	12	3	0.6	0.6	0.3	0.3	1.8	49.1	62.3	4.85	4.7	0.360965	0.298828	0.282297	0.0691906	0.142663	0.157895	0.144444	0.339713	0.144647	0.246648	0.371963	0.248347	0.285714	0.352818	0.16407	0.0561798	0.0555556	0.0224719	0.0408163	0.256371	0.371633	0.459302	0.465969
198	2002-12-01	E	77.25	39.25	18.95	38	17.4	55.6	55.5	30.65	30.1	9.6	9.65	13.9	10.8	2.7	0.6	0.6	0.3	0.3	1.7	58.2	48.4	4.8	4.8	0.334732	0.224609	0.258373	0.0691906	0.126359	0.138158	0.133333	0.313131	0.126424	0.241379	0.361609	0.23953	0.275654	0.352818	0.157654	0.0561798	0.0555556	0.0224719	0.0408163	0.312251	0.281402	0.453488	0.47644
199	2002-12-01	E	77.4	39.75	18.85	37.65	16.9	55.15	53.35	29.5	29.35	9.35	8.7	13.2	10	2.7	0.6	0.5	0.3	0.2	1.7	57.05	38.1	4.85	4.8	0.345226	0.220703	0.251675	0.0626632	0.115489	0.138158	0.133333	0.314726	0.118451	0.237069	0.344484	0.22263	0.265594	0.34238	0.140238	0.0561798	0.0444444	0.0224719	0.0204082	0.305189	0.214541	0.459302	0.47644
200	2002-12-01	E	66.25	33.85	15.95	32.4	14.45	43.5	43.8	23.15	24	7.6	8.2	7.9	6	1.7	0.3	0.3	0.1	0.1	0.9	53.5	47.4	3.85	3.7	0.221406	0.107422	0.151196	0.0306789	0.0611413	0.0723684	0.0444444	0.196172	0.0580866	0.125479	0.268419	0.129317	0.19383	0.269311	0.131072	0.0224719	0.0222222	0	0	0.28339	0.274911	0.343023	0.361257
201	2002-12-01	E	71.75	36.25	17.2	35.5	16.05	47.7	47.75	25.5	25.3	7.35	7	10.2	7.5	2.3	0.3	0.3	0.1	0.1	1.4	53.4	47.1	4.55	4.35	0.271773	0.15625	0.210526	0.0515666	0.0815217	0.111842	0.1	0.254652	0.0842825	0.165709	0.299881	0.16385	0.211268	0.258873	0.109074	0.0224719	0.0222222	0	0	0.282776	0.272963	0.424419	0.429319
202	2002-12-01	E	68.85	35.5	16.05	33.35	14.8	44.15	45.6	22.55	24.95	8.05	7.95	8.5	6.6	1.7	0.2	0.3	0.1	0.1	0.9	55.9	53.6	4.25	4.05	0.256034	0.111328	0.169378	0.035248	0.0692935	0.0723684	0.0444444	0.223817	0.0649203	0.131705	0.282756	0.1205	0.206573	0.2881	0.126489	0.011236	0.0222222	0	0	0.298127	0.315157	0.389535	0.397906
203	2002-12-01	E	81.85	42.6	20.55	39.25	18	57.7	56.75	31.3	31.3	9.9	10.5	16.3	13	3	0.7	0.7	0.3	0.3	1.7	70.5	71.5	5.1	4.9	0.405037	0.287109	0.282297	0.0770235	0.15625	0.157895	0.133333	0.362041	0.153759	0.261494	0.371565	0.249082	0.291751	0.365344	0.173236	0.0674157	0.0666667	0.0224719	0.0408163	0.38778	0.431353	0.488372	0.486911
204	2002-12-01	D	66.65	32.65	16.95	34	15.9	42.9	43.1	22.2	23	6.8	7	8.3	5.7	2.1	0.3	0.3	0.1	0.1	1.2	48.95	49.15	3.25	3.8	0.196222	0.146484	0.181818	0.0496084	0.0570652	0.0986842	0.0777778	0.200425	0.0626424	0.119732	0.262843	0.115356	0.180416	0.235908	0.109074	0.0224719	0.0222222	0	0	0.25545	0.286271	0.273256	0.371728
205	2002-12-01	E	74.75	38.15	17.9	36.65	15.8	53.5	53.55	29	28.85	9.25	9.05	12.2	9.6	2.4	0.5	0.5	0.2	0.2	1.3	57.75	53.5	4.3	4.45	0.311647	0.183594	0.232536	0.0483029	0.110054	0.118421	0.0888889	0.28655	0.107062	0.221264	0.346077	0.215283	0.258887	0.338205	0.146654	0.0449438	0.0444444	0.011236	0.0204082	0.309487	0.314508	0.395349	0.439791
206	2002-12-01	E	85.25	43.75	21.35	41.5	18.65	61.2	60.4	33.4	33.1	10.3	10.2	18.9	14.9	3.6	0.8	0.8	0.4	0.4	2	77	76.7	5.3	5.35	0.429171	0.318359	0.325359	0.0855091	0.182065	0.197368	0.166667	0.398192	0.183371	0.295019	0.400637	0.279941	0.315895	0.382046	0.167736	0.0786517	0.0777778	0.0337079	0.0612245	0.427694	0.465109	0.511628	0.534031
207	2002-12-01	E	90.15	46.65	23.1	43.5	18.1	66.3	67.85	37.35	38.5	11.6	11.3	21.4	17.1	4	1.1	1	0.5	0.5	2.4	70.35	71.9	5.5	5.3	0.490031	0.386719	0.363636	0.078329	0.211957	0.223684	0.211111	0.450292	0.211845	0.34387	0.459976	0.337987	0.38833	0.436326	0.187901	0.11236	0.1	0.0449438	0.0816327	0.386859	0.43395	0.534884	0.528796
208	2002-12-01	E	75.3	39.25	19	36.05	16.3	52.5	52.15	27.1	28.65	8.2	9	12.1	9.6	2.4	0.4	0.5	0.2	0.2	1.4	35.85	62.3	4.55	4.5	0.334732	0.226563	0.221053	0.0548303	0.110054	0.118421	0.1	0.292398	0.105923	0.211686	0.334926	0.187362	0.256204	0.294363	0.145738	0.0337079	0.0444444	0.011236	0.0204082	0.175008	0.371633	0.424419	0.445026
209	2002-12-01	E	84.2	43.5	20.8	40.7	18.05	59.7	60.3	33.2	33.55	10.85	11.1	18	13.7	3.6	0.8	0.8	0.4	0.4	2.1	57.5	67.5	4.85	4.55	0.423924	0.296875	0.310048	0.0776762	0.165761	0.197368	0.177778	0.387028	0.173121	0.280651	0.399841	0.277002	0.321932	0.40501	0.184235	0.0786517	0.0777778	0.0337079	0.0612245	0.307952	0.405388	0.459302	0.450262
210	2002-12-01	E	88.05	45.55	23.1	42.5	18.55	63.9	63.2	35.3	35.1	11.3	9.55	20	15.5	4	0.9	0.6	0.4	0.3	2.3	88.75	87.2	5.8	5.8	0.466946	0.386719	0.344498	0.0842037	0.190217	0.223684	0.2	0.427964	0.1959	0.320881	0.422939	0.307862	0.342723	0.4238	0.15582	0.0898876	0.0555556	0.0337079	0.0408163	0.499846	0.533268	0.569767	0.581152
211	2002-12-01	E	72.9	36.4	18.4	36.5	16.5	50.4	50.15	27.5	27.15	9	9	11.3	8.8	2.3	0.5	0.5	0.2	0.2	1.4	54.75	52.6	4.5	4.5	0.274921	0.203125	0.229665	0.0574413	0.0991848	0.111842	0.1	0.266879	0.0968109	0.191571	0.318996	0.19324	0.236083	0.327766	0.145738	0.0449438	0.0444444	0.011236	0.0204082	0.291065	0.308666	0.418605	0.445026
212	2002-12-01	E	76.65	39.75	18.3	36.9	16.8	53.7	54.2	28.85	29.3	9.85	8.95	12.7	9.6	2.5	0.6	0.5	0.3	0.2	1.5	55.4	59.7	4.8	4.2	0.345226	0.199219	0.237321	0.0613577	0.110054	0.125	0.111111	0.306752	0.112756	0.22318	0.351254	0.213079	0.264923	0.363257	0.144821	0.0561798	0.0444444	0.0224719	0.0204082	0.295057	0.354755	0.453488	0.413613
213	2002-12-01	E	81.15	41.6	20.6	39.55	17.85	59.1	58.55	33.1	32.8	11.1	10.9	16.1	12.4	3.2	0.8	0.8	0.4	0.4	1.9	29.8	18.75	5.25	4.9	0.38405	0.289063	0.288038	0.0750653	0.148098	0.171053	0.155556	0.354599	0.151481	0.274904	0.385902	0.275533	0.311871	0.415449	0.180568	0.0786517	0.0777778	0.0337079	0.0612245	0.137857	0.0889322	0.505814	0.486911
[truncated: 246 more rows]
[truncated: 1,367 more columns]
